# Supplementary material for: RNA‐Binding Protein Hnrnpa1 Triggers Daughter Cardiomyocyte Formation by Promoting Cardiomyocyte Dedifferentiation and Cell Cycle Activity in a Post‐Transcriptional Manner
Source: Adv Sci (Weinh). 2024 Nov 19;12(2):2402371. doi: 10.1002/advs.202402371 (PMC11727271; doi:10.1002/advs.202402371)
Supplement: Supplementary file 4 — Supplemental Table 1 [file ADVS-12-2402371-s006.xlsx]

## Sheet: 2-DEG_DIF
GENE	baseMean	log2FoldChange	lfcSE	stat	pvalue	padj	change	LogP
Hmgcs2	528.589	2.35945	0.225591	10.459	1.33e-25	1.71e-21	UP	24.8761
Nmrk2	606.999	-2.35348	0.263422	-8.93427	4.1e-19	2.07e-15	DOWN	18.3872
Depp1	316.596	-2.23289	0.250442	-8.91581	4.84e-19	2.07e-15	DOWN	18.3152
Tnni1	7546.39	1.84725	0.208521	8.85884	8.09e-19	2.59e-15	UP	18.0921
Ankrd37	160.839	-2.70296	0.322427	-8.38316	5.15e-17	1.32e-13	DOWN	16.2882
Myh7	925.088	2.16862	0.318108	6.81725	9.28e-12	1.98e-08	UP	11.0325
Ramp1	263.089	1.64399	0.25725	6.39061	1.65e-10	3.03e-07	UP	9.78252
Cbr2	76.7919	-2.05879	0.336909	-6.11081	9.91e-10	1.59e-06	DOWN	9.00393
Ppp1r3c	153.716	-1.82589	0.300752	-6.07108	1.27e-09	1.81e-06	DOWN	8.8962
Cebpg	71.5945	-1.87831	0.315587	-5.95181	2.65e-09	3.4e-06	DOWN	8.57675
Snrpn	595.616	-1.62665	0.275963	-5.89444	3.76e-09	4.38e-06	DOWN	8.42481
Dlk1	57.1126	2.52701	0.434638	5.81406	6.1e-09	6.51e-06	UP	8.21467
Ccl6	66.338	-1.8263	0.329609	-5.54081	3.01e-08	2.94e-05	DOWN	7.52143
Lgals3	133.346	-2.06818	0.374042	-5.52928	3.22e-08	2.94e-05	DOWN	7.49214
Pi16	115.973	-1.54877	0.280713	-5.51728	3.44e-08	2.94e-05	DOWN	7.46344
Lyz2	574.61	-1.30572	0.23793	-5.48782	4.07e-08	3.26e-05	DOWN	7.39041
Gm8113	48.3709	2.16162	0.409757	5.27538	1.32e-07	9.99e-05	UP	6.87943
Efnb3	123.898	2.04351	0.396377	5.15548	2.53e-07	0.000180183	UP	6.59688
Per1	117.488	2.0353	0.396627	5.13152	2.87e-07	0.000193927	UP	6.54212
Egln3	81.6006	-1.71473	0.339475	-5.05111	4.39e-07	0.000281552	DOWN	6.35754
Rgs4	63.547	-1.64452	0.326703	-5.03368	4.81e-07	0.000293733	DOWN	6.31785
Art3	878.985	-1.33899	0.266659	-5.02133	5.13e-07	0.000299023	DOWN	6.28988
Nrep	505.482	1.17194	0.234898	4.98914	6.06e-07	0.00033805	UP	6.21753
S100a4	52.804	-1.88307	0.380539	-4.94841	7.48e-07	0.000399667	DOWN	6.1261
Cox6b2	137.819	1.32751	0.270346	4.91041	9.09e-07	0.000466057	UP	6.04144
Klf11	54.9117	1.8623	0.381326	4.88376	1.04e-06	0.000513213	UP	5.98297
Lrrc3b	82.6647	-1.56411	0.322537	-4.8494	1.24e-06	0.000588002	DOWN	5.90658
Spp1	150.548	-1.92058	0.398055	-4.82492	1.4e-06	0.000641272	DOWN	5.85387
Lrif1	47.3294	-1.86986	0.392373	-4.76552	1.88e-06	0.00083273	DOWN	5.72584
A2m	35.4703	-2.53834	0.536282	-4.73321	2.21e-06	0.000944407	DOWN	5.65561
Higd1a	4404.29	-1.1377	0.241635	-4.70834	2.5e-06	0.00100128	DOWN	5.60206
Tcf21	397.086	-1.57964	0.335509	-4.70819	2.5e-06	0.00100128	DOWN	5.60206
Adm	72.7069	-1.80256	0.384697	-4.68566	2.79e-06	0.00105326	DOWN	5.5544
Nts	254.742	-1.14752	0.24491	-4.68546	2.79e-06	0.00105326	DOWN	5.5544
Cirbp	565.39	1.22334	0.26247	4.66086	3.15e-06	0.00114439	UP	5.50169
Mfap5	1141.77	-1.09062	0.234207	-4.65668	3.21e-06	0.00114439	DOWN	5.49349
Frmd5	431.107	-1.25235	0.269612	-4.64499	3.4e-06	0.00117836	DOWN	5.46852
F13a1	44.1578	-1.74216	0.375661	-4.63758	3.53e-06	0.00118925	DOWN	5.45223
Scd4	114.608	1.23607	0.269653	4.58393	4.56e-06	0.00149998	UP	5.34104
Bnip3	661.442	-1.3382	0.293286	-4.56277	5.05e-06	0.00161799	DOWN	5.29671
Acss1	262.467	-1.23843	0.273283	-4.53166	5.85e-06	0.00182984	DOWN	5.23284
Pf4	490.956	-1.04137	0.230455	-4.51878	6.22e-06	0.00189852	DOWN	5.20621
Lrrc4b	21.6864	3.17864	0.712858	4.459	8.23e-06	0.00245491	UP	5.0846
H1f0	895.601	0.913053	0.20518	4.45002	8.59e-06	0.00250173	UP	5.06601
Oxct1	1523.3	-0.972554	0.219963	-4.42145	9.8e-06	0.00279311	DOWN	5.00877
Col8a1	33.6452	-1.72323	0.391917	-4.39692	1.1e-05	0.00302568	DOWN	4.95861
Pgam1	213.204	-1.05777	0.240692	-4.3947	1.11e-05	0.00302568	DOWN	4.95468
Abca4	21.1213	2.28384	0.521117	4.38259	1.17e-05	0.00313224	UP	4.93181
Zfp787	189.187	1.05023	0.24182	4.34302	1.41e-05	0.00362894	UP	4.85078
Mmp12	33.5198	-1.85812	0.427994	-4.34147	1.42e-05	0.00362894	DOWN	4.84771
Col6a6	261.289	1.20671	0.283445	4.25729	2.07e-05	0.00520145	UP	4.68403
Gm42878	89.341	-1.22518	0.288753	-4.24301	2.21e-05	0.00543711	DOWN	4.65561
Arrdc4	67.1239	1.36712	0.324352	4.21491	2.5e-05	0.00604418	UP	4.60206
Cacng6	23.4964	2.17184	0.515859	4.21013	2.55e-05	0.00605908	UP	4.59346
Lrrc27	45.6153	-1.51292	0.360365	-4.1983	2.69e-05	0.00626844	DOWN	4.57025
Dpysl3	470.022	1.00764	0.240784	4.18481	2.85e-05	0.00653376	UP	4.54516
Ggta1	98.4799	-1.15762	0.277825	-4.16672	3.09e-05	0.00695021	DOWN	4.51004
2310002L09Rik	25.093	-1.88045	0.453815	-4.14365	3.42e-05	0.00754468	DOWN	4.46597
Ckb	1088.35	-0.84017	0.202937	-4.14006	3.47e-05	0.00754468	DOWN	4.45967
Hist1h1c	240.739	1.18207	0.286372	4.12775	3.66e-05	0.0078272	UP	4.43652
Wfdc17	47.2675	-1.61882	0.393075	-4.11834	3.82e-05	0.00802002	DOWN	4.41794
Nupr1	112.333	-1.65641	0.403182	-4.10834	3.99e-05	0.00824013	DOWN	4.39903
Esrrb	80.7529	-1.43872	0.350713	-4.10228	4.09e-05	0.00832492	DOWN	4.38828
Pcbp2	274.441	1.04994	0.257009	4.08523	4.4e-05	0.00882032	UP	4.35655
Nck1	212.836	-1.38172	0.339127	-4.07435	4.61e-05	0.00910079	DOWN	4.3363
Igfbp6	62.2	-1.64821	0.404977	-4.0699	4.7e-05	0.00913603	DOWN	4.3279
Clec4a3	13.2259	-2.57571	0.635213	-4.05488	5.02e-05	0.00959782	DOWN	4.2993
Saa3	48.9191	-2.11746	0.524838	-4.03451	5.47e-05	0.0103156	DOWN	4.26201
Dpep1	95.8757	-1.29275	0.324139	-3.98824	6.66e-05	0.0123677	DOWN	4.17653
Thrsp	49.775	-1.35248	0.340201	-3.97552	7.02e-05	0.0128613	DOWN	4.15366
Rnf207	342.558	0.901462	0.227591	3.96089	7.47e-05	0.0134829	UP	4.12668
Nppb	4461.65	-1.08988	0.275695	-3.95321	7.71e-05	0.0137301	DOWN	4.11295
H3f3b	2634.92	1.06107	0.268686	3.94911	7.84e-05	0.013776	UP	4.10568
Ccl9	31.5196	-1.56483	0.399713	-3.91488	9.04e-05	0.0156036	DOWN	4.04383
Mad2l1bp	211.515	-1.07288	0.274403	-3.90986	9.23e-05	0.0156036	DOWN	4.0348
Dct	45.5288	-1.58292	0.404894	-3.90946	9.25e-05	0.0156036	DOWN	4.03386
E2f1	38.3135	1.45618	0.373318	3.90063	9.59e-05	0.0157704	UP	4.01818
Slc31a2	490.458	-0.868527	0.222665	-3.90061	9.6e-05	0.0157704	DOWN	4.01773
Lrtm1	198.383	-1.21894	0.31401	-3.88183	0.000103672	0.0165921	DOWN	3.98434
Lrrc10b	26.8604	-2.05538	0.529668	-3.8805	0.000104243	0.0165921	DOWN	3.98195
Tubb2b	125.786	1.10105	0.283841	3.87912	0.000104833	0.0165921	UP	3.9795
Pdk4	111.85	1.29287	0.333846	3.87267	0.00010765	0.0168302	UP	3.96799
Amd1	256.906	-1.25002	0.324673	-3.8501	0.000118072	0.0182371	DOWN	3.92785
Hpgd	55.9533	-1.36457	0.355054	-3.84327	0.000121405	0.0185287	DOWN	3.91576
Myh7b	144.248	1.12974	0.294322	3.83847	0.000123804	0.0186725	UP	3.90727
Wisp2	26.6359	-2.05705	0.536996	-3.83066	0.000127802	0.0190515	DOWN	3.89346
Habp2	35.9769	1.98127	0.518708	3.81963	0.000133654	0.0196947	UP	3.87402
Lbh	1263.1	0.875823	0.230105	3.80618	0.000141129	0.0205599	UP	3.85038
Lclat1	524.875	0.870006	0.230126	3.78057	0.000156472	0.0225389	UP	3.80556
Ppp1r1a	79.5122	1.36138	0.361049	3.77064	0.00016283	0.0231943	UP	3.78827
Cfb	50.2961	-1.78938	0.475172	-3.76574	0.000166053	0.0233934	DOWN	3.77975
Ppp1r10	68.3021	-1.1647	0.309668	-3.76113	0.000169147	0.0235703	DOWN	3.77174
Zfp710	65.8065	1.16106	0.308975	3.75777	0.000171432	0.0236318	UP	3.76591
Ptges3l	1622.41	-0.890014	0.237478	-3.74778	0.000178406	0.0242495	DOWN	3.74859
Far2	19.7602	1.90652	0.508951	3.74597	0.000179696	0.0242495	UP	3.74546
Tfrc	393.51	-1.08414	0.290135	-3.7367	0.000186454	0.0247757	DOWN	3.72943
P4ha1	116.92	-1.0697	0.286372	-3.73534	0.000187461	0.0247757	DOWN	3.72709
S100a6	2261.41	-0.904874	0.243911	-3.70985	0.000207378	0.0269031	DOWN	3.68324
Cited1	286.998	0.884269	0.238386	3.7094	0.000207754	0.0269031	UP	3.68245
Ccng1	791.649	-0.823214	0.223565	-3.68221	0.000231223	0.0296428	DOWN	3.63597
Mavs	111.779	-1.08249	0.294404	-3.67687	0.00023611	0.0298248	DOWN	3.62689
Fam162a	2480.53	-0.851562	0.23168	-3.6756	0.000237296	0.0298248	DOWN	3.62471
Clic5	302.354	-0.838707	0.230201	-3.64337	0.000269094	0.033493	DOWN	3.5701
Asb10	220.514	-0.902251	0.248043	-3.63748	0.000275315	0.0338821	DOWN	3.56017
Endou	87.9012	-1.06781	0.293723	-3.63544	0.000277506	0.0338821	DOWN	3.55673
Klhdc8b	136.138	1.02971	0.284771	3.61592	0.000299281	0.0359425	UP	3.52392
Trmt1l	51.9176	-1.21098	0.334959	-3.61531	0.000299988	0.0359425	DOWN	3.5229
Fkbp14	165.747	-0.985021	0.272678	-3.6124	0.000303377	0.036012	DOWN	3.51802
Ero1l	135.059	-0.947755	0.26308	-3.60253	0.000315133	0.0370643	DOWN	3.50151
Ears2	357.897	0.891423	0.247719	3.59853	0.000320025	0.0371503	UP	3.49482
Tent5a	208.371	1.00859	0.280381	3.5972	0.00032166	0.0371503	UP	3.4926
Calcoco1	214.774	0.914993	0.25487	3.59003	0.000330637	0.0375196	UP	3.48065
Slc16a3	61.3164	-1.2442	0.346576	-3.58997	0.000330711	0.0375196	DOWN	3.48055
Gck	6.44946	-4.34003	1.2104	-3.58563	0.000336271	0.0378157	DOWN	3.47331
Igip	28.8473	-1.59303	0.445751	-3.57381	0.000351818	0.0392201	DOWN	3.45368
Rbp7	1013.45	-1.01682	0.285333	-3.56364	0.000365751	0.0404218	DOWN	3.43681
Slc22a17	44.5038	1.47119	0.414661	3.54794	0.00038826	0.042086	UP	3.41088
Cd1d1	75.7651	1.28833	0.363243	3.54675	0.000390013	0.042086	UP	3.40892
Mgp	3112.4	-0.945707	0.266673	-3.54632	0.000390658	0.042086	DOWN	3.4082
Gpx3	747.066	-1.45143	0.409947	-3.54052	0.000399337	0.0426625	DOWN	3.39866
Ccl7	38.9917	-1.5684	0.443686	-3.53492	0.000407894	0.0432166	DOWN	3.38945
Grhpr	432.062	-0.830578	0.235431	-3.5279	0.000418864	0.0440151	DOWN	3.37793
Pim1	370.111	1.02352	0.290683	3.52107	0.000429805	0.0447037	UP	3.36673
Cfap43	39.0323	1.48584	0.422176	3.51948	0.000432392	0.0447037	UP	3.36412
Msrb1	632.04	-0.889362	0.253257	-3.5117	0.000445242	0.045664	DOWN	3.3514
Srsf6	851.249	0.941494	0.268672	3.50425	0.000457895	0.0461506	UP	3.33923
Zfp52	35.932	1.34329	0.383417	3.50347	0.00045923	0.0461506	UP	3.33797
Pnp	253.951	-0.810802	0.231585	-3.50109	0.000463351	0.0461506	DOWN	3.33409
Hspb8	559.503	-0.898837	0.256774	-3.5005	0.000464386	0.0461506	DOWN	3.33312
Smim4	819.045	-0.741054	0.211843	-3.49812	0.000468542	0.0462055	DOWN	3.32925
Gnpda1	63.5064	-1.14	0.326106	-3.4958	0.000472641	0.0462539	DOWN	3.32547
Nr1h3	52.6979	-1.28938	0.369733	-3.48732	0.000487891	0.0470934	DOWN	3.31168
Sod3	62.2127	-1.29904	0.372542	-3.48695	0.000488567	0.0470934	DOWN	3.31108
Ly6c1	831.671	-0.842509	0.241806	-3.48424	0.000493545	0.0471715	DOWN	3.30667
Tmem191c	42.6861	1.32407	0.380205	3.48251	0.000496736	0.0471715	UP	3.30387
Rgma	26.4287	1.79921	0.517873	3.47423	0.000512323	0.048294	UP	3.29046
Enkur	23.8628	-1.61053	0.464103	-3.4702	0.000520063	0.0485877	DOWN	3.28394
Rgcc	352.485	-0.826735	0.238442	-3.46723	0.000525845	0.0485877	DOWN	3.27914
Rsrp1	1401.67	-0.875399	0.252514	-3.46674	0.000526809	0.0485877	DOWN	3.27835
Lrrfip2	617.98	0.782411	0.226019	3.4617	0.000536783	0.049154	UP	3.2702
Fam189a2	155.284	1.35044	0.390766	3.45587	0.00054851	0.0498716	UP	3.26082
Lat	16.7671	-1.91218	0.555142	-3.44449	0.000572132	0.051653	DOWN	3.2425
Cd8b1	5.96985	-4.15847	1.20826	-3.44171	0.000578053	0.0518227	DOWN	3.23803
Tcf7	18.3577	-2.08205	0.606156	-3.43484	0.000592899	0.0521986	DOWN	3.22702
Camk2a	120.38	1.04622	0.304601	3.43472	0.000593167	0.0521986	UP	3.22682
Hp	9.96604	-2.54866	0.742584	-3.43215	0.00059881	0.0521986	DOWN	3.22271
Myom2	1139.19	0.818127	0.23844	3.43116	0.000600998	0.0521986	UP	3.22113
Ccl21a	88.5648	1.16995	0.341409	3.42683	0.000610674	0.0521986	UP	3.21419
Gm21541	36.9839	1.58783	0.463363	3.42675	0.000610842	0.0521986	UP	3.21407
Ppa1	214.92	-0.855734	0.249789	-3.42583	0.000612921	0.0521986	DOWN	3.2126
Sox4	56.3378	1.64736	0.480982	3.42499	0.000614819	0.0521986	UP	3.21125
Tnfrsf11b	7.64525	-2.8616	0.836239	-3.42199	0.000621641	0.0524305	DOWN	3.20646
Ackr4	35.7858	-1.29209	0.378429	-3.41437	0.000639305	0.0533568	DOWN	3.19429
Surf6	263.247	-0.942974	0.276324	-3.41257	0.000643534	0.0533568	DOWN	3.19143
Snap91	96.4973	0.985109	0.288751	3.41162	0.000645788	0.0533568	UP	3.18991
Ccl2	77.7724	-1.05189	0.308459	-3.41015	0.000649271	0.0533568	DOWN	3.18757
Csrnp1	25.0928	1.6805	0.493758	3.40348	0.000665327	0.054328	UP	3.17696
Pcdh17	87.8056	0.990673	0.29124	3.40157	0.000669998	0.0543631	UP	3.17393
Tm4sf1	1164.54	-0.790029	0.232788	-3.39377	0.000689364	0.0553581	DOWN	3.16155
Mtfp1	431.535	-0.780098	0.229903	-3.39317	0.000690896	0.0553581	DOWN	3.16059
Iqgap3	54.9368	1.54918	0.456876	3.39082	0.000696845	0.0554879	UP	3.15686
Sorcs2	26.4895	1.71685	0.506673	3.38848	0.000702803	0.0556169	UP	3.15317
Slc27a1	88.1874	1.2717	0.375939	3.38272	0.000717724	0.0562616	UP	3.14404
Ddit4	464.483	-0.803918	0.237708	-3.38195	0.000719727	0.0562616	DOWN	3.14283
Angptl4	349.57	1.01889	0.301812	3.37592	0.000735683	0.0571603	UP	3.13331
Mt1	1935.25	-0.83613	0.248204	-3.36872	0.00075517	0.0582926	DOWN	3.12196
Ackr3	106.401	-0.948196	0.281613	-3.36702	0.000759854	0.0582926	DOWN	3.11927
Gm10053	665.898	-0.766633	0.227788	-3.36556	0.000763897	0.0582926	DOWN	3.11697
Igfbp7	1617.45	-0.785987	0.235294	-3.34045	0.000836431	0.06345	DOWN	3.07757
Gm10282	26.2322	2.00732	0.60128	3.3384	0.000842609	0.0635426	UP	3.07437
Zfp618	13.7269	2.25078	0.675031	3.33434	0.000855019	0.0640088	UP	3.06802
Tubb5	1242.59	0.996597	0.298998	3.33312	0.000858776	0.0640088	UP	3.06612
Mpc1	134.302	-0.987391	0.297087	-3.32357	0.000888722	0.0658579	DOWN	3.05123
Lpar3	30.9435	1.40008	0.422211	3.31608	0.000912909	0.0667867	UP	3.03957
Acer2	55.1816	-1.16226	0.350584	-3.3152	0.000915787	0.0667867	DOWN	3.03821
Zfp931	66.7288	-1.06342	0.320804	-3.31486	0.000916885	0.0667867	DOWN	3.03769
Prg2	6.98293	-2.95676	0.892528	-3.31279	0.000923702	0.0669031	DOWN	3.03447
Higd1b	203.876	-0.907882	0.274904	-3.30255	0.000958103	0.069005	DOWN	3.01859
Ddc	338.724	0.951747	0.288482	3.29915	0.000969767	0.0694548	UP	3.01333
Usp11	49.8411	1.09392	0.332443	3.29055	0.000999909	0.0710699	UP	3.00004
B3gnt5	13.6558	2.03838	0.619667	3.28947	0.00100375	0.0710699	UP	2.99837
Cobl	87.8477	1.00816	0.306616	3.28802	0.00100895	0.0710699	UP	2.99613
Ezr	326.451	0.795527	0.242423	3.28156	0.00103234	0.0723204	UP	2.98618
Ckmt2	5535.38	-0.864387	0.263901	-3.27542	0.00105507	0.0730017	DOWN	2.97672
Fam102a	38.0625	-1.35163	0.412718	-3.27494	0.00105685	0.0730017	DOWN	2.97599
Ppfia4	48.5357	1.1684	0.356837	3.27432	0.00105915	0.0730017	UP	2.97504
Nostrin	122.584	-0.848114	0.26001	-3.26186	0.00110685	0.0755536	DOWN	2.95591
Mgea5	416.579	0.79243	0.242959	3.26157	0.00110796	0.0755536	UP	2.95547
Podxl2	6.95729	4.31835	1.32723	3.25365	0.00113934	0.0772822	UP	2.94335
Mrps34	914.021	-0.671214	0.206485	-3.25067	0.00115132	0.0776835	DOWN	2.93881
Ucp1	45.3651	-8.07633	2.49162	-3.2414	0.00118945	0.0793139	DOWN	2.92465
Tsc22d3	271.041	-0.74049	0.228455	-3.24129	0.00118991	0.0793139	DOWN	2.92449
Slfn5	128.497	-0.919091	0.283644	-3.2403	0.00119404	0.0793139	DOWN	2.92298
Ccdc127	149.914	-0.831142	0.256994	-3.23409	0.00122031	0.0806411	DOWN	2.91353
Sf1	182.729	0.920955	0.285524	3.22549	0.00125757	0.082677	UP	2.90047
Ccdc58	424.055	-0.803339	0.249512	-3.21965	0.00128349	0.0839509	DOWN	2.89161
Mcm7	139.61	0.838826	0.262265	3.19839	0.00138197	0.0897729	UP	2.8595
Fam214a	40.6713	1.15934	0.362584	3.19745	0.00138651	0.0897729	UP	2.85808
Lactb2	130.831	-1.1357	0.35591	-3.19098	0.00141791	0.0913445	DOWN	2.84835
Aldh1a2	118.784	0.885176	0.278361	3.17996	0.00147295	0.0944163	UP	2.83181
Ampd3	124.032	-0.976973	0.307369	-3.1785	0.00148037	0.0944198	DOWN	2.82963
Kcne3	14.7225	-1.729	0.545064	-3.1721	0.00151342	0.0960498	DOWN	2.82004
Vash2	25.9196	1.49257	0.47087	3.16983	0.00152531	0.0961947	UP	2.81664
Tmem255a	36.7899	1.2217	0.385539	3.1688	0.00153071	0.0961947	UP	2.81511
C1qtnf3	11.0423	-2.10829	0.666974	-3.16099	0.00157237	0.0980461	DOWN	2.80345
Ptn	131.645	0.86154	0.272742	3.15881	0.00158414	0.0980461	UP	2.80021
Mettl3	44.6872	-1.09326	0.346243	-3.15748	0.00159139	0.0980461	DOWN	2.79822
Mtss1	133.186	0.830617	0.263088	3.15719	0.00159299	0.0980461	UP	2.79779
Anxa1	410.26	-0.793827	0.251524	-3.15607	0.00159911	0.0980461	DOWN	2.79612
Mgarp	10.9221	-2.09309	0.66346	-3.1548	0.00160606	0.0980461	DOWN	2.79424
Rag1	4.93455	-3.95362	1.26168	-3.13363	0.0017266	0.104905	DOWN	2.76281
Aldoc	49.4155	1.18435	0.378753	3.12697	0.00176617	0.106803	UP	2.75297
Cdca3	243.487	0.808402	0.258654	3.12541	0.00177555	0.106867	UP	2.75067
Hamp	6.31723	-4.34766	1.39401	-3.1188	0.00181587	0.108471	DOWN	2.74091
Abcg1	29.5243	-1.27858	0.410027	-3.11827	0.00181913	0.108471	DOWN	2.74014
Zfp60	31.6156	-1.24022	0.398449	-3.11262	0.00185437	0.11006	DOWN	2.7318
Bcl2l11	101.765	1.00487	0.323041	3.11065	0.00186675	0.110284	UP	2.72891
Krt19	27.4906	-1.63866	0.527182	-3.10834	0.0018814	0.11064	DOWN	2.72552
Usp22	80.155	1.04791	0.337693	3.10314	0.00191478	0.112089	UP	2.71788
Slirp	1814.35	-0.680723	0.219791	-3.09714	0.00195394	0.113862	DOWN	2.70909
Cdk6	102.442	0.831808	0.269922	3.08166	0.00205847	0.11941	UP	2.68646
Fus	821.267	0.628237	0.204074	3.07848	0.0020806	0.12015	UP	2.68181
Selenow	1993.41	-0.728084	0.236992	-3.07219	0.00212494	0.1216	DOWN	2.67265
Thbd	99.317	-0.961671	0.313189	-3.07057	0.00213648	0.1216	DOWN	2.6703
Klf9	142.783	-0.777836	0.253383	-3.0698	0.002142	0.1216	DOWN	2.66918
Fndc4	16.6269	1.59054	0.518163	3.06957	0.00214365	0.1216	UP	2.66885
Bmp7	19.9207	1.70725	0.556665	3.06692	0.00216278	0.122145	UP	2.66499
Nr0b2	144.7	-0.781626	0.255422	-3.06014	0.00221235	0.123985	DOWN	2.65515
Ier3	179.322	-0.732789	0.239488	-3.05982	0.00221471	0.123985	DOWN	2.65468
Rorc	16.8694	1.74997	0.573336	3.05226	0.00227126	0.126598	UP	2.64373
Gm17428	46.0246	1.21861	0.399806	3.04801	0.00230365	0.127848	UP	2.63758
Rbm5	145.717	-0.769599	0.253102	-3.04066	0.00236059	0.130443	DOWN	2.62698
Larp1b	165.335	-0.780652	0.256917	-3.03854	0.00237729	0.130802	DOWN	2.62392
Sh2d4a	71.9209	1.03878	0.342076	3.03669	0.00239194	0.131046	UP	2.62125
Ifi209	6.17942	-2.81739	0.928787	-3.03341	0.00241807	0.131913	DOWN	2.61653
Ctss	247.303	-0.774202	0.255464	-3.03057	0.00244094	0.132597	DOWN	2.61244
Nr1d1	87.9481	0.916915	0.302843	3.02769	0.00246428	0.1333	UP	2.60831
Rpp38	47.7034	-1.12825	0.373314	-3.02225	0.00250907	0.135152	DOWN	2.60049
Defb19	9.67432	-2.2408	0.742528	-3.0178	0.00254616	0.135718	DOWN	2.59411
Nkx2-5	183.156	1.09557	0.363057	3.01764	0.00254753	0.135718	UP	2.59388
Lrrc10	373.709	0.895205	0.296702	3.01719	0.00255132	0.135718	UP	2.59324
Spon2	169.082	0.793475	0.263509	3.01119	0.00260227	0.137856	UP	2.58465
Alas1	1733.83	-0.864897	0.287461	-3.00875	0.00262329	0.137928	DOWN	2.58115
Hacd1	3263.38	-0.927974	0.308633	-3.00673	0.00264078	0.137928	DOWN	2.57827
Slc16a13	39.2227	1.15155	0.383065	3.00614	0.00264585	0.137928	UP	2.57743
Kctd11	20.7716	-1.39506	0.464264	-3.00488	0.00265689	0.137928	DOWN	2.57563
Tubgcp3	119.568	0.796875	0.265389	3.00267	0.00267623	0.137928	UP	2.57248
Acot1	839.884	1.16285	0.387307	3.00239	0.00267872	0.137928	UP	2.57207
Bola3	2160.83	-0.639059	0.212852	-3.00236	0.00267894	0.137928	DOWN	2.57204
Scmh1	84.8814	0.973855	0.324981	2.99666	0.00272957	0.139972	UP	2.56391
Stc2	36.8659	-1.13394	0.378805	-2.99347	0.0027582	0.140877	DOWN	2.55937
Hba-a2	32462.4	0.76897	0.257589	2.98527	0.00283332	0.14414	UP	2.5477
Klf10	116.498	0.874667	0.293476	2.98037	0.00287897	0.145842	UP	2.54076
Kdm5d	23.7352	3.71605	1.24731	2.97925	0.00288954	0.145842	UP	2.53917
Casz1	60.8933	1.19115	0.401231	2.96875	0.00299011	0.149694	UP	2.52431
Pdhx	550.763	-0.709619	0.239156	-2.96718	0.00300548	0.149694	DOWN	2.52209
Vwa8	180.433	0.939888	0.316906	2.96583	0.00301872	0.149694	UP	2.52018
Rasl11a	47.1243	-1.03207	0.348072	-2.9651	0.00302587	0.149694	DOWN	2.51915
Ddit3	161.282	-0.829384	0.279893	-2.96322	0.00304436	0.149694	DOWN	2.5165
Neo1	122.028	0.941828	0.317846	2.96316	0.00304501	0.149694	UP	2.51641
Amd2	41.9914	-1.15205	0.388825	-2.9629	0.00304759	0.149694	DOWN	2.51604
Art1	45.8699	-1.24335	0.419941	-2.96077	0.00306874	0.149719	DOWN	2.51304
Clec4a1	12.4889	-1.79421	0.606051	-2.96049	0.00307147	0.149719	DOWN	2.51265
Cxcr4	13.3826	-1.81604	0.613979	-2.95782	0.00309826	0.150453	DOWN	2.50888
Ptprcap	8.3059	-2.18822	0.740274	-2.95596	0.00311702	0.150793	DOWN	2.50626
Plcl2	44.2559	1.09114	0.369429	2.95357	0.00314117	0.15139	UP	2.50291
Dusp18	105.382	-0.977302	0.331099	-2.95169	0.00316039	0.151415	DOWN	2.50026
Ms4a7	46.3087	-1.10662	0.374972	-2.95121	0.00316531	0.151415	DOWN	2.49958
Irf2bpl	107.687	0.863825	0.293607	2.94212	0.00325978	0.155355	UP	2.48681
Cd3d	7.30549	-2.44355	0.831709	-2.93799	0.00330348	0.156554	DOWN	2.48103
Pik3r1	112.077	-0.855872	0.291367	-2.93744	0.00330936	0.156554	DOWN	2.48026
Ccne1	36.8035	1.06851	0.36428	2.9332	0.00335484	0.156693	UP	2.47433
Trim55	677.025	0.769692	0.262444	2.93279	0.00335933	0.156693	UP	2.47375
Itgbl1	24.1025	-1.37427	0.468599	-2.93272	0.00336007	0.156693	DOWN	2.47365
Inpp5k	103.98	0.807922	0.275593	2.93158	0.00337239	0.156693	UP	2.47206
Prodh	60.4902	-0.939368	0.320441	-2.93149	0.00337341	0.156693	DOWN	2.47193
Cmc2	933.095	-0.683684	0.233634	-2.9263	0.00343015	0.158417	DOWN	2.46469
Car3	31.267	-1.82565	0.624183	-2.92486	0.00344606	0.158417	DOWN	2.46268
Nadk2	58.0612	0.94434	0.322881	2.92473	0.0034476	0.158417	UP	2.46248
Nabp1	153.91	-0.843687	0.288722	-2.92215	0.00347629	0.159164	DOWN	2.45888
Epb41l3	37.2828	1.17833	0.403479	2.92043	0.0034955	0.159229	UP	2.45649
Rab11fip5	103.35	1.47629	0.505615	2.91978	0.00350273	0.159229	UP	2.45559
Sema4d	103.288	0.961412	0.329499	2.9178	0.00352506	0.159229	UP	2.45283
H2afx	73.5707	1.33222	0.456615	2.9176	0.00352739	0.159229	UP	2.45255
Pogz	140.978	0.729918	0.250513	2.91369	0.00357179	0.16047	UP	2.44711
Wfdc1	144.892	-0.770263	0.264571	-2.91137	0.00359846	0.16047	DOWN	2.44388
Cmtm8	113.404	-0.875163	0.300624	-2.91116	0.00360089	0.16047	DOWN	2.44359
Phospho2	87.9561	-0.819821	0.281647	-2.91081	0.00360495	0.16047	DOWN	2.4431
Folr2	13.8433	-1.62595	0.558952	-2.90893	0.00362664	0.160877	DOWN	2.4405
Rxrg	111.948	-0.938763	0.323009	-2.9063	0.00365728	0.161677	DOWN	2.43684
Flot2	199.091	0.940608	0.324166	2.90163	0.00371228	0.163545	UP	2.43036
BC052040	57.5131	0.918915	0.318544	2.88473	0.00391748	0.171876	UP	2.40699
Nme8	19.5273	1.49666	0.518977	2.88387	0.00392822	0.171876	UP	2.4058
Rbm33	351.832	0.701905	0.243781	2.87925	0.00398626	0.173314	UP	2.39943
2410002F23Rik	182.129	0.826653	0.287122	2.8791	0.00398812	0.173314	UP	2.39923
Pparg	41.1337	-1.14808	0.399528	-2.8736	0.00405824	0.175463	DOWN	2.39166
Myl9	2661.79	-0.855409	0.297733	-2.87308	0.00406495	0.175463	DOWN	2.39095
Zfp775	20.8561	-1.38673	0.484228	-2.86379	0.004186	0.179568	DOWN	2.3782
Psat1	88.0136	0.840243	0.293499	2.86285	0.00419854	0.179568	UP	2.3769
Fcgr3	49.0345	-1.04129	0.363959	-2.861	0.00422303	0.179568	DOWN	2.37438
Sat1	405.338	-0.735364	0.257063	-2.86063	0.00422796	0.179568	DOWN	2.37387
Tmem255b	51.4907	-0.940755	0.328881	-2.86047	0.00423008	0.179568	DOWN	2.37365
C3ar1	21.1102	-1.29703	0.453847	-2.85786	0.00426508	0.180456	DOWN	2.37007
Ctsl	2971.61	-0.690558	0.241819	-2.85568	0.00429452	0.181105	DOWN	2.36709
C1qc	121.016	-0.822893	0.288506	-2.85226	0.00434098	0.182376	DOWN	2.36241
Cpa1	23.849	1.33479	0.468121	2.85137	0.00435313	0.182376	UP	2.3612
Cxcl12	302.98	-0.743993	0.261217	-2.84818	0.00439702	0.183615	DOWN	2.35684
Slc25a35	181.401	-0.722823	0.253883	-2.84707	0.00441234	0.183656	DOWN	2.35533
Ryr3	10.6745	-2.31208	0.812492	-2.84566	0.00443188	0.183873	DOWN	2.35341
Ubiad1	116.898	-0.77959	0.274299	-2.84211	0.00448154	0.185333	DOWN	2.34857
Ppp1r1b	9.94723	2.55525	0.89977	2.83989	0.00451294	0.185564	UP	2.34554
Cmtm7	73.4016	1.27242	0.448223	2.83881	0.00452816	0.185564	UP	2.34408
Sla	5.43242	-2.90902	1.02479	-2.83865	0.00453054	0.185564	DOWN	2.34385
Adra1b	142.335	0.83396	0.294038	2.83623	0.00456495	0.186378	UP	2.34056
Zfp366	16.4877	-1.46718	0.517661	-2.83425	0.00459336	0.186942	DOWN	2.33787
Shld1	71.5036	-1.11008	0.392236	-2.83013	0.0046529	0.188766	DOWN	2.33228
Tomm5	1306.35	-0.759021	0.268793	-2.82382	0.00474556	0.191918	DOWN	2.32371
Sox12	103.834	1.24583	0.441405	2.82242	0.00476621	0.192147	UP	2.32183
Hmgn2	2783.92	0.708116	0.251002	2.82116	0.00478507	0.192303	UP	2.32011
Igf2	899.197	0.76165	0.270124	2.81963	0.00480788	0.192602	UP	2.31805
Rexo4	67.3511	-0.945692	0.335512	-2.81865	0.00482257	0.192602	DOWN	2.31672
Tspan14	304.497	-0.679531	0.241262	-2.81657	0.00485397	0.192755	DOWN	2.3139
Lrp2bp	6.33341	-2.47303	0.878206	-2.816	0.00486256	0.192755	DOWN	2.31314
Kcp	17.9517	1.48709	0.528198	2.81541	0.00487149	0.192755	UP	2.31234
Ccnb2	295.542	0.710084	0.25268	2.81022	0.00495084	0.193864	UP	2.30532
Senp8	12.4345	-1.69787	0.604331	-2.80951	0.00496164	0.193864	DOWN	2.30438
Fbxl22	554.814	1.21106	0.431095	2.80927	0.00496543	0.193864	UP	2.30404
Ctla2a	980.113	-0.65433	0.233027	-2.80796	0.00498568	0.193864	DOWN	2.30228
Vsig4	3.44363	-4.30925	1.53535	-2.80669	0.00500538	NA	DOWN	2.30056
Timp4	91.766	-1.00432	0.357843	-2.80659	0.00500691	0.193864	DOWN	2.30043
Rp1	3.22833	-4.205	1.49834	-2.80644	0.0050093	NA	DOWN	2.30022
Ldha	5634.78	-0.700117	0.24949	-2.8062	0.00501301	0.193864	DOWN	2.2999
Alkbh7	558.459	-0.607186	0.216394	-2.80593	0.00501716	0.193864	DOWN	2.29954
Flnc	260.36	1.19424	0.4258	2.80471	0.00503623	0.193864	UP	2.29789
Tpm2	454.442	-0.819706	0.292355	-2.8038	0.00505046	0.193864	DOWN	2.29667
Gbp6	43.0136	1.7051	0.608344	2.80286	0.00506516	0.193864	UP	2.29541
Zfp712	4.07315	-3.6641	1.30731	-2.80278	0.00506638	0.193864	DOWN	2.2953
Nbas	29.1172	1.38509	0.494496	2.80101	0.00509427	0.193864	UP	2.29292
Hk2	197.299	-0.691794	0.246991	-2.80089	0.00509612	0.193864	DOWN	2.29276
Slc16a11	5.49632	2.77083	0.990456	2.79753	0.00514956	0.195318	UP	2.28823
Pwwp2b	64.6038	-0.876485	0.313587	-2.79503	0.00518947	0.196251	DOWN	2.28488
Dgke	81.5102	0.857883	0.307119	2.79332	0.00521697	0.19671	UP	2.28258
Ccdc137	37.8462	-1.03503	0.370698	-2.79212	0.00523639	0.196864	DOWN	2.28097
Cox7a1	8542.4	-0.663006	0.238043	-2.78524	0.00534888	0.199322	DOWN	2.27174
Tead2	105.304	0.843896	0.303002	2.78511	0.0053509	0.199322	UP	2.27157
Errfi1	126.924	-0.763503	0.274271	-2.78376	0.00537331	0.199322	DOWN	2.26976
Fxyd3	4.22482	-3.7306	1.34025	-2.78351	0.00537743	0.199322	DOWN	2.26943
Ttn	3106.88	0.71189	0.255801	2.78298	0.00538616	0.199322	UP	2.26872
Arl5c	27.351	-1.13689	0.408594	-2.78245	0.00539506	0.199322	DOWN	2.268
Gimap5	165.809	0.679151	0.24417	2.78147	0.00541132	0.199348	UP	2.2667
Gpat3	56.1599	0.939134	0.337908	2.77926	0.00544833	0.199657	UP	2.26374
Pdlim5	886.267	-0.688701	0.247814	-2.77911	0.00545085	0.199657	DOWN	2.26354
Slpi	10.1107	-1.92094	0.691596	-2.77754	0.00547713	0.200048	DOWN	2.26145
Ints7	57.6865	1.03621	0.373501	2.77433	0.00553161	0.20136	UP	2.25715
Slc6a6	281.259	-0.664059	0.239424	-2.77357	0.00554447	0.20136	DOWN	2.25614
Polr3gl	108.994	0.803619	0.289856	2.77248	0.00556314	0.201467	UP	2.25468
Zfp521	49.8281	0.995909	0.359439	2.77074	0.00559299	0.201978	UP	2.25236
Tmem204	178.809	-0.695115	0.251219	-2.76697	0.00565807	0.203668	DOWN	2.24733
Nr4a1	12.3012	1.67589	0.605847	2.76619	0.00567158	0.203668	UP	2.2463
Cacna1g	44.091	1.13025	0.408984	2.76355	0.00571755	0.204746	UP	2.24279
Agap1	46.0594	1.16963	0.423442	2.76219	0.00574152	0.205031	UP	2.24097
Irx1	12.9232	1.78224	0.645585	2.76066	0.00576847	0.205421	UP	2.23894
Ackr2	11.3995	-1.6614	0.602109	-2.75931	0.00579244	0.205704	DOWN	2.23714
Rnf144a	51.8647	0.960629	0.348414	2.75714	0.00583088	0.205739	UP	2.23427
Plxnb2	197.473	0.985219	0.357398	2.75665	0.00583974	0.205739	UP	2.23361
Zfp773	6.95175	2.28133	0.827605	2.75654	0.00584158	0.205739	UP	2.23347
Tenm4	8.98847	1.93945	0.704404	2.75332	0.0058994	0.207206	UP	2.22919
Cenpm	147.47	0.737524	0.267961	2.75235	0.00591691	0.207254	UP	2.2279
Cdk2	104.812	0.779484	0.28377	2.74688	0.00601647	0.210167	UP	2.22066
Calm1	4945.79	-0.681351	0.248151	-2.74571	0.00603798	0.210345	DOWN	2.21911
Abcc5	151.149	0.697491	0.254292	2.74288	0.00609032	0.211593	UP	2.21536
Cers4	220.002	0.642446	0.234494	2.73971	0.00614926	0.213064	UP	2.21118
Ddt	311.448	-0.667875	0.244186	-2.7351	0.00623608	0.215489	DOWN	2.20509
S100a8	74.6406	-0.98742	0.361314	-2.73286	0.00627879	0.216382	DOWN	2.20212
Mrpl47	298.724	-0.766566	0.280821	-2.72973	0.00633863	0.217859	DOWN	2.198
Ace	140.372	-0.946918	0.347207	-2.72724	0.00638663	0.218296	DOWN	2.19473
Fam213b	688.496	-0.652031	0.239168	-2.72624	0.00640595	0.218296	DOWN	2.19342
Cytip	7.80022	-2.08479	0.764772	-2.72603	0.00641015	0.218296	DOWN	2.19313
Trmt5	158.684	-0.866638	0.317968	-2.72555	0.00641947	0.218296	DOWN	2.1925
Col27a1	68.8892	-0.846943	0.310882	-2.72432	0.00644331	0.218527	DOWN	2.19089
Carns1	58.9957	1.03211	0.379427	2.72019	0.00652444	0.220265	UP	2.18546
Tmod2	15.5852	-1.53581	0.564643	-2.71996	0.0065289	0.220265	DOWN	2.18516
Aldh1a1	32.8381	-1.11421	0.410161	-2.71651	0.0065974	0.221991	DOWN	2.18063
Fig4	164.215	0.705798	0.260227	2.71224	0.00668306	0.224285	UP	2.17502
G0s2	444.059	-0.81956	0.302319	-2.71091	0.00670981	0.224595	DOWN	2.17329
Tcaim	100.996	-0.775044	0.286277	-2.70733	0.00678277	0.225736	DOWN	2.16859
Acr	3.18673	4.01957	1.48478	2.70717	0.00678593	NA	UP	2.16839
Clu	360.723	-0.777017	0.287073	-2.70668	0.0067959	0.225736	DOWN	2.16775
Mcrs1	394.781	0.596833	0.2206	2.7055	0.00682018	0.225736	UP	2.1662
Nme3	135.997	-0.700309	0.25892	-2.70473	0.00683592	0.225736	DOWN	2.1652
Gfod2	47.5549	-0.957318	0.354179	-2.70292	0.0068733	0.225736	DOWN	2.16283
Cenph	67.9758	0.816589	0.302122	2.70284	0.00687488	0.225736	UP	2.16273
Il20rb	13.3652	1.57821	0.583912	2.70283	0.00687523	0.225736	UP	2.16271
Id3	1687.11	-0.543807	0.201233	-2.70237	0.00688478	0.225736	DOWN	2.16211
Dntt	2.96017	-4.0952	1.51789	-2.69795	0.00697685	NA	DOWN	2.15634
Muc1	2.96017	-4.0952	1.51789	-2.69795	0.00697685	NA	DOWN	2.15634
Srpk3	172.751	0.724517	0.268551	2.69788	0.00697826	0.228218	UP	2.15625
Chaf1b	48.8555	0.987283	0.366322	2.69512	0.00703629	0.22953	UP	2.15266
Plac9a	732.328	-0.602842	0.223818	-2.69345	0.0070717	0.230094	DOWN	2.15048
Pdss1	252.004	-0.832867	0.30943	-2.69161	0.00711073	0.230094	DOWN	2.14809
Stxbp2	30.7402	1.09559	0.407048	2.69155	0.00711219	0.230094	UP	2.148
Synpo2l	361.487	1.14198	0.424553	2.68984	0.00714861	0.230094	UP	2.14578
Pacs1	42.3557	1.13145	0.420669	2.68964	0.00715284	0.230094	UP	2.14552
Dab2	90.8095	0.921351	0.342605	2.68925	0.00716127	0.230094	UP	2.14501
Lyl1	26.4585	-1.10448	0.41089	-2.68801	0.00718782	0.23037	DOWN	2.1434
Got1	2210.36	-0.632197	0.235805	-2.68101	0.00733998	0.23466	DOWN	2.13431
Zfp821	32.7554	1.19139	0.444806	2.67844	0.00739666	0.234698	UP	2.13096
Tmem126b	132.03	-0.852822	0.31843	-2.67821	0.00740178	0.234698	DOWN	2.13066
Fam131a	55.4827	-0.886692	0.331146	-2.67765	0.00741407	0.234698	DOWN	2.12994
Slc9a3	6.43746	-2.42197	0.904519	-2.67763	0.00741441	0.234698	DOWN	2.12992
Nt5dc2	129.18	1.05873	0.396242	2.67193	0.00754163	0.238137	UP	2.12253
Coq5	626.144	-0.730012	0.273369	-2.67042	0.00757555	0.238466	DOWN	2.12059
Zcchc10	45.5463	-1.00544	0.376597	-2.66982	0.00758926	0.238466	DOWN	2.1198
Ikbip	74.4308	-0.949339	0.356066	-2.66619	0.00767174	0.240373	DOWN	2.11511
Cited4	81.0694	1.39009	0.521511	2.6655	0.00768744	0.240373	UP	2.11422
Cfh	93.196	-1.05378	0.395687	-2.66316	0.00774106	0.241461	DOWN	2.1112
Grsf1	309.624	-0.665852	0.2503	-2.66021	0.0078092	0.242995	DOWN	2.10739
Hba-a1	7502.18	0.908073	0.341754	2.65709	0.00788176	0.243619	UP	2.10338
Stox2	37.9202	1.02493	0.385769	2.65684	0.00788767	0.243619	UP	2.10305
Xpo6	63.507	0.871838	0.328191	2.6565	0.0078957	0.243619	UP	2.10261
Zfp84	44.3047	-0.915891	0.344827	-2.65609	0.00790527	0.243619	DOWN	2.10208
Plxnb1	57.7374	1.07759	0.406112	2.65343	0.00796789	0.24491	UP	2.09866
Tmem98	238.326	0.648638	0.244521	2.65269	0.00798536	0.24491	UP	2.09771
Chordc1	313.846	-1.03953	0.392131	-2.65097	0.00802616	0.245574	DOWN	2.09549
Lmod1	30.4461	-1.16619	0.440118	-2.64972	0.00805591	0.245626	DOWN	2.09389
Rnf122	102.92	0.815923	0.308048	2.64869	0.00808054	0.245626	UP	2.09256
Pla2g4e	42.0112	1.11197	0.419852	2.64849	0.00808534	0.245626	UP	2.0923
Abca2	23.977	1.48261	0.560306	2.64607	0.00814327	0.246801	UP	2.0892
Mrpl20	1223.15	-0.61593	0.232961	-2.64392	0.00819523	0.24779	DOWN	2.08644
Farp1	44.6196	1.18354	0.448162	2.64087	0.00826928	0.24944	UP	2.08253
Abhd5	83.021	-0.82266	0.311687	-2.63938	0.00830573	0.249952	DOWN	2.08062
Mt2	192.767	-0.775842	0.294332	-2.63594	0.00839038	0.251908	DOWN	2.07622
Pdgfd	30.4165	-1.07304	0.407288	-2.63461	0.00842349	0.252311	DOWN	2.07451
Ssu2	48.1527	-1.05007	0.398885	-2.63252	0.00847537	0.253273	DOWN	2.07184
Ubald2	314.704	0.656125	0.249616	2.62854	0.0085753	0.25511	UP	2.06675
Cnep1r1	175.179	-0.772417	0.293864	-2.62848	0.00857664	0.25511	DOWN	2.06668
Ptprs	163.463	1.21947	0.464281	2.62658	0.00862472	0.255947	UP	2.06425
Nsmf	73.9214	0.858824	0.32721	2.62468	0.00867293	0.256073	UP	2.06183
Vps39	48.3713	0.946525	0.360708	2.62407	0.00868851	0.256073	UP	2.06105
Habp4	117.779	1.08662	0.414098	2.62406	0.00868891	0.256073	UP	2.06103
Rab11b	299.754	0.783958	0.29902	2.62176	0.00874772	0.256427	UP	2.05811
Ms4a4d	11.7272	-1.86647	0.711975	-2.62153	0.00875349	0.256427	DOWN	2.05782
Asb11	362.952	-0.764632	0.291706	-2.62124	0.00876093	0.256427	DOWN	2.05745
Gpr160	20.0859	-1.33978	0.511488	-2.61938	0.00880889	0.257229	DOWN	2.05508
Gpatch4	171.709	-0.688291	0.262844	-2.61863	0.00882844	0.257229	DOWN	2.05412
Alox5ap	57.8452	-0.904896	0.345807	-2.61677	0.00887669	0.258048	DOWN	2.05175
Epb41l4b	12.3394	1.58254	0.605008	2.61573	0.00890365	0.258182	UP	2.05043
Kcnj15	18.1596	-1.39399	0.533065	-2.61504	0.00892159	0.258182	DOWN	2.04956
Trib2	174.074	0.67196	0.257254	2.61205	0.00900004	0.258579	UP	2.04576
Hopx	119.273	0.916405	0.350981	2.61098	0.00902837	0.258579	UP	2.04439
Amy1	26.0215	1.16456	0.446062	2.61075	0.00903429	0.258579	UP	2.04411
Ilvbl	188.159	0.620545	0.23774	2.61019	0.00904931	0.258579	UP	2.04338
Ppara	57.5279	-0.91489	0.350544	-2.60991	0.00905656	0.258579	DOWN	2.04304
Ppbp	6.48038	-2.25398	0.863826	-2.60929	0.00907295	0.258579	DOWN	2.04225
Siah1a	65.9026	1.08709	0.416644	2.60916	0.0090765	0.258579	UP	2.04208
Grap	83.7208	-0.781373	0.29961	-2.60796	0.00910828	0.258909	DOWN	2.04056
Clasrp	45.7491	0.899519	0.345177	2.60596	0.00916167	0.259361	UP	2.03803
Ccna2	190.46	0.803551	0.308484	2.60484	0.00919172	0.259361	UP	2.0366
Gm43302	16.2427	1.75127	0.67237	2.60463	0.00919748	0.259361	UP	2.03633
Mrps25	587.343	-0.628913	0.241533	-2.60384	0.00921862	0.259361	DOWN	2.03533
Clec7a	22.2364	-1.26906	0.487426	-2.60359	0.00922531	0.259361	DOWN	2.03502
Pogk	59.6194	0.813409	0.31261	2.60199	0.00926845	0.260003	UP	2.03299
Cd3g	4.83513	-2.73911	1.0533	-2.60051	0.00930859	0.260559	DOWN	2.03112
Rln1	2.91465	3.90085	1.50198	2.59714	0.00940048	NA	UP	2.02685
Cnih4	796.585	-0.725138	0.279366	-2.59566	0.00944104	0.263691	DOWN	2.02498
Rab20	52.3414	1.10103	0.424824	2.59173	0.00954949	0.265272	UP	2.02002
Npy	11.9369	-1.75338	0.676608	-2.59143	0.00955773	0.265272	DOWN	2.01965
Fxyd5	217.922	-0.645823	0.249222	-2.59136	0.00955973	0.265272	DOWN	2.01955
Timm8b	1506.01	-0.647075	0.249839	-2.58997	0.00959848	0.265772	DOWN	2.0178
Phka2	52.2779	1.08663	0.420185	2.58608	0.00970755	0.266841	UP	2.01289
Trim72	81.5777	-0.785327	0.303675	-2.58607	0.00970762	0.266841	DOWN	2.01289
Anxa3	524.685	-0.564413	0.218251	-2.58607	0.00970768	0.266841	DOWN	2.01288
Stmn1	968.246	0.603947	0.233616	2.58521	0.00973203	0.266841	UP	2.0118
Leng8	108.309	0.898159	0.347466	2.58488	0.00974116	0.266841	UP	2.01139
Magi1	57.9515	0.912222	0.353349	2.58165	0.00983296	0.268318	UP	2.00732
Trp53bp1	133.728	0.704216	0.27286	2.58087	0.00985523	0.268318	UP	2.00633
Coq8a	695.512	0.646276	0.250486	2.58009	0.00987747	0.268318	UP	2.00535
Bmp4	43.1837	-0.988428	0.383125	-2.57991	0.00988254	0.268318	DOWN	2.00513
Rnf26	33.0857	1.38853	0.538459	2.57871	0.00991686	0.268318	UP	2.00363
Pcbd2	111.884	0.854848	0.331518	2.57858	0.00992064	0.268318	UP	2.00346
Osgepl1	210.471	-0.905826	0.351429	-2.57755	0.00995036	0.268402	DOWN	2.00216
Ahsg	44.6465	-1.39257	0.540379	-2.57702	0.00996563	0.268402	DOWN	2.0015
Alpl	29.2385	-1.13825	0.441992	-2.57527	0.010016	0.269194	DOWN	1.9993
Grb10	434.801	0.710027	0.276051	2.57208	0.0101088	0.270585	UP	1.9953
2210407C18Rik	2.79774	-3.95614	1.53812	-2.57205	0.0101097	NA	DOWN	1.99526
Cd320	125.642	-0.665686	0.258816	-2.57204	0.01011	0.270585	DOWN	1.99525
Arf5	542.473	0.758259	0.295394	2.56694	0.0102601	0.274029	UP	1.98885
Nppa	295.341	-2.2561	0.881149	-2.56041	0.0104549	0.278541	DOWN	1.98068
Kbtbd12	196.4	-0.75479	0.294929	-2.55922	0.0104906	0.278541	DOWN	1.9792
Abhd6	30.9551	-1.02183	0.399499	-2.55779	0.010534	0.278541	DOWN	1.97741
Ccdc136	25.0029	1.19022	0.465342	2.55773	0.0105357	0.278541	UP	1.97734
Sptb	81.5666	1.14415	0.447343	2.55767	0.0105376	0.278541	UP	1.97726
Clec4n	31.8687	-1.01026	0.395379	-2.55517	0.0106136	0.279972	DOWN	1.97414
Spata33	169.087	-0.632377	0.247713	-2.55286	0.0106842	0.281256	DOWN	1.97126
Rpl3l	94.482	-0.751855	0.295023	-2.54846	0.0108198	0.283355	DOWN	1.96578
Slc24a4	7.62743	-2.38537	0.936098	-2.54821	0.0108278	0.283355	DOWN	1.96546
Igfbp3	52.4826	-0.977848	0.383752	-2.54812	0.0108304	0.283355	DOWN	1.96535
Kat2b	69.5866	0.775174	0.304298	2.54742	0.0108524	0.283355	UP	1.96448
2410131K14Rik	62.0751	-0.855433	0.336348	-2.5433	0.0109811	0.284936	DOWN	1.95936
Kidins220	177.415	0.613982	0.241428	2.54313	0.0109865	0.284936	UP	1.95914
Nop2	66.7731	-0.779601	0.306593	-2.54279	0.0109971	0.284936	DOWN	1.95872
Rbm24	389.382	0.629335	0.247512	2.54264	0.0110018	0.284936	UP	1.95854
Timm10b	886.614	-0.540356	0.212655	-2.541	0.0110537	0.285556	DOWN	1.95649
Fbxo9	266.327	-0.608966	0.23971	-2.54043	0.0110717	0.285556	DOWN	1.95579
Ptpn11	188.347	-0.692647	0.272721	-2.53977	0.0110926	0.285556	DOWN	1.95497
Srgn	261.393	-0.633162	0.249531	-2.53741	0.0111677	0.286915	DOWN	1.95203
Irx4	78.8326	0.998567	0.393779	2.53585	0.0112173	0.287036	UP	1.95011
Homer1	74.7429	-0.865749	0.341444	-2.53555	0.0112271	0.287036	DOWN	1.94973
Krba1	70.4903	0.74989	0.295808	2.53506	0.0112429	0.287036	UP	1.94912
Syk	49.575	0.898097	0.354354	2.53446	0.011262	0.287036	UP	1.94838
Gm49320	9.92679	1.65365	0.653097	2.53202	0.0113407	0.288468	UP	1.94536
Sult1a1	126.498	-0.655545	0.259066	-2.53042	0.0113926	0.289214	DOWN	1.94338
Hmgb2	1685.97	0.643874	0.254649	2.52848	0.0114559	0.289926	UP	1.94097
Gm3646	269.929	-0.639368	0.252966	-2.52748	0.0114883	0.289926	DOWN	1.93974
Tppp	96.484	-0.749771	0.296648	-2.52748	0.0114885	0.289926	DOWN	1.93974
Dtl	56.2167	0.832656	0.329581	2.52641	0.0115236	0.290056	UP	1.93841
Supt3	68.252	0.779094	0.308437	2.52594	0.0115389	0.290056	UP	1.93784
Mrpl34	1034.53	-0.611976	0.24239	-2.52476	0.0115777	0.290462	DOWN	1.93638
Ccl5	130.737	-0.8634	0.34221	-2.52301	0.0116354	0.29134	DOWN	1.93422
Stmn2	72.9071	-0.770454	0.305538	-2.52163	0.0116811	0.291374	DOWN	1.93252
Mrpl19	113.895	-0.718753	0.285102	-2.52104	0.011701	0.291374	DOWN	1.93178
Upb1	3.5244	-3.42451	1.35879	-2.52027	0.0117264	0.291374	DOWN	1.93083
AL731706.1	548.061	-0.78723	0.312379	-2.52011	0.0117317	0.291374	DOWN	1.93064
Coa4	79.2991	-0.782114	0.310418	-2.51955	0.0117504	0.291374	DOWN	1.92995
Fbxo10	40.0654	0.997543	0.396118	2.51829	0.0117925	0.291527	UP	1.9284
Pkdrej	4.18793	3.44335	1.36817	2.51676	0.0118439	0.291527	UP	1.9265
Med16	15.0892	1.41393	0.561806	2.51675	0.0118442	0.291527	UP	1.92649
C1qa	262.621	-0.653145	0.259529	-2.51665	0.0118475	0.291527	DOWN	1.92637
Apoe	2600.33	-0.655909	0.260983	-2.51323	0.0119632	0.293809	DOWN	1.92215
Tanc2	47.803	0.906232	0.360771	2.51193	0.0120073	0.294161	UP	1.92055
Bub1b	75.772	0.772479	0.307638	2.511	0.0120391	0.294161	UP	1.91941
Sprr2a2	33.9272	-0.965495	0.384642	-2.51012	0.0120692	0.294161	DOWN	1.91832
Fam243	5.36009	2.47048	0.984585	2.50916	0.0121019	0.294161	UP	1.91715
Flot1	412.012	0.584016	0.232756	2.50913	0.0121029	0.294161	UP	1.91711
Nckap5	16.6854	1.4026	0.559181	2.50832	0.0121307	0.294161	UP	1.91611
Med20	49.1192	-0.982217	0.391618	-2.5081	0.0121381	0.294161	DOWN	1.91585
Ube2f	366.672	-0.687716	0.274333	-2.50687	0.0121807	0.294358	DOWN	1.91433
Tspyl2	33.5864	0.953746	0.38063	2.5057	0.0122209	0.294358	UP	1.9129
Nhsl1	40.0753	1.07001	0.427084	2.50539	0.0122316	0.294358	UP	1.91252
Amer1	49.1772	0.848886	0.338856	2.50515	0.01224	0.294358	UP	1.91222
Fahd1	368.898	-0.762516	0.304453	-2.50454	0.0122611	0.294358	DOWN	1.91147
Fto	128.19	0.775796	0.310167	2.50122	0.0123767	0.296579	UP	1.90739
Mgll	959.501	-0.541612	0.21683	-2.49786	0.0124945	0.298348	DOWN	1.90328
Gm4737	16.0122	1.96757	0.787726	2.49778	0.0124972	0.298348	UP	1.90319
Crk	183.937	-0.627144	0.251146	-2.49713	0.0125204	0.298348	DOWN	1.90238
Eif4b	206.627	0.616267	0.246971	2.4953	0.0125851	0.299117	UP	1.90014
Pla2g5	98.4664	-1.00392	0.402397	-2.49486	0.0126008	0.299117	DOWN	1.8996
Racgap1	137.047	0.821149	0.329293	2.49367	0.012643	0.299117	UP	1.89815
Zkscan17	41.8739	1.13109	0.4536	2.49359	0.012646	0.299117	UP	1.89805
Ciapin1	396.051	-0.551826	0.221868	-2.48718	0.0128761	0.303642	DOWN	1.89022
Timm8a1	399.249	-0.749198	0.301286	-2.48667	0.0128945	0.303642	DOWN	1.88959
Aox1	7.95707	-1.83767	0.739123	-2.48629	0.0129083	0.303642	DOWN	1.88913
Slco3a1	64.628	-0.916181	0.368667	-2.48512	0.0129508	0.304084	DOWN	1.8877
Atoh8	35.2946	-0.928464	0.374155	-2.4815	0.0130832	0.305796	DOWN	1.88329
Foxn3	101.267	0.967438	0.389992	2.48066	0.0131138	0.305796	UP	1.88227
9130019O22Rik	12.689	-1.44944	0.584306	-2.48061	0.0131157	0.305796	DOWN	1.88221
1600014C10Rik	83.9733	-0.690373	0.278318	-2.48052	0.0131192	0.305796	DOWN	1.88209
Rab3a	187.916	-0.617034	0.248891	-2.47914	0.0131701	0.306426	DOWN	1.88041
Mkks	824.11	-0.754307	0.304417	-2.47787	0.0132169	0.306957	DOWN	1.87887
Reps1	52.2558	1.01466	0.409822	2.47584	0.0132922	0.307822	UP	1.8764
Gabra3	7.4187	-2.12548	0.858578	-2.47558	0.0133021	0.307822	DOWN	1.87608
Fam78b	39.3012	-0.957859	0.387081	-2.47457	0.0133396	0.308133	DOWN	1.87486
Txnip	726.003	1.87231	0.75691	2.47362	0.0133752	0.308147	UP	1.8737
Map2k2	312.509	0.775903	0.313715	2.47327	0.0133883	0.308147	UP	1.87328
Mlx	97.458	-0.704696	0.285053	-2.47216	0.0134301	0.308555	DOWN	1.87192
Chst12	23.974	-1.09163	0.441714	-2.47135	0.0134603	0.308695	DOWN	1.87095
Bambi	114.299	-0.665809	0.269576	-2.46983	0.0135176	0.309456	DOWN	1.8691
Hnrnpa1	122.06	0.867107	0.351183	2.4691	0.0135452	0.309536	UP	1.86821
Mrpl45	643.41	-0.582674	0.236102	-2.46789	0.0135911	0.310032	DOWN	1.86675
Eif2b5	94.1357	0.962211	0.390063	2.46681	0.0136323	0.31042	UP	1.86543
Vsig2	66.8346	0.816357	0.331275	2.46429	0.0137285	0.312055	UP	1.86238
Kif26b	19.9802	1.19978	0.487222	2.4625	0.0137972	0.313062	UP	1.86021
Pip4p1	61.3671	0.802799	0.326127	2.46161	0.0138313	0.313282	UP	1.85914
Eif3j1	242.807	-0.784441	0.318874	-2.46003	0.0138926	0.313866	DOWN	1.85722
Bex1	272.988	0.657098	0.267252	2.45872	0.0139432	0.313866	UP	1.85564
Rere	79.5629	0.941224	0.382841	2.45853	0.0139509	0.313866	UP	1.8554
Slc9a7	17.4568	1.21347	0.493739	2.45771	0.0139825	0.313866	UP	1.85442
Socs5	31.1158	-0.973836	0.396292	-2.45737	0.0139958	0.313866	DOWN	1.854
Saxo2	42.5738	0.896665	0.364919	2.45716	0.014004	0.313866	UP	1.85375
Krcc1	172.073	-0.689209	0.280579	-2.45638	0.0140346	0.313957	DOWN	1.8528
Trmt12	36.8514	-0.985741	0.40149	-2.4552	0.0140805	0.313957	DOWN	1.85138
Fcgr2b	15.7215	-1.29044	0.525601	-2.45518	0.0140815	0.313957	DOWN	1.85135
Eepd1	61.822	0.844404	0.344332	2.45229	0.0141949	0.315408	UP	1.84787
Pbld1	8.82804	1.71452	0.699156	2.45227	0.0141958	0.315408	UP	1.84784
Smyd5	106.882	0.663773	0.270833	2.45086	0.0142517	0.316102	UP	1.84613
Shisa4	39.0805	0.995763	0.406431	2.45002	0.0142849	0.316291	UP	1.84512
Aldh9a1	155.35	0.605724	0.247706	2.44534	0.0144716	0.3191	UP	1.83948
Rwdd3	18.5509	1.28749	0.526595	2.44494	0.0144875	0.3191	UP	1.83901
Plekhf2	21.6876	1.17931	0.482357	2.44489	0.0144898	0.3191	UP	1.83894
Pcp4	11.6148	1.45509	0.595288	2.44435	0.0145113	0.3191	UP	1.83829
Vmn1r77	7.84594	1.83392	0.750608	2.44325	0.0145557	0.319527	UP	1.83697
Chac2	75.4491	-0.944117	0.386897	-2.44023	0.014678	0.321468	DOWN	1.83333
Gm34302	6.96111	-2.25937	0.926038	-2.43983	0.0146942	0.321468	DOWN	1.83285
Zfp9	25.728	-1.1045	0.45283	-2.4391	0.0147239	0.321568	DOWN	1.83198
Slc38a5	6.73434	2.14652	0.880714	2.43725	0.0147995	0.322669	UP	1.82975
Kif18b	11.5327	1.61769	0.664014	2.43622	0.0148415	0.323035	UP	1.82852
Smtn	627.847	0.518773	0.213005	2.4355	0.0148713	0.323135	UP	1.82765
Chd6	172.168	-0.627464	0.257793	-2.43398	0.0149339	0.323575	DOWN	1.82583
Pou6f1	25.7609	1.33493	0.548501	2.43378	0.014942	0.323575	UP	1.82559
Pgk1	3049.41	-0.607733	0.249966	-2.43126	0.0150463	0.324799	DOWN	1.82257
Gpr162	11.1242	1.64154	0.675201	2.43119	0.0150492	0.324799	UP	1.82249
Mapre2	417.266	0.561669	0.231167	2.42971	0.015111	0.325091	UP	1.82071
Srxn1	56.0252	-0.796777	0.327939	-2.42965	0.0151134	0.325091	DOWN	1.82064
Npc1	40.3241	1.07432	0.442505	2.42781	0.0151902	0.326195	UP	1.81844
Mrps6	580.719	-0.864553	0.35622	-2.42702	0.0152234	0.326361	DOWN	1.81749
Acot7	241.161	0.557132	0.229686	2.42563	0.0152818	0.327066	UP	1.81583
Tspyl5	14.3442	1.32034	0.544568	2.42456	0.0153268	0.327482	UP	1.81455
Ddx3y	46.574	4.90428	2.02364	2.4235	0.0153718	0.327898	UP	1.81327
Rasgrp1	2.48462	-3.79272	1.5651	-2.42331	0.0153797	NA	DOWN	1.81305
Hcst	5.1749	-2.23389	0.9235	-2.41893	0.015566	0.330594	DOWN	1.80782
Sun2	53.6108	1.3074	0.54067	2.41811	0.0156012	0.330594	UP	1.80684
Frem2	28.4507	1.09389	0.452425	2.41783	0.0156132	0.330594	UP	1.80651
Gm21188	5.00512	-2.52031	1.04285	-2.41675	0.0156598	0.330594	DOWN	1.80521
Dscc1	26.2031	1.07661	0.445662	2.41576	0.0157025	0.330594	UP	1.80403
Dennd6b	37.008	1.00945	0.417882	2.41564	0.0157077	0.330594	UP	1.80389
Nup210	12.4942	1.67238	0.692378	2.41542	0.0157173	0.330594	UP	1.80362
Bdnf	5.42656	-2.20145	0.911558	-2.41504	0.0157333	0.330594	DOWN	1.80318
Zbtb24	45.2498	0.836157	0.346245	2.41493	0.0157382	0.330594	UP	1.80304
Acat3	17.4072	1.52736	0.632633	2.41429	0.015766	0.330594	UP	1.80228
Myl1	508.264	-2.08029	0.862103	-2.41304	0.01582	0.330594	DOWN	1.80079
Exoc4	96.8891	0.67251	0.278788	2.41226	0.015854	0.330594	UP	1.79986
Zfp26	17.0344	1.24495	0.516162	2.41194	0.015868	0.330594	UP	1.79948
Tefm	109.495	-0.803299	0.333175	-2.41104	0.015907	0.330594	DOWN	1.79841
Plac9b	644.853	-0.556843	0.231052	-2.41003	0.0159511	0.330594	DOWN	1.79721
Fam98a	141.319	-0.629595	0.261257	-2.40986	0.0159584	0.330594	DOWN	1.79701
C5ar1	10.933	-1.46688	0.608907	-2.40904	0.0159947	0.330594	DOWN	1.79602
Brd8	246.462	0.567327	0.235506	2.40897	0.0159976	0.330594	UP	1.79595
Lmnb1	92.7961	0.951803	0.395222	2.40828	0.0160281	0.330594	UP	1.79512
Smim22	7.23886	1.86958	0.776359	2.40814	0.0160341	0.330594	UP	1.79496
Trappc12	81.3538	0.793589	0.329634	2.40749	0.0160627	0.330594	UP	1.79418
Sema4b	8.93384	1.76975	0.735339	2.40671	0.0160968	0.330594	UP	1.79326
Mpi	668.758	-0.534091	0.221927	-2.40661	0.0161016	0.330594	DOWN	1.79313
H2afv	1178.46	0.553838	0.230184	2.40606	0.0161255	0.330594	UP	1.79249
Poc1b	21.4652	1.17234	0.487325	2.40567	0.0161429	0.330594	UP	1.79202
Ier5	38.5627	1.05657	0.439723	2.40282	0.0162693	0.332651	UP	1.78863
Lrrc2	65.7274	-0.86801	0.361338	-2.40221	0.0162964	0.332675	DOWN	1.78791
Ypel1	14.5979	1.31786	0.548913	2.40086	0.0163565	0.332814	UP	1.78631
Bmx	30.3955	-1.04942	0.437119	-2.40076	0.0163611	0.332814	DOWN	1.78619
Eln	6518.56	-0.991952	0.413259	-2.40031	0.0163811	0.332814	DOWN	1.78566
Rbpms	411.668	0.873332	0.364036	2.39903	0.0164388	0.333135	UP	1.78413
C1qb	214.643	-0.696543	0.290371	-2.3988	0.0164489	0.333135	DOWN	1.78386
Ms4a6b	12.894	-1.51517	0.631939	-2.39765	0.0165005	0.333653	DOWN	1.7825
Slc2a1	57.1381	-0.86506	0.361035	-2.39606	0.0165726	0.334133	DOWN	1.78061
Aspn	576.423	-0.946599	0.395079	-2.39597	0.0165764	0.334133	DOWN	1.78051
Gga2	270.991	0.549826	0.229674	2.39394	0.0166686	0.33509	UP	1.7781
Csdc2	27.1475	-1.22423	0.511422	-2.39377	0.0166761	0.33509	DOWN	1.77791
Art5	11.8495	1.41272	0.590482	2.39248	0.0167348	0.335743	UP	1.77638
Kcnh2	100.678	1.2275	0.513819	2.38897	0.0168958	0.338041	UP	1.77222
Bckdk	328.499	0.588233	0.246243	2.38883	0.0169021	0.338041	UP	1.77206
Ap3s2	86.7725	0.762837	0.319501	2.38759	0.0169594	0.338644	UP	1.77059
Slc39a14	54.9298	0.834297	0.349548	2.38678	0.0169964	0.338644	UP	1.76964
Lrfn4	26.5949	1.19563	0.501168	2.38569	0.0170472	0.338644	UP	1.76835
Chid1	114.103	0.671191	0.281394	2.38524	0.0170681	0.338644	UP	1.76782
Dcaf15	41.4243	0.880864	0.369305	2.3852	0.0170701	0.338644	UP	1.76776
Zfp580	33.6269	1.07438	0.45052	2.38475	0.0170907	0.338644	UP	1.76724
Eme1	14.2625	1.39928	0.587098	2.38338	0.0171546	0.339369	UP	1.76562
Gpnmb	82.5731	-0.806318	0.338411	-2.38266	0.0171882	0.339369	DOWN	1.76477
Cacna1c	279.203	0.678933	0.284995	2.38226	0.0172067	0.339369	UP	1.7643
Echdc2	145.239	0.618448	0.259845	2.38007	0.0173095	0.340872	UP	1.76172
Carmil3	5.70769	2.43098	1.02166	2.37944	0.0173388	0.340925	UP	1.76098
Stil	22.5222	1.0583	0.44537	2.37622	0.017491	0.343392	UP	1.75718
Cpt1a	127.886	0.643729	0.27118	2.37381	0.0176057	0.344962	UP	1.75435
Nav1	120.764	0.695715	0.293129	2.37341	0.0176248	0.344962	UP	1.75388
Rexo1	97.7559	0.649713	0.273926	2.37185	0.0176991	0.345086	UP	1.75205
Dtnb	11.7537	1.49965	0.632283	2.37181	0.0177013	0.345086	UP	1.752
Cd53	21.0161	-1.13479	0.478789	-2.37013	0.0177817	0.345086	DOWN	1.75003
Trafd1	169.534	0.614457	0.259256	2.37007	0.0177845	0.345086	UP	1.74996
Dmkn	14.3218	-1.79023	0.755679	-2.36904	0.0178343	0.345086	DOWN	1.74874
Clasp1	468.018	0.558079	0.2356	2.36876	0.0178477	0.345086	UP	1.74842
Cachd1	12.6288	1.4923	0.630146	2.36817	0.0178761	0.345086	UP	1.74773
Stfa2l1	12.0621	-1.57075	0.663291	-2.36812	0.0178788	0.345086	DOWN	1.74766
Pgpep1	97.082	-0.67885	0.286685	-2.36793	0.017888	0.345086	DOWN	1.74744
Hnrnpd	88.5411	0.795534	0.336025	2.36748	0.0179095	0.345086	UP	1.74692
Cenpb	195.284	1.1501	0.485871	2.36708	0.0179291	0.345086	UP	1.74644
Il10ra	6.67066	-1.84814	0.781096	-2.36609	0.0179771	0.345086	DOWN	1.74528
Dio2	14.1314	-1.40229	0.592759	-2.36569	0.0179963	0.345086	DOWN	1.74482
Ccl3	23.4429	-1.1872	0.501893	-2.36545	0.018008	0.345086	DOWN	1.74454
Lims2	178.745	-0.587866	0.248582	-2.36488	0.0180359	0.345105	DOWN	1.74386
Clec12a	7.41334	-1.79012	0.757734	-2.36247	0.0181536	0.34684	DOWN	1.74104
Pgap3	49.3018	0.853311	0.361334	2.36156	0.0181984	0.347177	UP	1.73997
Ilkap	185.393	0.649818	0.275528	2.35844	0.0183517	0.348913	UP	1.73632
Marco	4.00178	-2.79689	1.18597	-2.35832	0.0183576	0.348913	DOWN	1.73618
Spint2	166.541	0.622522	0.264024	2.35782	0.0183826	0.348913	UP	1.73559
Arid1a	113.888	0.651488	0.276401	2.35704	0.0184214	0.348913	UP	1.73468
Gata4	256.389	0.698757	0.296488	2.35678	0.0184341	0.348913	UP	1.73438
Rarres2	301.617	-0.605385	0.256941	-2.35612	0.0184668	0.348913	DOWN	1.73361
Arhgap35	145.347	0.947842	0.402334	2.35586	0.0184799	0.348913	UP	1.7333
Serping1	216.004	-0.670809	0.284921	-2.35437	0.0185542	0.349577	DOWN	1.73156
Atf3	60.5109	0.964725	0.409965	2.35319	0.0186131	0.349577	UP	1.73018
Acot13	3601.62	-0.597105	0.253749	-2.35313	0.0186161	0.349577	DOWN	1.73011
Tapbp	76.5147	0.859812	0.365441	2.35281	0.0186322	0.349577	UP	1.72974
Atn1	65.7946	0.881954	0.374912	2.35243	0.0186514	0.349577	UP	1.72929
Crispld2	30.9818	-0.963233	0.409607	-2.3516	0.0186928	0.349609	DOWN	1.72833
Npb	9.24194	1.70863	0.726675	2.35131	0.0187077	0.349609	UP	1.72798
Rinl	10.4397	-1.50326	0.641658	-2.34277	0.0191414	0.356846	DOWN	1.71803
Hdac6	52.4041	0.883147	0.377076	2.34209	0.0191759	0.356846	UP	1.71724
Hey1	55.7605	-0.763674	0.326165	-2.34138	0.0192128	0.356846	DOWN	1.71641
Fibin	80.1978	-0.829368	0.354231	-2.34132	0.0192156	0.356846	DOWN	1.71635
Irf2bp2	39.1438	1.39271	0.59496	2.34084	0.0192404	0.356846	UP	1.71579
Eppk1	3.59055	3.19025	1.36399	2.33891	0.0193403	0.356846	UP	1.71354
Ide	401.416	0.706747	0.302205	2.33863	0.0193545	0.356846	UP	1.71322
Fmo1	187.091	-0.61086	0.261206	-2.33861	0.0193554	0.356846	DOWN	1.7132
Rec114	11.1969	1.60417	0.685966	2.33855	0.0193586	0.356846	UP	1.71313
Ssbp3	76.5221	0.854459	0.365479	2.33792	0.0193916	0.356846	UP	1.71239
Gm8797	42.4441	1.16513	0.498401	2.33773	0.0194011	0.356846	UP	1.71217
C1qtnf9	110.135	-0.677131	0.28982	-2.33639	0.019471	0.357619	DOWN	1.71061
Pkp2	251.525	0.535881	0.229583	2.33415	0.019588	0.358319	UP	1.70801
Zfyve16	37.6353	-0.905963	0.388148	-2.33407	0.0195922	0.358319	DOWN	1.70792
Anapc7	112.711	0.978045	0.419033	2.33405	0.0195929	0.358319	UP	1.7079
Pot1a	33.3757	0.959301	0.411417	2.3317	0.0197165	0.360049	UP	1.70517
Sat2	39.1977	0.85749	0.367835	2.33118	0.0197437	0.360049	UP	1.70457
Arhgdib	194.586	-0.62163	0.266754	-2.33035	0.0197876	0.36033	DOWN	1.70361
Alg3	219.787	-0.557284	0.239195	-2.32983	0.0198154	0.36033	DOWN	1.703
Exoc7	176.398	0.577848	0.248169	2.32844	0.0198885	0.360725	UP	1.7014
Eif3f	300.806	0.99133	0.425798	2.32817	0.0199032	0.360725	UP	1.70108
Pafah1b3	125.561	0.63488	0.272735	2.32782	0.0199215	0.360725	UP	1.70068
Apex2	34.3785	1.10504	0.475075	2.32603	0.0200167	0.361938	UP	1.69861
Zfp59	12.3967	-1.4038	0.603855	-2.32474	0.020086	0.362076	DOWN	1.69711
Serpinb1a	67.3817	-0.724064	0.311492	-2.32451	0.0200984	0.362076	DOWN	1.69684
Tmem44	85.741	0.761579	0.327659	2.32431	0.0201091	0.362076	UP	1.69661
Ccr1	9.01314	-1.55015	0.667313	-2.32297	0.0201806	0.362854	DOWN	1.69507
Rprd1a	168.426	-0.684008	0.294916	-2.31934	0.0203769	0.365522	DOWN	1.69086
Iqsec3	5.67508	-2.23516	0.963812	-2.31908	0.0203905	0.365522	DOWN	1.69057
Gsg1l	31.8585	1.28585	0.554692	2.31814	0.0204418	0.365522	UP	1.68948
Slc25a4	102009	-0.630098	0.271819	-2.31808	0.0204449	0.365522	DOWN	1.68942
Nppc	4.80072	-2.95451	1.27482	-2.31759	0.0204717	0.365522	DOWN	1.68885
Fbxl17	53.7017	0.787756	0.33998	2.31707	0.0205	0.365522	UP	1.68825
Dnase1l2	5.38391	-2.01497	0.870805	-2.31391	0.0206725	0.367163	DOWN	1.68461
Adamts4	18.9027	-1.16312	0.502713	-2.31369	0.0206845	0.367163	DOWN	1.68435
Jund	191.761	1.07697	0.465547	2.31334	0.0207039	0.367163	UP	1.68395
Chd7	103.016	0.690635	0.2986	2.31291	0.0207274	0.367163	UP	1.68346
Ms4a4c	6.9884	-1.98436	0.858092	-2.31252	0.020749	0.367163	DOWN	1.683
Mki67	228.463	0.663282	0.286856	2.31225	0.0207639	0.367163	UP	1.68269
Cthrc1	236.726	-0.799132	0.345917	-2.31019	0.0208778	0.368668	DOWN	1.68032
Lig1	153.804	0.624342	0.270356	2.30933	0.0209252	0.368997	UP	1.67933
Gm49394	97.2467	0.793464	0.343931	2.30705	0.0210522	0.370723	UP	1.6767
Pkdcc	105.829	-0.642751	0.278665	-2.30653	0.0210809	0.370723	DOWN	1.67611
Ifi205	14.9912	-1.30405	0.565505	-2.306	0.0211109	0.370742	DOWN	1.67549
Lpar6	81.7469	-0.703058	0.304959	-2.30541	0.0211434	0.370806	DOWN	1.67482
Pde6a	2.4621	3.59693	1.56085	2.30447	0.021196	NA	UP	1.67375
Acss3	2.56	3.63096	1.5761	2.30376	0.0212361	NA	UP	1.67293
Ppp6r3	196.703	0.787483	0.341832	2.30372	0.0212386	0.371966	UP	1.67287
Rftn1	122.624	0.719305	0.312383	2.30264	0.0212993	0.372111	UP	1.67163
Nbeal1	113.976	0.650795	0.282646	2.30251	0.0213064	0.372111	UP	1.67149
Pth1r	50.7084	0.805155	0.34981	2.30169	0.0213527	0.372111	UP	1.67055
Msantd4	86.4704	-0.753251	0.327286	-2.30151	0.021363	0.372111	DOWN	1.67034
Pdgfc	3.57768	-2.76312	1.20135	-2.30001	0.0214479	0.373083	DOWN	1.66862
Cd27	5.78045	-1.93928	0.843994	-2.29774	0.0215765	0.374445	DOWN	1.66602
Col26a1	27.1715	1.12572	0.49001	2.29735	0.0215988	0.374445	UP	1.66557
Unc50	239.707	-0.566669	0.246691	-2.29709	0.0216139	0.374445	DOWN	1.66527
Ptk7	63.2309	0.796285	0.346969	2.29498	0.0217345	0.375637	UP	1.66285
Zfyve21	247.567	-0.565129	0.246337	-2.29412	0.0217834	0.375637	DOWN	1.66187
Prrc2a	228.019	1.03832	0.452623	2.294	0.0217904	0.375637	UP	1.66174
Plce1	60.2103	0.712492	0.310611	2.29384	0.0217998	0.375637	UP	1.66155
Cadm4	27.7331	1.22251	0.533793	2.29024	0.0220076	0.378349	UP	1.65743
Dynll1	1483.07	-0.485452	0.211979	-2.29009	0.0220162	0.378349	NOT	1.65726
Maf1	328.899	0.535109	0.233778	2.28896	0.0220817	0.378965	UP	1.65597
Gpr39	4.0003	-2.73441	1.1954	-2.28745	0.0221693	0.37996	DOWN	1.65425
Gm14327	91.2597	-0.7452	0.325947	-2.28626	0.0222391	0.380573	DOWN	1.65288
Uchl1	289.973	-0.547986	0.239732	-2.28583	0.0222644	0.380573	DOWN	1.65239
Scn3b	7.96029	-1.67072	0.732147	-2.28195	0.0224924	0.383759	DOWN	1.64796
Clec4a2	18.9454	-1.10191	0.483021	-2.28128	0.0225319	0.383759	DOWN	1.6472
Slc39a8	32.4305	-1.09038	0.478176	-2.28029	0.0225905	0.383759	DOWN	1.64607
Get4	208.692	0.710116	0.311424	2.28022	0.0225947	0.383759	UP	1.64599
Afap1	64.3183	0.728146	0.319374	2.27992	0.0226125	0.383759	UP	1.64565
Otoa	8.95656	1.55343	0.681442	2.27962	0.0226304	0.383759	UP	1.64531
Cpt2	464.378	0.513615	0.225485	2.27782	0.0227373	0.385062	UP	1.64326
Tmem126a	712.105	-0.605718	0.266025	-2.27692	0.022791	0.385463	DOWN	1.64224
Khdrbs1	156.63	0.72146	0.316997	2.27592	0.022851	0.385969	UP	1.64109
Fmo2	21.0688	-1.4426	0.63426	-2.27446	0.0229383	0.386357	DOWN	1.63944
Cnot4	43.1339	-0.808972	0.355774	-2.27383	0.022976	0.386357	DOWN	1.63873
Irs2	13.1069	1.29467	0.569522	2.27325	0.0230109	0.386357	UP	1.63807
Ip6k3	26.5375	-0.979678	0.431049	-2.27278	0.0230395	0.386357	DOWN	1.63753
Bex3	649.89	0.529178	0.232856	2.27256	0.0230529	0.386357	UP	1.63727
Tmcc3	59.5154	-0.718921	0.316386	-2.27229	0.0230688	0.386357	DOWN	1.63698
Map2k6	26.3284	0.968899	0.426547	2.27149	0.0231171	0.386357	UP	1.63607
Speg	181.914	0.697853	0.307284	2.27103	0.023145	0.386357	UP	1.63554
Cacnb2	80.433	0.693295	0.305278	2.27103	0.0231453	0.386357	UP	1.63554
Zer1	33.1205	1.4363	0.632725	2.27003	0.023206	0.386867	UP	1.6344
Lpl	3847.47	-0.600231	0.264746	-2.26719	0.0233784	0.389075	DOWN	1.63118
Ankrd9	124.855	-0.655437	0.28914	-2.26685	0.0233991	0.389075	DOWN	1.6308
Nkiras1	305.084	-0.654213	0.28876	-2.26559	0.0234765	0.389856	DOWN	1.62937
Thap2	33.1614	-0.890333	0.39309	-2.26496	0.0235151	0.389991	DOWN	1.62865
Tmpo	110.812	0.747879	0.33043	2.26335	0.023614	0.390167	UP	1.62683
Arhgef17	88.2839	0.919088	0.406199	2.26265	0.0236571	0.390167	UP	1.62604
Ifit1	92.4558	-0.77523	0.342646	-2.26248	0.0236675	0.390167	DOWN	1.62585
Eef2	3840.1	0.536425	0.237119	2.26226	0.0236815	0.390167	UP	1.62559
Ptprb	174.587	-0.552036	0.244042	-2.26205	0.0236943	0.390167	DOWN	1.62536
Tcf19	81.0227	0.658387	0.291189	2.26103	0.0237573	0.390167	UP	1.6242
Cbr3	26.3226	-0.956309	0.422988	-2.26084	0.0237689	0.390167	DOWN	1.62399
Rasd2	7.06543	2.20955	0.977315	2.26084	0.0237691	0.390167	UP	1.62399
Nav2	185.217	0.562352	0.248889	2.25945	0.0238555	0.391084	UP	1.62241
Prrc2b	215.056	0.627336	0.277735	2.25876	0.0238984	0.391287	UP	1.62163
Nlrx1	84.285	0.835102	0.369971	2.25721	0.0239948	0.392364	UP	1.61988
Tob2	29.0996	-0.936293	0.41526	-2.25472	0.0241512	0.394206	DOWN	1.61706
Dusp16	62.51	0.705105	0.312764	2.25443	0.0241689	0.394206	UP	1.61674
Mvb12b	40.5101	1.14382	0.508412	2.24979	0.0244624	0.39822	UP	1.6115
Prn	33.6867	0.86258	0.383445	2.24956	0.0244772	0.39822	UP	1.61124
Prune1	90.6631	0.628799	0.279586	2.24904	0.0245102	0.398252	UP	1.61065
Elmo1	17.1015	1.17193	0.521303	2.24809	0.0245707	0.39873	UP	1.60958
Hace1	36.6489	0.872168	0.388256	2.24637	0.0246802	0.399117	UP	1.60765
Extl3	111.946	0.87455	0.389331	2.24629	0.0246854	0.399117	UP	1.60756
Plpp2	18.051	1.11006	0.494515	2.24475	0.0247842	0.399117	UP	1.60583
Dyrk1a	59.7795	0.918886	0.409392	2.24451	0.0247995	0.399117	UP	1.60556
Wfdc18	7.62667	-1.77725	0.791827	-2.24449	0.0248007	0.399117	DOWN	1.60554
Zfp583	8.1397	1.58801	0.707564	2.24434	0.0248105	0.399117	UP	1.60536
Tbx20	134.835	0.622641	0.277431	2.24431	0.0248125	0.399117	UP	1.60533
Hipk3	185.656	0.547969	0.244348	2.24258	0.024924	0.400122	UP	1.60338
Abcd2	35.5287	-0.877454	0.391307	-2.24237	0.0249374	0.400122	DOWN	1.60315
Zfp688	34.34	0.846597	0.377643	2.24179	0.0249746	0.400219	UP	1.6025
Cox8b	13605.6	-0.525937	0.234706	-2.24083	0.0250368	0.400361	DOWN	1.60142
Hnrnpl	391.693	0.621692	0.277455	2.24069	0.025046	0.400361	UP	1.60126
Rab24	80.9915	0.854622	0.381518	2.24006	0.0250872	0.400521	UP	1.60055
Yae1d1	396.388	-0.720485	0.321851	-2.23857	0.025184	0.401161	DOWN	1.59887
Pcgf2	62.7661	0.717762	0.320741	2.23783	0.0252323	0.401161	UP	1.59804
Pepd	110.636	0.587032	0.262351	2.23758	0.0252481	0.401161	UP	1.59777
Mitd1	80.7963	-0.661557	0.295709	-2.23719	0.025274	0.401161	DOWN	1.59733
Rnf38	51.2893	0.756629	0.338281	2.23669	0.0253068	0.401161	UP	1.59676
Zfp672	196.848	-0.588874	0.263331	-2.23625	0.0253353	0.401161	DOWN	1.59627
Lgals4	233.699	0.564098	0.25227	2.23608	0.0253464	0.401161	UP	1.59608
Rpa1	172.184	0.682709	0.305523	2.23456	0.0254465	0.401517	UP	1.59437
Ttf1	23.6851	-1.00551	0.450016	-2.2344	0.0254571	0.401517	DOWN	1.59419
Cetn4	19.7035	1.06282	0.47568	2.23431	0.0254628	0.401517	UP	1.59409
Ing1	150.461	-0.615195	0.275816	-2.23046	0.0257172	0.404532	DOWN	1.58978
Flvcr2	12.2084	1.28083	0.574256	2.23041	0.0257203	0.404532	UP	1.58972
Tmem203	86.6246	0.635518	0.284988	2.22998	0.0257487	0.404532	UP	1.58924
Sertad1	96.5818	-0.615737	0.276268	-2.22877	0.0258291	0.405299	DOWN	1.58789
Cisd3	1324.23	-0.499057	0.224033	-2.2276	0.0259073	0.406008	NOT	1.58658
Mpnd	100.733	0.796176	0.357562	2.22668	0.0259688	0.406008	UP	1.58555
Cp	70.8904	-0.696254	0.312828	-2.22568	0.0260358	0.406008	DOWN	1.58443
Pmm2	119.413	-0.572083	0.257153	-2.22468	0.0261026	0.406008	DOWN	1.58332
Nuak1	55.2967	0.699758	0.314586	2.22438	0.0261229	0.406008	UP	1.58298
Tmem245	121.343	0.645206	0.290071	2.22431	0.0261277	0.406008	UP	1.5829
Scap	49.2907	1.12759	0.506961	2.22422	0.0261334	0.406008	UP	1.5828
Prkcg	20.917	1.16773	0.525018	2.22416	0.0261374	0.406008	UP	1.58274
Phldb2	125.965	0.588349	0.26457	2.2238	0.026162	0.406008	UP	1.58233
Ptprr	7.33607	-1.67973	0.755489	-2.22337	0.026191	0.406008	DOWN	1.58185
Mrps18a	875.672	-0.534284	0.240412	-2.22237	0.0262584	0.406143	DOWN	1.58073
Ptprk	77.9991	0.659	0.296753	2.2207	0.026371	0.406143	UP	1.57887
Erfe	3.59237	2.64793	1.19246	2.22057	0.0263801	0.406143	UP	1.57872
Fanci	9.40584	1.46177	0.658318	2.22046	0.0263874	0.406143	UP	1.5786
Llgl2	23.0162	1.25623	0.565877	2.21998	0.0264202	0.406143	UP	1.57806
Acyp2	1031.96	-0.680516	0.306547	-2.21994	0.0264228	0.406143	DOWN	1.57802
BC031181	514.577	-0.570985	0.257228	-2.21976	0.0264349	0.406143	DOWN	1.57782
Mboat7	55.2832	0.840809	0.378869	2.21926	0.0264688	0.406143	UP	1.57727
Nrbp2	176.415	0.716864	0.323169	2.21823	0.0265388	0.406143	UP	1.57612
Bcl2a1b	52.3767	-0.765909	0.34545	-2.21713	0.0266141	0.406143	DOWN	1.57489
Gm14403	18.6644	-1.12241	0.506371	-2.21658	0.0266521	0.406143	DOWN	1.57427
Fcer1g	161.122	-0.611076	0.27573	-2.21621	0.0266771	0.406143	DOWN	1.57386
Tnrc18	51.4914	0.822628	0.371281	2.21565	0.0267156	0.406143	UP	1.57323
Lingo3	5.51616	2.36597	1.06786	2.21561	0.0267179	0.406143	UP	1.5732
Hspb1	1354.63	0.635681	0.286916	2.21556	0.0267214	0.406143	UP	1.57314
Macrod1	151.127	1.08967	0.491871	2.21535	0.026736	0.406143	UP	1.5729
Swt1	29.9614	-0.894736	0.403942	-2.21501	0.0267592	0.406143	DOWN	1.57253
Bora	152.008	0.612251	0.276429	2.21486	0.02677	0.406143	UP	1.57235
Pnpla7	22.9447	1.04347	0.471292	2.21406	0.0268244	0.406143	UP	1.57147
Mpped2	89.7591	0.751157	0.339286	2.21393	0.0268333	0.406143	UP	1.57133
Fcna	8.58932	-1.59284	0.719626	-2.21343	0.026868	0.406189	DOWN	1.57076
Cys1	27.8258	-0.935319	0.422662	-2.21292	0.026903	0.406239	DOWN	1.5702
Nhej1	21.7651	1.0144	0.45891	2.21045	0.0270739	0.407774	UP	1.56745
Msx1	25.7055	-0.925138	0.418639	-2.20987	0.0271141	0.407774	DOWN	1.5668
Faf1	73.8255	1.03977	0.470533	2.20976	0.0271216	0.407774	UP	1.56668
Micu2	108.248	0.719659	0.325694	2.20961	0.0271319	0.407774	UP	1.56652
Gpx1	1366.24	-0.464867	0.210511	-2.20828	0.0272248	0.408691	NOT	1.56503
Lmo7	1465.86	0.575574	0.260763	2.20727	0.0272951	0.409267	UP	1.56391
Golga4	343.595	-0.634185	0.287406	-2.20658	0.0273433	0.409511	DOWN	1.56315
Pbx1	157.359	0.618143	0.280201	2.20608	0.0273787	0.409563	UP	1.56259
Gm9949	2.1466	-3.53636	1.60361	-2.20525	0.0274364	NA	DOWN	1.56167
Ubc	619.897	0.928475	0.421111	2.20483	0.0274664	0.410395	UP	1.5612
Meox1	127.8	-0.612861	0.278167	-2.20321	0.0275796	0.411542	DOWN	1.55941
Cenpv	44.8517	0.998672	0.45352	2.20205	0.0276619	0.411542	UP	1.55812
Qk	673.882	0.467736	0.212418	2.20196	0.0276682	0.411542	NOT	1.55802
Adat2	23.307	1.03995	0.472296	2.20191	0.0276715	0.411542	UP	1.55797
Ctps2	67.8017	0.659601	0.299822	2.19998	0.0278083	0.413097	UP	1.55583
Abcg4	2.30029	3.47328	1.57978	2.19858	0.0279075	NA	UP	1.55428
Sppl3	83.3569	1.06527	0.484715	2.19773	0.0279686	0.414117	UP	1.55333
Gm28557	3.22484	-2.69733	1.22742	-2.19757	0.0279798	NA	DOWN	1.55316
Ubb	996.628	0.75695	0.344505	2.19721	0.0280056	0.414117	UP	1.55276
Erbb2	27.7359	1.1927	0.542871	2.19702	0.0280191	0.414117	UP	1.55255
Ly6a	431.912	-0.644718	0.293455	-2.19699	0.0280211	0.414117	DOWN	1.55251
1110051M20Rik	97.218	0.671613	0.305773	2.19644	0.0280603	0.414117	UP	1.55191
Ifitm1	40.0768	-0.808949	0.36839	-2.1959	0.028099	0.414117	DOWN	1.55131
Frat1	11.6878	1.51257	0.688927	2.19554	0.0281249	0.414117	UP	1.55091
Per3	21.0827	1.00195	0.456473	2.19498	0.028165	0.414117	UP	1.55029
Knstrn	85.2286	0.913235	0.416082	2.19484	0.0281749	0.414117	UP	1.55014
Nek6	95.2938	0.651516	0.296887	2.19449	0.0282	0.414117	UP	1.54975
Evi2a	16.3767	-1.20627	0.549872	-2.19373	0.0282545	0.414443	DOWN	1.54891
Zfand5	14.0966	1.53002	0.697821	2.19256	0.0283388	0.415204	UP	1.54762
Pipox	12.6767	1.27699	0.582551	2.19206	0.0283752	0.415262	UP	1.54706
Zfp36	105.627	-0.618293	0.282324	-2.19001	0.0285235	0.415983	DOWN	1.5448
Pgf	29.2405	-0.873222	0.398746	-2.18992	0.0285299	0.415983	DOWN	1.5447
Adamts19	22.3241	1.08956	0.497572	2.18976	0.0285417	0.415983	UP	1.54452
Ifit2	43.0142	0.800968	0.365808	2.18959	0.0285542	0.415983	UP	1.54433
Cyb5a	679.623	-0.4782	0.218495	-2.18861	0.0286253	0.416546	NOT	1.54325
Zmym3	71.1435	0.660595	0.302097	2.1867	0.0287644	0.41796	UP	1.54114
Afmid	63.3495	0.715185	0.327109	2.18638	0.0287877	0.41796	UP	1.54079
Katnbl1	43.9607	-0.811429	0.371276	-2.18551	0.0288512	0.418407	DOWN	1.53984
Pold1	48.4814	0.834336	0.382236	2.18278	0.029052	0.420843	UP	1.53682
Ppp1r16a	37.9035	1.13075	0.518386	2.18129	0.0291622	0.421963	UP	1.53518
Nme4	57.7994	0.720657	0.330737	2.17894	0.0293361	0.42287	UP	1.5326
Cand2	117.665	0.832669	0.382204	2.1786	0.0293614	0.42287	UP	1.53222
Acan	9.12535	1.5412	0.707776	2.17752	0.0294416	0.42287	UP	1.53104
Zfp236	47.909	0.740289	0.340037	2.17709	0.0294742	0.42287	UP	1.53056
Ankle1	20.9005	1.0266	0.47163	2.1767	0.0295026	0.42287	UP	1.53014
Gm9844	99.0718	0.818124	0.376004	2.17584	0.0295675	0.42287	UP	1.52919
Tmem248	84.333	0.803781	0.369528	2.17515	0.0296186	0.42287	UP	1.52843
Dact3	59.3869	1.17524	0.540344	2.17498	0.0296313	0.42287	UP	1.52825
Pelp1	42.6695	0.932699	0.428847	2.1749	0.0296379	0.42287	UP	1.52815
Ky	23.421	1.23476	0.567785	2.17471	0.0296522	0.42287	UP	1.52794
Ndufaf4	687.733	-0.711696	0.327405	-2.17375	0.0297242	0.42287	DOWN	1.52689
Fscn1	258.213	0.568792	0.261713	2.17335	0.0297543	0.42287	UP	1.52645
Crat	929.759	0.601967	0.276999	2.17318	0.0297671	0.42287	UP	1.52626
Bag6	215.217	0.811728	0.373607	2.17268	0.0298046	0.42287	UP	1.52572
Tagln	381.462	-0.671784	0.309198	-2.17267	0.0298052	0.42287	DOWN	1.52571
Gga1	84.6935	0.893784	0.411426	2.1724	0.0298253	0.42287	UP	1.52542
Ugp2	622.002	-0.682753	0.314288	-2.17238	0.0298268	0.42287	DOWN	1.52539
Mid1	29.0939	0.875451	0.403016	2.17225	0.0298369	0.42287	UP	1.52525
Fam89b	33.3342	0.966964	0.445236	2.1718	0.0298707	0.42287	UP	1.52475
Glt8d1	74.3269	0.714132	0.328882	2.17139	0.0299015	0.42287	UP	1.52431
Ppp1r14c	538.248	0.587581	0.270629	2.17117	0.0299185	0.42287	UP	1.52406
Tsen34	473.366	0.484011	0.22297	2.17074	0.0299506	0.42287	NOT	1.5236
Chn1	17.4028	1.11029	0.512405	2.16683	0.0302479	0.425499	UP	1.5193
Naa15	115.119	-0.58796	0.271389	-2.16649	0.0302741	0.425499	DOWN	1.51893
Gnb1l	40.1598	0.852835	0.393677	2.16633	0.0302858	0.425499	UP	1.51876
Kcnq1	112.733	0.726947	0.335569	2.16631	0.0302871	0.425499	UP	1.51874
Pgrmc2	213.413	0.542433	0.250498	2.16542	0.0303553	0.425499	UP	1.51777
Cdkn2c	83.6231	0.658686	0.304202	2.16529	0.0303652	0.425499	UP	1.51762
Tmem131l	39.1169	0.873618	0.403579	2.16468	0.0304125	0.425499	UP	1.51695
Csf2ra	51.6236	0.771248	0.356372	2.16417	0.0304515	0.425499	UP	1.51639
Hnrnph3	549.434	0.526664	0.243384	2.16393	0.03047	0.425499	UP	1.51613
Mcts2	135.49	-0.552315	0.255266	-2.16369	0.0304882	0.425499	DOWN	1.51587
R3hdm4	107.749	0.663708	0.306773	2.16351	0.0305019	0.425499	UP	1.51567
Mterf2	72.8166	-0.919949	0.425444	-2.16233	0.030593	0.426307	DOWN	1.51438
Pltp	60.5172	-0.738273	0.341582	-2.16133	0.0306696	0.42691	DOWN	1.51329
C1qtnf6	230.696	-0.562362	0.260284	-2.16057	0.0307288	0.427164	DOWN	1.51245
Ephb4	111.314	0.947964	0.438824	2.16024	0.0307544	0.427164	UP	1.51209
Gid8	301.901	-0.489937	0.226886	-2.1594	0.0308191	0.427306	NOT	1.51118
Rtn4	245.508	0.607738	0.281532	2.15868	0.0308752	0.427306	UP	1.51039
Stk11ip	35.504	0.830071	0.384544	2.15858	0.0308825	0.427306	UP	1.51029
Hdac5	118.684	0.809788	0.375395	2.15716	0.0309933	0.427306	UP	1.50873
Jarid2	102.182	0.626572	0.290476	2.15705	0.0310018	0.427306	UP	1.50861
Gm44502	955.199	0.5551	0.257368	2.15683	0.0310188	0.427306	UP	1.50837
Cycs	14748.5	-0.654451	0.303438	-2.15679	0.0310222	0.427306	DOWN	1.50833
Rab33a	8.03147	-1.75063	0.811736	-2.15665	0.0310328	0.427306	DOWN	1.50818
Ung	294.706	-0.794459	0.368481	-2.15604	0.0310807	0.427306	DOWN	1.50751
Nt5c2	170.713	0.517507	0.240086	2.1555	0.0311226	0.427306	UP	1.50692
Dalrd3	71.2965	0.664903	0.308484	2.15539	0.0311313	0.427306	UP	1.5068
Natd1	51.0152	0.780924	0.362385	2.15496	0.0311649	0.427309	UP	1.50633
Arid1b	93.5123	0.665002	0.308695	2.15424	0.0312217	0.427315	UP	1.50554
Abcc9	161.166	0.583566	0.270909	2.1541	0.031232	0.427315	UP	1.5054
P3h4	212.739	0.689844	0.320374	2.15324	0.0312996	0.427367	UP	1.50446
Adamts6	32.6224	0.899549	0.417772	2.15321	0.0313025	0.427367	UP	1.50442
Gm20521	80.404	0.730939	0.33954	2.15273	0.0313395	0.427418	UP	1.50391
Gsta3	2.85508	-3.08935	1.43525	-2.15248	0.0313596	NA	DOWN	1.50363
Ror2	17.4007	1.27934	0.594567	2.15172	0.0314196	0.428055	UP	1.5028
Lmod3	414.161	-0.626572	0.291534	-2.14923	0.0316163	0.430278	DOWN	1.50009
Crip1	3934.49	-0.450374	0.20971	-2.14761	0.0317451	0.431412	NOT	1.49832
Fdft1	112.296	0.679422	0.31649	2.14674	0.0318139	0.431412	UP	1.49738
4930579G24Rik	14.9251	1.1682	0.544363	2.146	0.0318733	0.431412	UP	1.49657
Dnttip1	30.1968	1.26422	0.589311	2.14525	0.0319328	0.431412	UP	1.49576
Cnot2	151.479	0.539064	0.251297	2.14513	0.0319425	0.431412	UP	1.49563
Cdc42ep3	67.8704	-0.720533	0.335953	-2.14474	0.0319733	0.431412	DOWN	1.49521
Ephb1	11.912	1.40025	0.652979	2.14441	0.0320003	0.431412	UP	1.49485
Strn	80.706	0.616292	0.287417	2.14425	0.0320131	0.431412	UP	1.49467
Tmem41a	170.104	0.578646	0.269912	2.14383	0.0320465	0.431412	UP	1.49422
Cdk5rap2	56.8467	0.82327	0.384029	2.14377	0.0320514	0.431412	UP	1.49415
Runx1	17.4742	1.0991	0.512794	2.14335	0.0320847	0.431412	UP	1.4937
Klhl41	84.3302	0.639878	0.298573	2.14312	0.0321035	0.431412	UP	1.49345
Tuba1a	273.619	0.797293	0.372191	2.14216	0.0321808	0.431671	UP	1.4924
Ctsk	257.562	-0.5771	0.269432	-2.14191	0.0322005	0.431671	DOWN	1.49214
Ctdsp1	203.136	0.755841	0.352995	2.14122	0.032256	0.431671	UP	1.49139
Alas2	255.47	0.598431	0.279483	2.14121	0.0322575	0.431671	UP	1.49137
Elmod1	2.8039	-3.07131	1.4344	-2.14118	0.0322595	NA	DOWN	1.49134
Pqlc3	20.5333	-1.05969	0.495251	-2.13971	0.0323785	0.432756	DOWN	1.48974
Ncam1	109.475	0.743458	0.347514	2.13937	0.0324061	0.432756	UP	1.48937
Ak4	54.6872	-0.687942	0.321711	-2.13838	0.0324856	0.433366	DOWN	1.48831
Aoc3	108.355	-0.603246	0.2822	-2.13765	0.0325451	0.433556	DOWN	1.48751
Xirp1	246.184	0.843786	0.394777	2.13738	0.0325674	0.433556	UP	1.48722
Tet2	50.5175	0.786553	0.368096	2.13682	0.032613	0.433712	UP	1.48661
Gnl3	138.267	-0.60656	0.283919	-2.13638	0.0326481	0.43373	DOWN	1.48614
Ap1s2	95.7195	-0.708982	0.332222	-2.13406	0.0328376	0.435795	DOWN	1.48363
Kcng2	273.384	0.854974	0.400747	2.13345	0.0328878	0.435954	UP	1.48297
Bicra	17.6486	1.17676	0.551695	2.13298	0.0329262	0.435954	UP	1.48246
Igtp	45.1544	2.08679	0.978487	2.13267	0.0329516	0.435954	UP	1.48212
Cbx8	39.7619	-0.74131	0.348089	-2.12966	0.0331999	0.438436	DOWN	1.47886
Shb	102.287	0.850076	0.399264	2.12911	0.0332452	0.438436	UP	1.47827
Fbln2	411.785	-0.593453	0.278779	-2.12876	0.0332744	0.438436	DOWN	1.47789
Creb5	76.159	0.689509	0.323921	2.12864	0.0332843	0.438436	UP	1.47776
Hic2	28.8124	0.889588	0.417976	2.12832	0.0333102	0.438436	UP	1.47742
Cblb	24.2822	0.91943	0.432269	2.12698	0.0334214	0.439095	UP	1.47598
Ddit4l	25.6169	1.0158	0.477684	2.12651	0.0334607	0.439095	UP	1.47546
Pfkl	455.778	-0.527456	0.248041	-2.12648	0.033463	0.439095	DOWN	1.47544
Sh3glb2	958.605	0.495453	0.233088	2.1256	0.0335362	0.439606	NOT	1.47449
Phc1	32.3059	1.05542	0.496714	2.1248	0.0336031	0.440033	UP	1.47362
Aak1	86.762	0.72518	0.341503	2.12349	0.0337126	0.440844	UP	1.47221
1700123O20Rik	218.763	-0.624198	0.293994	-2.12316	0.0337402	0.440844	DOWN	1.47185
Cd48	16.2215	-1.12484	0.529947	-2.12254	0.0337921	0.440844	DOWN	1.47118
Lyve1	46.2728	-0.866882	0.408535	-2.12193	0.0338438	0.440844	DOWN	1.47052
44813	53.247	0.770633	0.363184	2.12188	0.0338476	0.440844	UP	1.47047
Clcn4	102.018	0.717617	0.33828	2.12137	0.0338908	0.440844	UP	1.46992
P4ha2	91.4146	-0.603845	0.284684	-2.12111	0.0339127	0.440844	DOWN	1.46964
Ppp2r3d	226.65	0.593858	0.280062	2.12045	0.0339679	0.440844	UP	1.46893
Ncs1	33.4397	1.08393	0.511196	2.12037	0.0339746	0.440844	UP	1.46885
Zfp82	3.77088	-2.40992	1.13719	-2.11919	0.0340743	0.441691	DOWN	1.46757
Mgat4b	136.839	0.93973	0.443879	2.11709	0.0342526	0.443483	UP	1.46531
Sh3pxd2b	31.004	1.05239	0.497205	2.11662	0.0342925	0.443483	UP	1.4648
Pcca	130.9	-0.552126	0.260888	-2.11634	0.0343163	0.443483	DOWN	1.4645
Acbd3	78.6566	-0.650013	0.307308	-2.11518	0.0344145	0.444304	DOWN	1.46326
Fitm2	109.459	-0.762876	0.36118	-2.11218	0.0346713	0.446834	DOWN	1.46003
Rgs5	1483.66	-0.62831	0.297485	-2.11207	0.0346802	0.446834	DOWN	1.45992
Cacna2d2	12.9274	-1.36798	0.648214	-2.11038	0.0348255	0.448256	DOWN	1.4581
Togaram2	2.18841	3.38733	1.60596	2.10923	0.0349247	NA	UP	1.45687
Rbp1	705.23	-0.548609	0.260111	-2.10913	0.0349329	0.449037	DOWN	1.45676
Slc25a23	75.6319	0.778001	0.368987	2.10848	0.0349897	0.449037	UP	1.45606
A430005L14Rik	239.65	-0.519971	0.246635	-2.10826	0.0350087	0.449037	DOWN	1.45582
Pla1a	46.6218	-0.716301	0.339833	-2.1078	0.0350481	0.449037	DOWN	1.45534
Ube2w	93.3394	-0.875995	0.415626	-2.10765	0.0350614	0.449037	DOWN	1.45517
Cpsf1	98.7475	0.635831	0.301819	2.10666	0.0351469	0.449684	UP	1.45411
Pank1	30.0078	-0.863772	0.410237	-2.10554	0.0352441	0.450033	DOWN	1.45291
Cap2	303.019	0.528749	0.251123	2.10554	0.0352444	0.450033	UP	1.45291
Actr6	65.8879	-0.855787	0.40665	-2.10448	0.0353363	0.450486	DOWN	1.45178
Pi4kb	33.4694	0.891655	0.423725	2.10432	0.0353501	0.450486	UP	1.45161
Sipa1l2	87.7768	0.810833	0.385699	2.10224	0.035532	0.451891	UP	1.44938
Atat1	23.6696	1.07613	0.511994	2.10184	0.0355676	0.451891	UP	1.44895
Rapsn	107.954	0.612251	0.291344	2.10147	0.0355999	0.451891	UP	1.44855
Kdelr3	166.383	-0.652258	0.310385	-2.10145	0.0356014	0.451891	DOWN	1.44853
Gnb2	1089.93	0.616978	0.293772	2.10019	0.0357119	0.452069	UP	1.44719
Fez1	9.59303	-1.45481	0.692824	-2.09983	0.0357441	0.452069	DOWN	1.4468
Atp13a2	36.9849	0.978503	0.466093	2.09937	0.0357841	0.452069	UP	1.44631
Cldn15	22.7427	-1.13298	0.539738	-2.09913	0.0358059	0.452069	DOWN	1.44605
Dpm3	594.191	-0.469731	0.223805	-2.09884	0.0358309	0.452069	NOT	1.44574
Plek	23.728	-0.973388	0.463813	-2.09867	0.0358463	0.452069	DOWN	1.44556
Lsm1	179.743	-0.582221	0.277448	-2.09849	0.0358623	0.452069	DOWN	1.44536
Angptl7	41.6881	-0.999365	0.476401	-2.09774	0.035928	0.452453	DOWN	1.44457
Gm9780	464.133	-0.530697	0.253069	-2.09704	0.0359897	0.452785	DOWN	1.44382
Cdh20	8.75379	1.47078	0.701558	2.09644	0.0360429	0.45301	UP	1.44318
Zbed5	5.56803	-1.85857	0.887089	-2.09514	0.0361587	0.45402	DOWN	1.44179
Six4	3.37896	2.45812	1.17347	2.09475	0.0361935	NA	UP	1.44137
Ldlrad4	42.2176	0.761532	0.363639	2.0942	0.0362423	0.454624	UP	1.44078
Dusp27	94.8315	0.711769	0.340059	2.09307	0.0363427	0.455324	UP	1.43958
Actn2	3116.14	0.804901	0.384706	2.09225	0.0364163	0.455324	UP	1.4387
Vps26c	189.32	-0.524221	0.250574	-2.09208	0.0364316	0.455324	DOWN	1.43852
Ankrd49	85.8696	-0.636934	0.3045	-2.09174	0.0364618	0.455324	DOWN	1.43816
Scx	14.2387	1.58408	0.757358	2.09159	0.0364756	0.455324	UP	1.438
Cep63	92.345	0.598493	0.286271	2.09065	0.0365595	0.455908	UP	1.437
Cep152	49.9206	0.723097	0.346031	2.08969	0.0366457	0.455908	UP	1.43598
Lpcat1	29.3148	1.17406	0.562031	2.08896	0.0367115	0.455908	UP	1.4352
Wtip	30.5012	1.03362	0.495063	2.08785	0.0368113	0.455908	UP	1.43402
Dcaf4	72.3519	0.641723	0.307366	2.08781	0.0368147	0.455908	UP	1.43398
Timp1	121.964	-0.564928	0.270613	-2.08758	0.0368354	0.455908	DOWN	1.43373
Chic2	36.1589	0.911353	0.43662	2.08729	0.036862	0.455908	UP	1.43342
Acacb	203.128	0.934554	0.447832	2.08684	0.0369028	0.455908	UP	1.43294
Magix	18.8981	-1.07501	0.515226	-2.08648	0.0369351	0.455908	DOWN	1.43256
Tubgcp4	56.2563	0.685595	0.328592	2.08646	0.0369368	0.455908	UP	1.43254
Iqsec1	84.4533	0.877668	0.420723	2.0861	0.03697	0.455908	UP	1.43215
Aldoa	7036.33	-0.449677	0.215598	-2.08572	0.0370039	0.455908	NOT	1.43175
Pdlim2	118.422	-0.55455	0.26591	-2.08548	0.0370262	0.455908	DOWN	1.43149
Cdca8	194.161	0.508265	0.243743	2.08525	0.037047	0.455908	UP	1.43125
Calcrl	36.6899	-0.753468	0.36135	-2.08515	0.0370558	0.455908	DOWN	1.43114
Ap2a2	73.1118	0.94008	0.45101	2.08439	0.0371247	0.45593	UP	1.43034
Slc31a1	270.209	-0.563202	0.270247	-2.08402	0.0371581	0.45593	DOWN	1.42995
Erlec1	69.0418	-0.616269	0.295796	-2.08342	0.0372128	0.45593	DOWN	1.42931
Dmap1	67.9251	0.681359	0.327136	2.0828	0.0372696	0.45593	UP	1.42865
Acbd6	73.6435	0.851472	0.408815	2.08278	0.0372711	0.45593	UP	1.42863
Bcl11a	19.375	0.983797	0.47236	2.08272	0.0372763	0.45593	UP	1.42857
Mpc2	3417.15	-0.532202	0.255572	-2.08239	0.0373066	0.45593	DOWN	1.42821
Trim25	95.6224	0.697144	0.335004	2.081	0.0374338	0.457049	UP	1.42674
Zfpm2	24.9373	0.891373	0.428561	2.07992	0.0375325	0.457819	UP	1.42559
Cdh2	583.301	0.516535	0.248405	2.07941	0.0375796	0.457956	UP	1.42505
Gaa	98.4234	0.745557	0.358893	2.07738	0.0377664	0.459398	UP	1.42289
Mb	75688.2	-0.558429	0.268818	-2.07735	0.0377695	0.459398	DOWN	1.42286
Ncapd2	128.785	0.583237	0.280941	2.07601	0.037893	0.460087	UP	1.42144
Btg3	46.0251	0.768397	0.370192	2.07567	0.0379244	0.460087	UP	1.42108
Trrap	62.861	0.678655	0.326985	2.07549	0.0379411	0.460087	UP	1.42089
Rnasel	17.7421	1.10515	0.532689	2.07467	0.0380174	0.460087	UP	1.42002
Pdzrn4	8.29853	-1.60735	0.774793	-2.07455	0.0380281	0.460087	DOWN	1.4199
Coa6	304.78	-0.567664	0.273651	-2.07441	0.0380415	0.460087	DOWN	1.41974
Uhrf1	34.9883	0.925983	0.446524	2.07376	0.0381017	0.46038	UP	1.41906
Maged1	962.484	0.451923	0.21807	2.07238	0.03823	0.461201	NOT	1.4176
St5	64.8633	0.79033	0.381478	2.07176	0.0382881	0.461201	UP	1.41694
Cox6a1	5666.45	-0.425423	0.205352	-2.07167	0.0382958	0.461201	NOT	1.41685
Snhg11	1.94424	-3.41858	1.65017	-2.07166	0.0382975	NA	DOWN	1.41683
Prkn	5.46735	1.79038	0.864299	2.07148	0.0383135	0.461201	UP	1.41665
Kcnip2	154.458	0.627732	0.303126	2.07086	0.0383719	0.46147	UP	1.41599
Slc26a10	167.031	-0.587864	0.283998	-2.06996	0.0384563	0.461698	DOWN	1.41503
Ddx56	96.897	0.570969	0.275949	2.06911	0.0385354	0.461698	UP	1.41414
Lck	7.34726	-1.6475	0.79628	-2.06899	0.0385467	0.461698	DOWN	1.41401
Dnajc24	164.805	-0.665956	0.321875	-2.06899	0.0385474	0.461698	DOWN	1.41401
Gstp2	102.767	0.575296	0.278091	2.06874	0.0385709	0.461698	UP	1.41374
Ncaph	89.6774	0.614549	0.297302	2.06709	0.0387259	0.463121	UP	1.412
Wnt5a	19.1479	-1.01043	0.489101	-2.0659	0.0388378	0.464026	DOWN	1.41075
Usmg5	28022.3	-0.538078	0.26075	-2.06358	0.0390579	0.464956	DOWN	1.40829
44808	383.931	-0.483465	0.234309	-2.06337	0.0390779	0.464956	NOT	1.40807
Thra	290.475	0.520848	0.252437	2.06328	0.0390862	0.464956	UP	1.40798
Ipo9	102.28	0.692717	0.335894	2.06231	0.0391786	0.464956	UP	1.40695
Kif3a	80.4342	0.59293	0.287678	2.06109	0.0392942	0.464956	UP	1.40567
Tk1	477.933	0.494161	0.23976	2.06106	0.039297	0.464956	NOT	1.40564
Plcd3	60.9772	0.840306	0.407726	2.06096	0.0393071	0.464956	UP	1.40553
Dsg2	79.562	0.611556	0.296799	2.06051	0.0393502	0.464956	UP	1.40505
Cldn5	706.513	0.480324	0.233149	2.06016	0.0393836	0.464956	NOT	1.40468
Pcdhga12	34.8324	0.785602	0.381356	2.06002	0.0393962	0.464956	UP	1.40455
Mrpl1	218.186	-0.681697	0.330983	-2.05961	0.0394354	0.464956	DOWN	1.40411
Cttn	374.164	0.47225	0.229316	2.05938	0.0394576	0.464956	NOT	1.40387
Abhd17a	254.983	0.660744	0.320848	2.05937	0.039459	0.464956	UP	1.40385
Vsnl1	4.10436	-2.46454	1.19751	-2.05805	0.0395855	0.464956	DOWN	1.40246
Anapc1	90.8963	0.608939	0.295941	2.05764	0.0396251	0.464956	UP	1.40203
Josd1	107.928	-0.560577	0.272474	-2.05736	0.0396518	0.464956	DOWN	1.40174
Nfia	179.822	0.550022	0.267394	2.05697	0.039689	0.464956	UP	1.40133
Traf2	81.7047	-0.63772	0.310078	-2.05665	0.0397204	0.464956	DOWN	1.40099
Osr1	39.5947	-1.16415	0.566111	-2.05639	0.039745	0.464956	DOWN	1.40072
Asb15	25.1929	-0.913799	0.444399	-2.05626	0.0397577	0.464956	DOWN	1.40058
Dnajc11	210.987	-0.502896	0.244574	-2.05621	0.0397622	0.464956	DOWN	1.40053
Emp3	273.355	-0.505135	0.245707	-2.05584	0.0397975	0.464956	DOWN	1.40014
Sbno2	27.1367	0.891373	0.433766	2.05496	0.0398825	0.464956	UP	1.39922
Msr1	15.4548	-1.0732	0.52243	-2.05424	0.039952	0.464956	DOWN	1.39846
Ythdc2	13.0275	1.15363	0.561596	2.0542	0.0399562	0.464956	UP	1.39842
Npr3	54.2015	-0.890016	0.433271	-2.05418	0.0399585	0.464956	DOWN	1.39839
Trabd2b	113.53	-0.62706	0.305312	-2.05383	0.0399918	0.464956	DOWN	1.39803
Tmem116	34.4998	-0.902794	0.439598	-2.05368	0.0400067	0.464956	DOWN	1.39787
Tom1l2	154.795	0.715393	0.348415	2.05328	0.0400455	0.464956	UP	1.39745
Dok5	3.32435	-2.51074	1.22281	-2.05326	0.0400476	NA	DOWN	1.39742
Slc38a10	158.833	0.60368	0.294026	2.05315	0.0400579	0.464956	UP	1.39731
Zbtb2	22.939	0.914327	0.445361	2.053	0.0400722	0.464956	UP	1.39716
Adi1	80.6893	0.754563	0.367548	2.05296	0.0400762	0.464956	UP	1.39711
Smpd4	87.1433	0.626051	0.305123	2.0518	0.0401894	0.465848	UP	1.39589
Ppp1r3f	5.46015	1.90764	0.930438	2.05026	0.0403386	0.467156	UP	1.39428
Trp53bp2	42.3126	0.772263	0.376874	2.04913	0.0404494	0.467887	UP	1.39309
Tnfrsf9	5.72536	-1.71901	0.839024	-2.04882	0.0404795	0.467887	DOWN	1.39276
Osmr	20.8334	-0.921362	0.449775	-2.0485	0.0405113	0.467887	DOWN	1.39242
Unk	88.6276	0.628714	0.306992	2.04798	0.0405618	0.468049	UP	1.39188
Cyp4f16	23.7742	0.902777	0.44095	2.04735	0.0406239	0.468078	UP	1.39122
Srsf5	1792.76	0.649097	0.317101	2.04698	0.0406605	0.468078	UP	1.39083
Ftcd	31.6557	0.87957	0.429721	2.04684	0.0406739	0.468078	UP	1.39068
Tsc22d2	26.6162	0.840619	0.410899	2.0458	0.0407757	0.468123	UP	1.3896
Ublcp1	167.394	-0.622486	0.304329	-2.04544	0.0408115	0.468123	DOWN	1.38922
Lfng	39.5734	-0.734012	0.358989	-2.04466	0.0408881	0.468123	DOWN	1.3884
Tsc22d1	1485.57	-0.43954	0.214983	-2.04454	0.0409006	0.468123	NOT	1.38827
Pigu	150.295	0.502639	0.245901	2.04407	0.0409464	0.468123	UP	1.38778
Kif26a	47.0175	0.880916	0.431047	2.04367	0.0409863	0.468123	UP	1.38736
Chaf1a	55.3454	0.924524	0.452403	2.04359	0.0409944	0.468123	UP	1.38728
Sh3bp4	67.0743	0.837022	0.409597	2.04352	0.0410006	0.468123	UP	1.38721
Clec3b	104.696	-0.553977	0.271105	-2.0434	0.0410127	0.468123	DOWN	1.38708
Cd300c2	32.1413	-0.801121	0.392112	-2.0431	0.041043	0.468123	DOWN	1.38676
Gpihbp1	1641.2	-0.466665	0.228525	-2.04207	0.0411444	0.468343	NOT	1.38569
Gng13	5.44845	-1.86369	0.912733	-2.04188	0.0411631	0.468343	DOWN	1.38549
Rspry1	64.1276	-0.636335	0.311659	-2.04176	0.041175	0.468343	DOWN	1.38537
Marcksl1	194.174	0.518302	0.253892	2.04143	0.0412084	0.468343	UP	1.38501
Tedc1	12.2692	1.32989	0.652009	2.03968	0.0413824	0.469422	UP	1.38318
Cavin4	444.353	-0.602638	0.295462	-2.03965	0.0413853	0.469422	DOWN	1.38315
Apeh	108.427	0.670494	0.328775	2.03937	0.0414131	0.469422	UP	1.38286
Camk2n1	35.5831	-0.769347	0.377602	-2.03746	0.0416044	0.471174	DOWN	1.38086
Hand2	176.961	0.52155	0.25613	2.03627	0.0417236	0.472053	UP	1.37962
Cdt1	43.6801	0.920782	0.452263	2.03595	0.0417557	0.472053	UP	1.37928
Lrrfip1	815.191	0.43048	0.211574	2.03466	0.0418854	0.473102	NOT	1.37794
Agrp	1.98466	-3.40877	1.67537	-2.03463	0.0418878	NA	DOWN	1.37791
Man2a2	77.9017	0.799618	0.393156	2.03384	0.0419673	0.47361	UP	1.37709
Slurp1	7.96616	-1.87107	0.920147	-2.03345	0.0420076	0.473647	DOWN	1.37667
Slc10a6	7.91253	-1.49044	0.733192	-2.0328	0.0420723	0.4739	DOWN	1.376
Nrap	475.709	0.681738	0.33542	2.03249	0.0421039	0.4739	UP	1.37568
Tank	88.8053	-0.715446	0.352139	-2.03172	0.0421825	0.474368	DOWN	1.37487
Golgb1	104.689	-0.558552	0.27511	-2.03028	0.0423277	0.475472	DOWN	1.37338
Ifi44	9.1352	1.62252	0.799263	2.03002	0.0423548	0.475472	UP	1.3731
Fmnl3	100.896	0.593426	0.292474	2.02898	0.0424599	0.476235	UP	1.37202
Bcl2a1d	20.1701	-0.994993	0.490729	-2.02758	0.0426028	0.476678	DOWN	1.37056
Astn2	27.6456	-1.03139	0.508696	-2.02752	0.0426095	0.476678	DOWN	1.37049
Mical1	116.097	0.5649	0.278674	2.0271	0.0426517	0.476678	UP	1.37006
Ppp1r9a	99.4972	0.653044	0.322204	2.0268	0.0426828	0.476678	UP	1.36975
Gnas	1674.84	0.67074	0.33094	2.02678	0.0426854	0.476678	UP	1.36972
Pid1	31.9081	-0.81209	0.400757	-2.02639	0.0427246	0.4767	DOWN	1.36932
Acot2	266.578	1.59669	0.788289	2.02551	0.0428152	0.476973	UP	1.3684
Rps6kb2	74.7624	0.605504	0.298982	2.02522	0.0428447	0.476973	UP	1.3681
Sod2	5633.95	-0.525986	0.259738	-2.02507	0.0428606	0.476973	DOWN	1.36794
Lca5l	14.3521	1.10293	0.544977	2.02382	0.0429887	0.477984	UP	1.36665
Pik3r4	40.2382	0.770279	0.380839	2.02258	0.0431162	0.478538	UP	1.36536
Galnt15	41.16	-0.745106	0.368432	-2.02237	0.0431382	0.478538	DOWN	1.36514
Ddb1	459.994	0.688094	0.340262	2.02225	0.0431506	0.478538	UP	1.36501
Ypel3	255.787	0.468077	0.231716	2.02004	0.0433789	0.480655	NOT	1.36272
Dusp8	45.6642	0.778099	0.385348	2.01921	0.0434654	0.480711	UP	1.36186
Pole	13.7952	1.26422	0.626235	2.01876	0.0435126	0.480711	UP	1.36139
Sox11	10.9947	1.3796	0.68342	2.01868	0.0435207	0.480711	UP	1.3613
Foxj3	67.0677	0.610557	0.302473	2.01855	0.043534	0.480711	UP	1.36117
Kars	253.061	0.54778	0.271483	2.01773	0.0436192	0.481003	UP	1.36032
Bcl6b	425.245	0.507603	0.251591	2.01758	0.0436355	0.481003	UP	1.36016
Lman2l	53.6129	0.755452	0.37457	2.01685	0.0437111	0.481423	UP	1.35941
Tgfbr3	166.21	0.505171	0.250573	2.01606	0.0437936	0.481918	UP	1.35859
Cybc1	39.1884	-0.778613	0.386433	-2.01487	0.0439181	0.482491	DOWN	1.35736
Ssh3	35.9851	0.758353	0.376489	2.01428	0.0439803	0.482491	UP	1.35674
Cd84	22.5057	-1.12075	0.556504	-2.01391	0.0440193	0.482491	DOWN	1.35636
Rnase4	332.224	-0.625862	0.310782	-2.01383	0.0440272	0.482491	DOWN	1.35628
Mcm5	96.9055	0.582663	0.28934	2.01377	0.0440339	0.482491	UP	1.35621
Rexo2	398.489	-0.456636	0.226872	-2.01275	0.0441411	0.483252	NOT	1.35516
Xrcc1	65.2666	0.677031	0.336459	2.01223	0.0441961	0.483442	UP	1.35462
Cnot1	158.264	0.635544	0.315986	2.0113	0.0442933	0.484092	UP	1.35366
Rilpl1	356.778	-0.456975	0.227391	-2.00964	0.0444688	0.485597	NOT	1.35194
S100a1	4688.51	-0.479846	0.238935	-2.00827	0.0446147	0.486295	NOT	1.35052
Slc12a8	5.47229	-1.86077	0.92673	-2.00788	0.0446555	0.486295	DOWN	1.35012
Crtam	1.96954	3.25626	1.62182	2.00778	0.0446671	NA	UP	1.35001
Trf	58.3318	-0.766619	0.381879	-2.00749	0.044697	0.486295	DOWN	1.34972
Zbed3	68.2335	0.633335	0.315493	2.00745	0.044702	0.486295	UP	1.34967
Ninj1	207.997	-0.472321	0.235307	-2.00726	0.0447224	0.486295	NOT	1.34947
Rbm44	1.97289	3.25313	1.62086	2.00703	0.0447461	NA	UP	1.34925
Tmsb10	15423	0.398651	0.198776	2.00553	0.0449061	0.487616	NOT	1.34769
Nrde2	44.7805	0.713234	0.355656	2.0054	0.04492	0.487616	UP	1.34756
Nrtn	31.6193	1.16592	0.581902	2.00363	0.0451092	0.48886	UP	1.34574
Gm49395	41.9291	0.698073	0.348406	2.00362	0.0451109	0.48886	UP	1.34572
Ppp6r1	234.946	0.910563	0.45472	2.00247	0.0452341	0.489781	UP	1.34453
Lsm3	643.597	-0.506743	0.253144	-2.0018	0.0453059	0.490145	DOWN	1.34385
Lox	65.9024	-0.709025	0.354326	-2.00105	0.0453867	0.490604	DOWN	1.34307
Dhx35	57.1158	0.641548	0.32068	2.00058	0.0454371	0.490736	UP	1.34259
Tle2	13.7691	1.15289	0.576384	2.00021	0.0454781	0.490765	UP	1.3422
Mbp	13.6091	-1.54666	0.773638	-1.9992	0.0455868	0.49135	DOWN	1.34116
Gm9803	166.087	-0.527896	0.264081	-1.99899	0.0456089	0.49135	DOWN	1.34095
Rad54b	12.9964	1.21468	0.607892	1.99818	0.0456968	0.491884	UP	1.34011
Nudt18	46.7516	-0.663239	0.332054	-1.99738	0.0457834	0.492402	DOWN	1.33929
Manba	73.5802	0.587192	0.294137	1.99632	0.0458988	0.493214	UP	1.3382
Pak3	8.25816	1.52957	0.766368	1.99588	0.0459475	0.493214	UP	1.33774
Tmem42	91.302	-0.627996	0.314686	-1.99563	0.0459743	0.493214	DOWN	1.33748
Mocs2	926.87	-0.626133	0.313874	-1.99485	0.0460592	0.493462	DOWN	1.33668
Tmem29	138.62	-0.569199	0.285374	-1.99457	0.0460894	0.493462	DOWN	1.3364
Gls2	2.92487	-2.53512	1.27127	-1.99416	0.0461343	NA	DOWN	1.33598
Fam221a	15.0865	1.1201	0.561699	1.99412	0.046139	0.493462	UP	1.33593
Dut	366.196	0.466353	0.233877	1.99401	0.0461514	0.493462	NOT	1.33581
Atg7	70.5251	0.59925	0.30067	1.99305	0.0462557	0.494165	UP	1.33484
Kif22	95.6222	0.627942	0.315341	1.99131	0.046447	0.495796	UP	1.33304
Tox3	16.3649	0.989497	0.497183	1.99021	0.0465682	0.496286	UP	1.33191
Chchd1	1412.39	-0.511336	0.256928	-1.99019	0.0465703	0.496286	DOWN	1.33189
Acad12	24.2673	0.890941	0.448007	1.98868	0.0467368	0.496907	UP	1.33034
Kdm2a	80.4165	-0.574255	0.288805	-1.98838	0.0467693	0.496907	DOWN	1.33004
Gm10401	8.41449	1.59063	0.800054	1.98816	0.0467939	0.496907	UP	1.32981
Irx2	14.5868	1.22939	0.618592	1.9874	0.0468778	0.496907	UP	1.32903
Tgif2	23.7878	0.963771	0.485202	1.98633	0.0469969	0.496907	UP	1.32793
Sri	1327.88	-0.441061	0.222057	-1.98625	0.0470056	0.496907	NOT	1.32785
Gli3	12.7387	1.29198	0.65063	1.98574	0.047062	0.496907	UP	1.32733
Prex1	37.5087	0.748197	0.376822	1.98555	0.0470837	0.496907	UP	1.32713
Chd3	83.3992	0.692381	0.348769	1.98521	0.0471209	0.496907	UP	1.32679
Dgkz	119.994	0.751829	0.378801	1.98476	0.0471714	0.496907	UP	1.32632
Tbc1d17	101.089	0.562948	0.283665	1.98455	0.0471945	0.496907	UP	1.32611
Pigf	15.924	-1.03847	0.523354	-1.98427	0.0472261	0.496907	DOWN	1.32582
Fzd5	18.1761	0.977761	0.492792	1.98413	0.0472419	0.496907	UP	1.32567
Ndufv3	8851.46	-0.424562	0.21398	-1.98412	0.0472424	0.496907	NOT	1.32567
Osbpl3	68.35	0.585423	0.295073	1.984	0.0472564	0.496907	UP	1.32554
Fancd2	7.18792	1.50962	0.761032	1.98365	0.0472947	0.496907	UP	1.32519
Hhat	31.0048	0.814005	0.410377	1.98355	0.0473058	0.496907	UP	1.32509
Chchd3	4783.33	-0.585189	0.295048	-1.98337	0.0473263	0.496907	DOWN	1.3249
Zfp597	2.57497	-2.77394	1.39871	-1.98322	0.0473428	NA	DOWN	1.32475
Il34	11.4863	-1.15923	0.58496	-1.98172	0.0475101	0.49825	DOWN	1.32321
Rgs7	1.84544	-3.32032	1.67576	-1.98138	0.0475488	NA	DOWN	1.32286
Serpinf1	67.5083	-0.652229	0.329268	-1.98085	0.0476086	0.49825	DOWN	1.32231
Nemp2	14.6333	1.0477	0.528925	1.9808	0.0476136	0.49825	UP	1.32227
Tmem18	118.596	-0.521643	0.263377	-1.98059	0.0476369	0.49825	DOWN	1.32206
BC003965	244.133	-0.481483	0.243113	-1.98049	0.0476485	0.49825	NOT	1.32195
Dnah6	12.3243	1.20666	0.609656	1.97925	0.0477876	0.499253	UP	1.32069
Slc22a5	38.8621	0.715073	0.361347	1.97891	0.0478265	0.499253	UP	1.32033
Tmem74b	41.4064	-0.737062	0.372569	-1.97832	0.0478924	0.499253	DOWN	1.31973
Ucp3	131.375	0.549292	0.27773	1.97779	0.0479521	0.499253	UP	1.31919
Lrrn4cl	3.40776	-2.24655	1.13592	-1.97775	0.0479572	NA	DOWN	1.31915
Cacna1h	20.3269	1.16466	0.588888	1.97773	0.0479596	0.499253	UP	1.31912
Ctbp1	287.626	0.812696	0.410958	1.97756	0.0479781	0.499253	UP	1.31896
Cnot11	32.0745	0.795423	0.402447	1.97647	0.0481018	0.499909	UP	1.31784
Lrrc25	6.17566	-1.66677	0.843374	-1.97631	0.0481191	0.499909	DOWN	1.31768
Dmwd	83.8818	0.897393	0.454309	1.97529	0.0482351	0.50016	UP	1.31664
Chchd7	1425.41	-0.535508	0.271144	-1.97499	0.0482689	0.50016	DOWN	1.31633
Icmt	138.932	0.614896	0.311376	1.97477	0.0482941	0.50016	UP	1.31611
Adcy5	124.519	0.884061	0.447694	1.9747	0.0483026	0.50016	UP	1.31603
Ttyh2	24.9362	0.981427	0.497081	1.97438	0.0483384	0.50016	UP	1.31571
Rimkla	5.62965	1.68489	0.854471	1.97186	0.0486259	0.50273	UP	1.31313
Gprasp1	73.6031	0.685299	0.347614	1.97144	0.0486737	0.502818	UP	1.31271
Lamtor3	582.845	-0.647931	0.328764	-1.97081	0.0487456	0.503155	DOWN	1.31206
Rfc2	266.84	0.478815	0.24317	1.96905	0.048947	0.504827	NOT	1.31027
Ifitm6	6.31972	-1.57306	0.799248	-1.96818	0.0490473	0.505188	DOWN	1.30939
Cmtm5	3.87535	-2.03995	1.03653	-1.96806	0.0490607	0.505188	DOWN	1.30927
F2rl3	11.2799	1.25852	0.639612	1.96764	0.0491097	0.505286	UP	1.30883
Hrasls	15.3441	-1.31555	0.668868	-1.96684	0.0492018	0.505471	DOWN	1.30802
Zfp54	5.9617	-1.63393	0.830755	-1.9668	0.0492066	0.505471	DOWN	1.30798
AA467197	10.8048	-1.21656	0.618828	-1.9659	0.0493099	0.506021	DOWN	1.30707
Myrf	8.70905	-1.38894	0.706641	-1.96556	0.0493497	0.506021	DOWN	1.30672
Pnisr	232.732	0.548539	0.279275	1.96416	0.0495121	0.506021	UP	1.30529
Plekhg5	81.0882	0.632623	0.322112	1.96398	0.0495323	0.506021	UP	1.30511
Ube2h	57.6012	0.706287	0.35963	1.96393	0.0495385	0.506021	UP	1.30506
Mrpl15	759.119	-0.565066	0.287841	-1.96312	0.0496325	0.506021	DOWN	1.30423
Tmem94	97.1001	0.750506	0.38231	1.96308	0.0496364	0.506021	UP	1.3042
Etfrf1	176.522	-0.630518	0.321192	-1.96306	0.0496397	0.506021	DOWN	1.30417
Cd300lb	2.84592	-2.59824	1.32363	-1.96296	0.0496509	NA	DOWN	1.30407
Plppr2	4.83502	1.87812	0.956829	1.96286	0.0496624	0.506021	UP	1.30397
Ip6k1	112.254	0.631232	0.321612	1.96271	0.0496796	0.506021	UP	1.30382
Pam16	940.112	-0.522223	0.266089	-1.96259	0.0496943	0.506021	DOWN	1.30369
Pdgfa	187.542	0.47681	0.243065	1.96166	0.0498025	0.506721	NOT	1.30275
Arl13b	27.1781	-0.829937	0.423211	-1.96105	0.0498736	0.507042	DOWN	1.30213
Slc25a12	1042.06	-0.505498	0.257868	-1.96029	0.0499615	0.507532	DOWN	1.30136
Srebf2	96.5006	0.719595	0.367272	1.95929	0.0500783	0.507992	NOT	1.30035
Tmem100	194.388	-0.799192	0.407928	-1.95915	0.050095	0.507992	NOT	1.30021
Rrad	700.37	-0.532226	0.271698	-1.95889	0.0501255	0.507992	NOT	1.29994
Mcoln1	77.1324	0.603654	0.308254	1.9583	0.0501951	0.508295	NOT	1.29934
Hmg20a	151.275	0.520017	0.265657	1.95747	0.050292	0.508455	NOT	1.2985
Gadd45b	41.669	0.72966	0.372788	1.95731	0.0503113	0.508455	NOT	1.29833
Ccr5	6.43264	-1.62264	0.829093	-1.95713	0.0503324	0.508455	NOT	1.29815
Rnf216	88.5	0.544471	0.278244	1.95681	0.0503695	0.508455	NOT	1.29783
Saysd1	100.637	-0.549648	0.281073	-1.95553	0.05052	0.509573	NOT	1.29654
Slc37a2	20.6377	-0.948558	0.485723	-1.95288	0.0508339	0.51203	NOT	1.29385
Tmem106c	73.3705	0.600188	0.307348	1.9528	0.0508436	0.51203	NOT	1.29376
Bccip	541.403	-0.606896	0.311139	-1.95056	0.0511092	0.514301	NOT	1.2915
Lipt1	23.4394	-0.935773	0.479957	-1.9497	0.0512117	0.514928	NOT	1.29063
mt-Atp8	443.311	-0.457711	0.234821	-1.94919	0.0512728	0.515139	NOT	1.29011
Myoz2	5046.71	-0.547867	0.281197	-1.94834	0.0513741	0.515753	NOT	1.28926
Bhlhe41	65.0513	-0.607825	0.312158	-1.94717	0.0515141	0.516396	NOT	1.28807
Arpc1b	1022.33	-0.410744	0.210948	-1.94713	0.0515188	0.516396	NOT	1.28803
Spink10	12.9805	-1.12543	0.57819	-1.94648	0.0515975	0.516781	NOT	1.28737
Cd37	8.83652	-1.31215	0.674257	-1.94607	0.0516464	0.516867	NOT	1.28696
Akap8l	246.639	0.500329	0.257172	1.94551	0.051714	0.517055	NOT	1.28639
Slc35e1	63.7404	-0.726582	0.373517	-1.94524	0.0517459	0.517055	NOT	1.28612
Zfp398	24.9924	0.841824	0.432904	1.94459	0.0518238	0.517138	NOT	1.28547
Ilf3	180.853	0.557217	0.286574	1.94441	0.0518459	0.517138	NOT	1.28529
Rtel1	25.6902	0.862452	0.44361	1.94417	0.0518751	0.517138	NOT	1.28504
Bdp1	39.477	-0.757197	0.389553	-1.94376	0.0519249	0.517232	NOT	1.28462
Maz	47.7232	1.14515	0.589405	1.9429	0.0520286	0.517293	NOT	1.28376
Egln1	610.865	-0.611521	0.314749	-1.94288	0.0520301	0.517293	NOT	1.28375
Dlc1	100.801	0.730456	0.376	1.9427	0.0520521	0.517293	NOT	1.28356
Dync1h1	233.259	0.853968	0.439681	1.94225	0.0521073	0.51744	NOT	1.2831
Caprin2	17.4773	0.986232	0.507942	1.94162	0.0521828	0.517789	NOT	1.28247
Tmbim1	196.11	0.48299	0.24902	1.93957	0.0524322	0.5193	NOT	1.2804
Bcl2l12	13.5458	1.06781	0.550546	1.93955	0.0524349	0.5193	NOT	1.28038
Med30	196.921	0.886095	0.456971	1.93906	0.0524937	0.5193	NOT	1.27989
Itgb5	151.917	0.713412	0.367921	1.93903	0.0524971	0.5193	NOT	1.27986
Slc25a45	15.1065	-0.990628	0.510978	-1.93869	0.052539	0.519313	NOT	1.27952
Slc25a42	54.6178	0.905439	0.4672	1.93801	0.052622	0.51948	NOT	1.27883
Mboat2	40.0848	0.693054	0.357666	1.93771	0.0526584	0.51948	NOT	1.27853
Clec1a	87.4218	-0.594273	0.306798	-1.93702	0.052743	0.51948	NOT	1.27784
Nanos3	28.8193	0.842643	0.43503	1.93698	0.0527481	0.51948	NOT	1.27779
Irx3	91.3957	0.661494	0.341543	1.93678	0.0527719	0.51948	NOT	1.2776
Car4	198.858	-0.550773	0.284408	-1.93656	0.052799	0.51948	NOT	1.27737
Pptc7	256.324	-0.499764	0.258201	-1.93557	0.052921	0.520281	NOT	1.27637
Retnlg	10.5095	-1.20362	0.622259	-1.93428	0.0530793	0.521438	NOT	1.27508
Nsmaf	101.439	0.629171	0.325331	1.93394	0.0531202	0.52144	NOT	1.27474
Proser2	53.2528	0.646598	0.334474	1.93318	0.0532145	0.521809	NOT	1.27397
Tnfrsf25	8.19091	-1.33047	0.688303	-1.93298	0.0532391	0.521809	NOT	1.27377
Rara	67.7714	0.808447	0.418441	1.93204	0.0533543	0.522232	NOT	1.27283
Colq	35.5387	0.847885	0.438872	1.93197	0.0533638	0.522232	NOT	1.27275
Olfr1280	3.16093	2.3306	1.20649	1.93172	0.0533937	NA	NOT	1.27251
Cxcr2	3.67718	2.09019	1.08221	1.9314	0.0534342	0.522522	NOT	1.27218
Harbi1	18.1517	-1.00785	0.522115	-1.93032	0.0535673	0.523193	NOT	1.2711
Lrg1	69.6312	-0.601863	0.311817	-1.93018	0.0535844	0.523193	NOT	1.27096
Anxa2	2381.31	-0.412888	0.214041	-1.92901	0.0537291	0.524206	NOT	1.26979
Zfp970	19.7053	-0.925653	0.48019	-1.92768	0.0538947	0.524776	NOT	1.26845
Tmem35a	145.179	0.559879	0.290472	1.92748	0.0539194	0.524776	NOT	1.26826
Taf10	97.6833	0.951604	0.493704	1.92748	0.0539202	0.524776	NOT	1.26825
Gm37240	16.3893	-1.1686	0.606363	-1.92723	0.0539513	0.524776	NOT	1.268
Arg1	4.72585	-1.87138	0.971698	-1.92589	0.0541185	0.525238	NOT	1.26665
Ddx55	34.4917	-0.757961	0.393569	-1.92586	0.0541212	0.525238	NOT	1.26663
3425401B19Rik	46.2317	0.915596	0.475421	1.92586	0.0541216	0.525238	NOT	1.26663
Dnajb4	216.325	-0.678291	0.352319	-1.92522	0.0542023	0.525622	NOT	1.26598
Mms22l	45.9882	0.662248	0.344083	1.92467	0.0542701	0.525703	NOT	1.26544
Cma1	72.3683	0.664516	0.345339	1.92424	0.0543244	0.525703	NOT	1.265
1700017B05Rik	19.8662	1.00394	0.521752	1.92417	0.0543336	0.525703	NOT	1.26493
Lhpp	84.2159	0.588399	0.30587	1.92369	0.0543936	0.525887	NOT	1.26445
Wdr33	278.031	-0.610175	0.317295	-1.92305	0.0544733	0.526261	NOT	1.26382
Pdf	45.0529	-0.724808	0.3772	-1.92155	0.0546625	0.527606	NOT	1.26231
Arhgap39	17.7435	1.1332	0.58981	1.92129	0.0546949	0.527606	NOT	1.26205
Mcm4	147.936	0.535315	0.278742	1.92047	0.0547989	0.527868	NOT	1.26123
Nbl1	61.1879	-0.650852	0.338911	-1.92042	0.0548044	0.527868	NOT	1.26118
Polq	20.6303	0.915582	0.477013	1.91941	0.0549328	0.528708	NOT	1.26017
Ncf1	5.23673	-1.76037	0.917314	-1.91905	0.054978	0.528745	NOT	1.25981
Tyrobp	225.7	-0.584577	0.304734	-1.91832	0.0550706	0.528761	NOT	1.25908
Tap1	31.8147	1.089	0.567691	1.91829	0.055074	0.528761	NOT	1.25905
Arhgef28	30.0127	-0.831337	0.433492	-1.91777	0.0551405	0.528761	NOT	1.25853
Cisd2	562.312	-0.566478	0.295389	-1.91774	0.0551446	0.528761	NOT	1.2585
Tnfrsf19	12.983	1.06339	0.554642	1.91725	0.0552059	0.528954	NOT	1.25801
Med15	54.8838	0.712583	0.371768	1.91674	0.0552707	0.529179	NOT	1.25751
Cxxc4	4.24295	1.97027	1.02818	1.91626	0.055332	0.529183	NOT	1.25702
Pard6a	59.0317	-0.615136	0.321077	-1.91585	0.0553838	0.529183	NOT	1.25662
Eri3	257.915	0.437896	0.228575	1.91577	0.055395	0.529183	NOT	1.25653
Zc3h12b	2.8232	-2.46139	1.285	-1.91548	0.0554313	NA	NOT	1.25624
Btbd2	66.1426	0.840049	0.438789	1.91447	0.05556	0.530365	NOT	1.25524
Zfp729b	5.948	-1.52646	0.797554	-1.91393	0.055629	0.530628	NOT	1.2547
Abi3	54.8991	-0.661727	0.345908	-1.91301	0.0557464	0.531033	NOT	1.25378
Htra3	141.769	-0.599011	0.313134	-1.91295	0.0557544	0.531033	NOT	1.25372
Prickle1	39.5179	1.0932	0.571717	1.91214	0.0558587	0.531037	NOT	1.25291
Bloc1s4	16.8406	0.972408	0.50865	1.91174	0.0559093	0.531037	NOT	1.25252
B4galt2	146.1	0.527138	0.275754	1.91163	0.0559242	0.531037	NOT	1.2524
2310022B05Rik	428.314	0.592578	0.310165	1.91053	0.0560656	0.531037	NOT	1.2513
S100a11	2176.19	-0.384233	0.201149	-1.9102	0.0561079	0.531037	NOT	1.25098
Pitx2	18.8519	1.50121	0.785924	1.91012	0.0561182	0.531037	NOT	1.2509
Otulin	46.2191	0.848476	0.444348	1.90948	0.0561997	0.531037	NOT	1.25027
Ttc28	42.8549	0.743047	0.389146	1.90943	0.0562067	0.531037	NOT	1.25021
Mrpl43	560.433	-0.494265	0.258931	-1.90887	0.0562793	0.531037	NOT	1.24965
Grtp1	40.0472	0.784808	0.411139	1.90886	0.0562799	0.531037	NOT	1.24965
Tspyl1	72.4737	0.808061	0.423426	1.90839	0.0563411	0.531037	NOT	1.24917
Strn4	130.057	0.668777	0.35054	1.90784	0.0564114	0.531037	NOT	1.24863
Clec5a	9.15119	-1.22815	0.643784	-1.90771	0.0564293	0.531037	NOT	1.2485
Tubb6	346.278	0.459989	0.241179	1.90725	0.0564884	0.531037	NOT	1.24804
Mrpl35	488.384	-0.521904	0.273703	-1.90682	0.0565433	0.531037	NOT	1.24762
Arhgap44	44.265	0.981482	0.514764	1.90666	0.0565641	0.531037	NOT	1.24746
Pnmal2	22.0804	0.904684	0.474506	1.90658	0.0565747	0.531037	NOT	1.24738
Clcn5	22.6541	0.937136	0.491595	1.90632	0.0566092	0.531037	NOT	1.24711
Sp2	20.3245	0.89193	0.4679	1.90624	0.0566189	0.531037	NOT	1.24704
Mcm6	143.35	0.531643	0.278974	1.90571	0.0566878	0.531037	NOT	1.24651
Selplg	8.50969	-1.32834	0.697174	-1.90532	0.0567381	0.531037	NOT	1.24613
Tln2	205.131	0.54516	0.286138	1.90523	0.0567498	0.531037	NOT	1.24604
Fign	9.87557	1.23814	0.649927	1.90505	0.0567738	0.531037	NOT	1.24585
Dok2	7.00415	-1.40968	0.740076	-1.90477	0.0568095	0.531037	NOT	1.24558
Accs	37.2107	0.747977	0.392715	1.90463	0.056828	0.531037	NOT	1.24544
Sssca1	170.814	0.553098	0.290429	1.90442	0.0568559	0.531037	NOT	1.24522
Jup	341.227	0.599117	0.31465	1.90408	0.0569003	0.531037	NOT	1.24489
Rprd2	75.351	0.576746	0.302918	1.90397	0.0569146	0.531037	NOT	1.24478
Gbe1	89.6854	-0.613127	0.322108	-1.90348	0.056978	0.531243	NOT	1.24429
Ncor2	74.249	0.875555	0.460218	1.90248	0.0571089	0.532075	NOT	1.2433
P2ry6	11.2513	-1.27329	0.669597	-1.90158	0.0572257	0.532107	NOT	1.24241
Eml1	47.2852	0.736473	0.38731	1.90151	0.0572358	0.532107	NOT	1.24233
Dnaja2	962.429	-0.654716	0.344324	-1.90145	0.0572426	0.532107	NOT	1.24228
Grik5	8.97759	1.37529	0.723387	1.90118	0.0572783	0.532107	NOT	1.24201
Hs3st1	24.5972	-0.880392	0.463263	-1.90042	0.0573785	0.532275	NOT	1.24125
Myl12b	1009.05	-0.408378	0.214889	-1.90041	0.0573794	0.532275	NOT	1.24124
Fmr1nb	4.42929	2.04754	1.07765	1.9	0.0574327	0.532384	NOT	1.24084
Pspn	2.30562	-2.74762	1.44723	-1.89853	0.0576259	NA	NOT	1.23938
Ddx39b	293.124	0.489607	0.257915	1.89833	0.057653	0.533793	NOT	1.23918
Oxnad1	141.328	-0.544117	0.286661	-1.89812	0.05768	0.533793	NOT	1.23897
Eif2s3y	82.3463	4.96907	2.61834	1.89779	0.0577233	0.533793	NOT	1.23865
Sgsm2	25.1957	0.984957	0.519101	1.89743	0.0577716	0.533793	NOT	1.23829
Hdac4	60.4347	0.655064	0.345267	1.89727	0.0577929	0.533793	NOT	1.23813
Smad1	34.7908	0.75161	0.396341	1.89637	0.0579113	0.534502	NOT	1.23724
Bex4	129.929	0.653155	0.344545	1.8957	0.0579996	0.534806	NOT	1.23658
Paqr6	5.40698	-1.70896	0.901598	-1.89548	0.0580288	0.534806	NOT	1.23636
Spata2	51.7343	0.749186	0.395313	1.89517	0.0580695	0.534806	NOT	1.23605
Ubqln4	96.1254	0.729855	0.38544	1.89356	0.0582833	0.535811	NOT	1.23446
Exosc3	67.2083	-0.598124	0.315893	-1.89344	0.0582997	0.535811	NOT	1.23433
Map3k1	30.0862	-0.751926	0.397129	-1.89341	0.058304	0.535811	NOT	1.2343
Ctc1	44.6683	0.828372	0.437854	1.89189	0.0585052	0.53705	NOT	1.23281
Rad51	41.0848	0.674269	0.35643	1.89173	0.058527	0.53705	NOT	1.23264
Smpd2	215.987	0.461913	0.244211	1.89145	0.0585644	0.53705	NOT	1.23237
Cyb561	81.522	-0.636008	0.33638	-1.89074	0.0586589	0.537532	NOT	1.23167
Enah	224.594	0.519845	0.275115	1.88956	0.0588173	0.538243	NOT	1.2305
Nsd2	78.5123	0.677061	0.358417	1.88903	0.0588874	0.538243	NOT	1.22998
Gm26920	5.62609	1.62681	0.861235	1.88893	0.0589015	0.538243	NOT	1.22987
Uap1	125.386	-0.518178	0.274395	-1.88844	0.0589668	0.538243	NOT	1.22939
Mical3	98.6384	0.635928	0.336806	1.88812	0.0590104	0.538243	NOT	1.22907
Wnt9b	5.24671	-1.79224	0.949257	-1.88804	0.0590204	0.538243	NOT	1.229
Lrrc14b	17.9118	-0.909414	0.482011	-1.88671	0.0591996	0.538243	NOT	1.22768
Plpp7	76.6535	-0.553171	0.29323	-1.88648	0.0592308	0.538243	NOT	1.22745
Rnf125	13.1159	-1.13152	0.599836	-1.88639	0.0592426	0.538243	NOT	1.22737
Cdkn2aipnl	80.7679	0.618288	0.327834	1.88598	0.0592976	0.538243	NOT	1.22696
Tuba8	10.7683	-1.32243	0.701322	-1.88563	0.0593453	0.538243	NOT	1.22661
Slc38a2	446.414	0.438347	0.232499	1.88537	0.0593802	0.538243	NOT	1.22636
Cops9	1802.21	-0.413078	0.219129	-1.8851	0.0594168	0.538243	NOT	1.22609
Eif3a	793.862	-0.652097	0.345982	-1.88477	0.0594611	0.538243	NOT	1.22577
Dctd	18.3031	0.909826	0.482763	1.88462	0.0594808	0.538243	NOT	1.22562
Lad1	68.0229	-0.718599	0.38136	-1.88431	0.0595237	0.538243	NOT	1.22531
Troap	30.0746	0.77543	0.411574	1.88406	0.0595571	0.538243	NOT	1.22507
Csf1	35.9854	-0.813009	0.43158	-1.8838	0.0595922	0.538243	NOT	1.22481
Pi4ka	74.8981	0.677812	0.359827	1.88371	0.0596038	0.538243	NOT	1.22473
Hnrnpa0	263.961	0.79667	0.423048	1.88317	0.0596775	0.538243	NOT	1.22419
Med27	35.7225	0.72829	0.38674	1.88315	0.0596802	0.538243	NOT	1.22417
Zfp930	12.2586	-1.11813	0.593757	-1.88314	0.0596812	0.538243	NOT	1.22416
Pard3	129.091	0.559066	0.296936	1.88278	0.0597296	0.538243	NOT	1.22381
Wbp1	284.741	0.428458	0.227579	1.88268	0.0597441	0.538243	NOT	1.2237
Rad9a	58.929	0.870776	0.462642	1.88218	0.0598116	0.538352	NOT	1.22321
Zfp938	694.109	-0.519747	0.276239	-1.88151	0.0599024	0.538352	NOT	1.22256
Fdx1	694.709	-0.462917	0.246039	-1.88148	0.0599072	0.538352	NOT	1.22252
Rab7b	15.0212	-1.05322	0.559823	-1.88135	0.0599242	0.538352	NOT	1.2224
Marcks	70.5647	0.856537	0.455519	1.88035	0.06006	0.538694	NOT	1.22141
Stn1	38.6901	0.818847	0.435527	1.88013	0.0600905	0.538694	NOT	1.22119
Fxr2	89.9416	0.878931	0.467655	1.87944	0.0601838	0.538694	NOT	1.22052
C2cd3	14.3976	1.07301	0.570937	1.87938	0.0601933	0.538694	NOT	1.22045
Tmem150c	5.00164	-1.79558	0.955511	-1.87919	0.060219	0.538694	NOT	1.22027
Mertk	16.1882	-0.935188	0.497798	-1.87865	0.0602922	0.538694	NOT	1.21974
Clptm1	203.249	0.716819	0.381636	1.87828	0.060343	0.538694	NOT	1.21937
Pls3	235.052	-0.482969	0.257203	-1.87777	0.0604125	0.538694	NOT	1.21887
Ebna1bp2	306.666	-0.439642	0.234144	-1.87765	0.0604286	0.538694	NOT	1.21876
Slc22a1	111.725	-0.732019	0.3899	-1.87746	0.0604556	0.538694	NOT	1.21856
1700056E22Rik	7.29987	1.46502	0.7804	1.87726	0.0604821	0.538694	NOT	1.21837
Phlpp1	37.2404	0.721765	0.384536	1.87698	0.0605214	0.538694	NOT	1.21809
Ints10	125.861	0.533803	0.284424	1.87678	0.0605478	0.538694	NOT	1.2179
Emilin1	153.933	0.717274	0.382187	1.87676	0.0605506	0.538694	NOT	1.21788
Fuz	30.4958	0.741336	0.395131	1.87618	0.0606307	0.539033	NOT	1.21731
Nsmce4a	95.5961	0.865137	0.461376	1.87512	0.0607758	0.539948	NOT	1.21627
Wdr41	51.1664	0.674675	0.359965	1.87428	0.0608919	0.540298	NOT	1.21544
Gm12184	24.5869	1.05322	0.56195	1.87422	0.0608994	0.540298	NOT	1.21539
Cln8	82.6186	-0.537271	0.286752	-1.87364	0.0609798	0.540491	NOT	1.21481
Cacna1a	8.26786	1.35399	0.722879	1.87306	0.0610606	0.540491	NOT	1.21424
Ttyh3	74.4659	0.72376	0.386549	1.87236	0.0611562	0.540491	NOT	1.21356
Fyb	16.1486	-0.945605	0.505136	-1.87198	0.0612091	0.540491	NOT	1.21318
Zbtb22	55.3064	0.719225	0.384341	1.87132	0.0613008	0.540491	NOT	1.21253
Npepl1	144.063	0.586427	0.313457	1.87083	0.061368	0.540491	NOT	1.21206
Il6	5.70816	-1.63466	0.87394	-1.87045	0.0614214	0.540491	NOT	1.21168
Capn6	16.8321	1.09727	0.586872	1.86969	0.0615269	0.540491	NOT	1.21093
Ints1	53.9068	0.927807	0.496262	1.86959	0.0615408	0.540491	NOT	1.21084
Irf7	25.8384	0.920399	0.492362	1.86935	0.0615736	0.540491	NOT	1.21061
2700062C07Rik	52.7029	0.595846	0.318764	1.86924	0.0615894	0.540491	NOT	1.21049
Bcar3	27.3903	-0.771764	0.412978	-1.86878	0.0616539	0.540491	NOT	1.21004
Grina	145.173	0.716287	0.383474	1.86789	0.0617777	0.540491	NOT	1.20917
Tatdn1	205.543	-0.591208	0.316606	-1.86733	0.0618551	0.540491	NOT	1.20862
Phf10	76.7154	0.609338	0.326332	1.86723	0.061869	0.540491	NOT	1.20853
Klhdc8a	39.0924	-0.734828	0.393597	-1.86695	0.061908	0.540491	NOT	1.20825
Kctd21	2.47952	-2.69235	1.44243	-1.86654	0.061966	NA	NOT	1.20785
Rtl8c	207.928	0.44777	0.239898	1.8665	0.061972	0.540491	NOT	1.2078
Bbs9	54.8852	0.711309	0.381151	1.86621	0.0620117	0.540491	NOT	1.20753
Gpn1	66.2578	0.686656	0.367961	1.86611	0.0620263	0.540491	NOT	1.20742
Pcolce2	44.8062	-0.724475	0.38828	-1.86586	0.0620612	0.540491	NOT	1.20718
Ctsb	1604.78	-0.451073	0.241753	-1.86584	0.0620631	0.540491	NOT	1.20717
Zfp30	52.6114	-0.619829	0.332204	-1.86581	0.0620679	0.540491	NOT	1.20713
Copg2	298.775	0.433479	0.232329	1.8658	0.0620694	0.540491	NOT	1.20712
Idua	45.7314	0.624169	0.334537	1.86577	0.0620734	0.540491	NOT	1.20709
Slc25a32	37.619	-0.742242	0.397822	-1.86576	0.0620744	0.540491	NOT	1.20709
Ndufa8	14070.8	-0.421027	0.225659	-1.86576	0.0620745	0.540491	NOT	1.20709
Ptms	512.578	0.680113	0.364526	1.86574	0.0620771	0.540491	NOT	1.20707
Trim35	992.988	0.462791	0.24807	1.86557	0.0621017	0.540491	NOT	1.2069
Otud1	23.5485	0.821599	0.440556	1.86491	0.0621937	0.540654	NOT	1.20625
2900026A02Rik	147.621	0.616127	0.330464	1.86443	0.0622616	0.540654	NOT	1.20578
Mphosph10	113.237	-0.667365	0.357994	-1.86418	0.0622964	0.540654	NOT	1.20554
Mylk3	937.12	-0.601708	0.32281	-1.86397	0.0623258	0.540654	NOT	1.20533
Gm21887	64.0151	0.849064	0.455612	1.86357	0.0623825	0.540654	NOT	1.20494
S100a9	40.7895	-0.7357	0.39482	-1.86338	0.0624086	0.540654	NOT	1.20476
Nrm	36.1997	0.901052	0.48357	1.86333	0.0624156	0.540654	NOT	1.20471
Msl3l2	8.06515	1.36189	0.731208	1.86253	0.062529	0.541075	NOT	1.20392
Nlrc5	3.79852	2.11476	1.13551	1.86239	0.0625486	0.541075	NOT	1.20378
Fasn	171.522	0.751628	0.403837	1.86122	0.0627135	0.541559	NOT	1.20264
Keap1	64.4369	0.981893	0.527646	1.86089	0.0627594	0.541559	NOT	1.20232
Snip1	22.2546	-0.819088	0.440163	-1.86088	0.0627616	0.541559	NOT	1.20231
Ap4b1	25.4785	-0.825522	0.443707	-1.86051	0.0628134	0.541559	NOT	1.20195
Aven	28.3139	0.924517	0.496921	1.86049	0.0628157	0.541559	NOT	1.20193
Pus7l	13.4762	-1.07119	0.576036	-1.85958	0.0629447	0.54191	NOT	1.20104
Irx5	12.3498	1.46823	0.789718	1.85918	0.0630018	0.54191	NOT	1.20065
Asap1	54.4404	0.641308	0.344948	1.85915	0.0630062	0.54191	NOT	1.20062
Wdr66	18.7541	1.04493	0.562091	1.859	0.0630267	0.54191	NOT	1.20048
Eif3b	232.742	0.685459	0.368808	1.85858	0.0630869	0.54191	NOT	1.20006
Pacsin2	626.55	-0.41881	0.225359	-1.85842	0.0631101	0.54191	NOT	1.1999
Galk1	147.849	0.532116	0.286689	1.85607	0.0634434	0.544407	NOT	1.19761
Fntb	56.7897	0.597574	0.322348	1.85382	0.0637652	0.54619	NOT	1.19542
Cd99l2	144.079	0.565718	0.305178	1.85373	0.0637781	0.54619	NOT	1.19533
Nat14	19.7247	-0.868786	0.468671	-1.85372	0.063779	0.54619	NOT	1.19532
Sfmbt1	28.0629	0.785659	0.423953	1.85317	0.0638573	0.546299	NOT	1.19479
Neurl1b	26.6514	0.995462	0.537206	1.85304	0.0638769	0.546299	NOT	1.19466
Gm3448	6.11065	-1.49481	0.808029	-1.84994	0.0643217	0.548615	NOT	1.19164
Kcne4	36.6018	-0.74879	0.404764	-1.84994	0.0643219	0.548615	NOT	1.19164
Soga1	17.3263	1.07615	0.581748	1.84985	0.0643351	0.548615	NOT	1.19155
Pik3r5	5.92702	-1.62487	0.87838	-1.84985	0.0643352	0.548615	NOT	1.19155
Kdm5c	80.6634	-0.584382	0.31601	-1.84925	0.0644214	0.548615	NOT	1.19097
Daglb	60.6024	0.788729	0.426513	1.84925	0.064422	0.548615	NOT	1.19097
Ntm	16.5847	0.975226	0.527451	1.84894	0.0644665	0.548615	NOT	1.19067
Inca1	21.3702	-0.923917	0.499745	-1.84878	0.0644901	0.548615	NOT	1.19051
Add2	4.05493	-1.90483	1.03058	-1.84831	0.0645577	0.548826	NOT	1.19005
Gimap1	43.8012	-0.658983	0.356651	-1.8477	0.0646463	0.549192	NOT	1.18946
Pdk2	447.879	0.424566	0.229816	1.84742	0.0646864	0.549192	NOT	1.18919
Siah1b	31.6777	0.735237	0.398082	1.84695	0.0647548	0.549344	NOT	1.18873
Impa2	707.001	0.444445	0.240669	1.8467	0.06479	0.549344	NOT	1.18849
Tti2	27.3187	0.776917	0.42087	1.84598	0.0648954	0.549552	NOT	1.18779
Emb	11.0983	-1.13309	0.613827	-1.84594	0.0649003	0.549552	NOT	1.18775
Itpr2	54.7206	0.597915	0.324142	1.84461	0.0650946	0.549925	NOT	1.18645
Samd10	12.4109	1.09266	0.592365	1.84457	0.0651006	0.549925	NOT	1.18642
Mrps30	53.7312	0.873463	0.473561	1.84446	0.0651165	0.549925	NOT	1.18631
Ptges2	99.1101	0.735576	0.398835	1.84431	0.0651381	0.549925	NOT	1.18616
Zc3h3	15.1169	1.05332	0.571226	1.84395	0.0651898	0.549925	NOT	1.18582
Pimreg	119.758	0.520738	0.282425	1.84381	0.0652106	0.549925	NOT	1.18568
Eda	7.73412	1.42474	0.772922	1.84332	0.0652823	0.549925	NOT	1.1852
Hagh	772.59	-0.541257	0.293638	-1.84328	0.0652875	0.549925	NOT	1.18517
Ensa	275.639	-0.418173	0.227002	-1.84215	0.0654526	0.550951	NOT	1.18407
Cpeb3	70.5171	-0.5544	0.301002	-1.84185	0.0654978	0.550951	NOT	1.18377
Eif2s3x	731.073	-0.509748	0.276823	-1.84142	0.0655602	0.550951	NOT	1.18336
Itgb2	14.5244	-0.998451	0.542373	-1.8409	0.0656369	0.550951	NOT	1.18285
Cc2d1a	41.8666	0.71933	0.390774	1.84078	0.0656537	0.550951	NOT	1.18274
Rrp8	81.8225	-0.560248	0.304369	-1.84069	0.0656672	0.550951	NOT	1.18265
Ndufa6	8433.82	-0.403584	0.219406	-1.83943	0.0658514	0.552136	NOT	1.18143
Dppa3	1.65336	-3.15176	1.7151	-1.83765	0.0661135	NA	NOT	1.17971
Hivep2	36.9848	0.703369	0.382755	1.83765	0.0661147	0.553981	NOT	1.1797
Gnai2	908.007	0.486962	0.26518	1.83634	0.0663071	0.555208	NOT	1.17844
Sprr2a1	45.7905	-0.64909	0.353522	-1.83607	0.0663478	0.555208	NOT	1.17817
Tmem45a	56.3482	-0.762802	0.415736	-1.83482	0.0665319	0.556149	NOT	1.17697
Tmem129	69.0626	-0.560915	0.305779	-1.83438	0.0665978	0.556149	NOT	1.17654
Mamstr	28.3261	0.786737	0.428929	1.83419	0.0666257	0.556149	NOT	1.17636
Cntd1	10.7477	1.29349	0.705326	1.83389	0.0666709	0.556149	NOT	1.17606
Dapk1	56.766	0.620209	0.338201	1.83384	0.0666771	0.556149	NOT	1.17602
Fam210a	196.215	-0.566022	0.308713	-1.83349	0.0667294	0.556223	NOT	1.17568
Ddo	166.099	0.5119	0.279253	1.8331	0.0667871	0.556342	NOT	1.17531
Vldlr	183.235	-0.556436	0.303651	-1.83249	0.0668791	0.556513	NOT	1.17471
Garnl3	18.6484	0.923239	0.503846	1.83238	0.0668945	0.556513	NOT	1.17461
Eno1	1620.53	-0.366608	0.200158	-1.83159	0.0670125	0.557134	NOT	1.17384
Pex6	32.7836	0.806801	0.440583	1.83121	0.0670685	0.557238	NOT	1.17348
Mrps28	1095.52	-0.431913	0.235939	-1.83061	0.0671583	0.557623	NOT	1.1729
Traf7	168.118	0.556558	0.304239	1.82934	0.067348	0.558836	NOT	1.17168
Trnp1	8.91294	-1.25996	0.689156	-1.82827	0.0675092	0.559404	NOT	1.17064
Hcls1	61.3432	-0.575933	0.315132	-1.82759	0.0676104	0.559404	NOT	1.16999
Mrc1	31.6934	-0.757237	0.414432	-1.82717	0.0676745	0.559404	NOT	1.16957
Nub1	50.9749	0.850497	0.465484	1.82713	0.0676808	0.559404	NOT	1.16953
Pank3	62.3091	-0.618975	0.338773	-1.82711	0.0676834	0.559404	NOT	1.16952
Eogt	40.3715	0.682595	0.373632	1.82692	0.0677119	0.559404	NOT	1.16934
Spi1	22.0265	-0.8325	0.455748	-1.82667	0.0677495	0.559404	NOT	1.16909
Btbd9	59.7898	0.610189	0.334064	1.82656	0.0677656	0.559404	NOT	1.16899
Parp12	27.7247	0.924166	0.50607	1.82616	0.0678258	0.559541	NOT	1.1686
Pdgfra	39.9407	-1.03832	0.568817	-1.8254	0.0679402	0.559576	NOT	1.16787
Ly6d	7.86786	-1.33506	0.731401	-1.82535	0.0679487	0.559576	NOT	1.16782
Cst9	14.9523	-1.22768	0.672662	-1.8251	0.0679852	0.559576	NOT	1.16759
Bend5	27.1888	0.749081	0.410554	1.82456	0.0680671	0.559576	NOT	1.16706
Rad21	273.746	0.444803	0.2438	1.82446	0.0680828	0.559576	NOT	1.16696
Clcn1	1.74004	3.04265	1.6679	1.82424	0.0681161	NA	NOT	1.16675
Hmbox1	48.8445	0.685995	0.376106	1.82394	0.0681614	0.559576	NOT	1.16646
Il27	9.57494	-1.14877	0.629832	-1.82393	0.0681632	0.559576	NOT	1.16645
Bphl	134.184	0.528389	0.289901	1.82265	0.0683557	0.559576	NOT	1.16523
Col9a2	8.70797	1.28209	0.703448	1.82258	0.0683667	0.559576	NOT	1.16516
Cdk7	176.844	-0.512635	0.281271	-1.82257	0.0683686	0.559576	NOT	1.16514
Ank	187.528	-0.470614	0.258376	-1.82143	0.0685417	0.559576	NOT	1.16404
Bcas3	23.584	0.971507	0.533383	1.8214	0.0685455	0.559576	NOT	1.16402
Ctsh	278.124	-0.522358	0.286839	-1.82109	0.0685937	0.559576	NOT	1.16372
Ccna1	2.44454	2.5967	1.42594	1.82105	0.0685997	NA	NOT	1.16368
Magi3	112.081	0.493925	0.271238	1.821	0.0686065	0.559576	NOT	1.16363
Ankzf1	88.5923	-0.506914	0.278391	-1.82087	0.0686265	0.559576	NOT	1.16351
H6pd	31.2099	0.874312	0.480198	1.82073	0.0686478	0.559576	NOT	1.16337
Sumf1	40.9917	0.676654	0.371717	1.82035	0.0687059	0.559576	NOT	1.16301
Gm33543	2.23625	-2.71577	1.49205	-1.82016	0.0687339	NA	NOT	1.16283
Moxd1	12.0964	1.08526	0.596363	1.8198	0.0687889	0.559576	NOT	1.16248
Crmp1	6.81824	1.42084	0.780805	1.81971	0.0688026	0.559576	NOT	1.16239
Gdf6	4.87696	-1.71214	0.940929	-1.81962	0.0688165	0.559576	NOT	1.16231
Scrn2	90.9799	0.50693	0.278658	1.81918	0.0688835	0.559576	NOT	1.16188
Mcat	60.3451	0.947381	0.52094	1.8186	0.0689725	0.559576	NOT	1.16132
Reep1	54.9593	0.600078	0.329974	1.81856	0.0689784	0.559576	NOT	1.16129
Trim67	4.35994	-1.89791	1.04391	-1.81808	0.0690513	0.559576	NOT	1.16083
Cpeb1	15.4768	1.03076	0.566959	1.81805	0.0690564	0.559576	NOT	1.1608
Klhl40	52.8485	0.626461	0.344591	1.81798	0.0690666	0.559576	NOT	1.16073
Slc7a4	13.9458	1.05004	0.577636	1.81783	0.0690898	0.559576	NOT	1.16059
Gprasp2	7.53114	1.40401	0.772487	1.81752	0.0691381	0.559576	NOT	1.16028
Alpk3	151.044	0.675925	0.371925	1.81737	0.0691607	0.559576	NOT	1.16014
Il1rn	14.2869	-1.17286	0.645372	-1.81734	0.0691644	0.559576	NOT	1.16012
Ufsp1	45.0318	-0.632867	0.348266	-1.81719	0.0691873	0.559576	NOT	1.15997
4921524J17Rik	356.383	-0.520276	0.286348	-1.81694	0.0692268	0.559576	NOT	1.15973
Gm5483	13.7926	-1.0416	0.573457	-1.81634	0.0693175	0.559956	NOT	1.15916
Zgrf1	20.217	0.913511	0.503106	1.81574	0.0694099	0.560349	NOT	1.15858
Slc25a25	15.6235	0.963969	0.531066	1.81516	0.0694993	0.560718	NOT	1.15802
Mtmr3	95.6058	0.601584	0.331554	1.81444	0.0696102	0.560837	NOT	1.15733
AU040320	68.3815	0.554438	0.305652	1.81395	0.0696849	0.560837	NOT	1.15686
Mrps14	1575.01	-0.487672	0.26886	-1.81385	0.0697005	0.560837	NOT	1.15676
Gpc1	132.141	0.886177	0.488598	1.81371	0.0697217	0.560837	NOT	1.15663
Sik1	25.0809	0.816429	0.45019	1.81352	0.0697518	0.560837	NOT	1.15644
Ccdc181	54.2586	0.683968	0.377183	1.81336	0.0697765	0.560837	NOT	1.15629
Coro6	365.905	0.539541	0.297653	1.81265	0.0698857	0.561103	NOT	1.15561
Ccl4	28.6523	-0.894868	0.493699	-1.81258	0.0698971	0.561103	NOT	1.15554
Pcgf5	159.746	-0.489413	0.270156	-1.81159	0.0700494	0.561357	NOT	1.1546
Exo5	18.3665	-0.855366	0.472199	-1.81145	0.0700709	0.561357	NOT	1.15446
Rtn2	159.423	0.498181	0.275067	1.81112	0.0701216	0.561357	NOT	1.15415
Prdm2	113.42	-0.491913	0.271684	-1.81061	0.0702019	0.561357	NOT	1.15365
Phc3	33.5459	0.707778	0.390912	1.81058	0.0702057	0.561357	NOT	1.15363
Gpx4	6287.7	-0.424835	0.234643	-1.81056	0.0702093	0.561357	NOT	1.15361
Ptprz1	4.06171	-2.03156	1.1223	-1.81017	0.0702697	0.561357	NOT	1.15323
E4f1	43.2556	0.674194	0.372461	1.81011	0.0702791	0.561357	NOT	1.15317
Rictor	26.4303	0.746285	0.412361	1.80978	0.0703292	0.561407	NOT	1.15286
Ewsr1	353.617	0.421946	0.233276	1.80878	0.0704845	0.562297	NOT	1.15191
Smyd2	1041.23	0.461867	0.255482	1.80783	0.070633	0.562553	NOT	1.15099
Hibadh	603.372	-0.559275	0.30938	-1.80773	0.0706489	0.562553	NOT	1.15089
Sparcl1	1839.13	-0.474986	0.262754	-1.80772	0.0706502	0.562553	NOT	1.15089
Neil3	37.4685	0.666705	0.368932	1.80712	0.0707432	0.562553	NOT	1.15032
Gmeb1	45.7159	0.655211	0.362583	1.80706	0.0707525	0.562553	NOT	1.15026
Fndc1	169.789	0.70833	0.392017	1.80689	0.0707799	0.562553	NOT	1.15009
Paxx	186.851	0.482888	0.267376	1.80603	0.0709138	0.563004	NOT	1.14927
Pde4a	63.4774	-0.547206	0.303098	-1.80538	0.0710159	0.563004	NOT	1.14864
Cdk16	218.393	0.816296	0.45216	1.80532	0.071024	0.563004	NOT	1.14859
Wsb1	225.79	0.48845	0.270569	1.80527	0.0710323	0.563004	NOT	1.14854
Celsr1	15.1068	1.3533	0.749699	1.80512	0.0710561	0.563004	NOT	1.1484
Cd47	373.27	-0.460174	0.255051	-1.80424	0.0711938	0.563746	NOT	1.14756
Naa25	78.1578	-0.679057	0.376568	-1.80328	0.0713443	0.564436	NOT	1.14664
Arhgef1	85.6674	0.61675	0.342045	1.80312	0.071369	0.564436	NOT	1.14649
Pank2	63.0021	0.645281	0.358024	1.80234	0.0714917	0.564983	NOT	1.14574
Cep89	97.1868	0.521446	0.289351	1.80212	0.0715263	0.564983	NOT	1.14553
Polr2l	1278.49	-0.391217	0.217146	-1.80163	0.0716038	0.565039	NOT	1.14506
Crocc	26.6451	0.868497	0.482092	1.80152	0.0716216	0.565039	NOT	1.14496
Otud6b	197.539	-0.642074	0.356615	-1.80047	0.0717862	0.565331	NOT	1.14396
Zfp362	78.921	0.606403	0.336806	1.80045	0.0717892	0.565331	NOT	1.14394
Aldh1b1	321.593	0.48934	0.271832	1.80016	0.0718358	0.565331	NOT	1.14366
Zhx1	89.0478	-0.517229	0.287411	-1.79961	0.0719215	0.565331	NOT	1.14314
Tmem201	237.164	0.539026	0.299525	1.7996	0.0719234	0.565331	NOT	1.14313
Micall2	9.46973	1.33875	0.744058	1.79925	0.0719787	0.565331	NOT	1.1428
Nup98	44.5832	0.625054	0.347464	1.7989	0.0720339	0.565331	NOT	1.14246
Mthfd2	56.9641	-0.599214	0.333134	-1.79872	0.0720631	0.565331	NOT	1.14229
Kntc1	12.7418	1.01218	0.562735	1.79868	0.0720701	0.565331	NOT	1.14225
2700049A03Rik	14.2492	0.956059	0.53159	1.79849	0.0720995	0.565331	NOT	1.14207
Atp5g1	23256.4	-0.392387	0.218323	-1.79727	0.0722922	0.566495	NOT	1.14091
Mxd3	91.4967	0.592781	0.329916	1.79676	0.0723736	0.566786	NOT	1.14042
Dcun1d2	289.273	-0.555663	0.309437	-1.79572	0.0725385	0.567479	NOT	1.13943
Zbtb7b	27.8047	-0.892736	0.497166	-1.79565	0.0725506	0.567479	NOT	1.13936
Slfn2	39.2103	-0.789724	0.440157	-1.79419	0.0727834	0.56846	NOT	1.13797
BC034090	78.6078	0.799603	0.445797	1.79365	0.0728693	0.56846	NOT	1.13746
Gon4l	71.8911	0.791277	0.441186	1.79352	0.0728898	0.56846	NOT	1.13733
Cdk18	12.8405	1.23613	0.689228	1.79351	0.0728921	0.56846	NOT	1.13732
Dqx1	20.1224	-0.822651	0.458809	-1.79301	0.0729709	0.56846	NOT	1.13685
Gata6	175.841	0.494771	0.275981	1.79277	0.073009	0.56846	NOT	1.13662
Mcm10	12.6394	1.02616	0.572426	1.79266	0.0730275	0.56846	NOT	1.13651
Arhgef3	67.609	0.58282	0.325162	1.7924	0.0730695	0.56846	NOT	1.13626
Suds3	153.22	0.624983	0.348692	1.79236	0.073075	0.56846	NOT	1.13623
Tm7sf2	17.8811	0.925496	0.516446	1.79205	0.0731252	0.568505	NOT	1.13593
Gtpbp1	60.9482	0.771817	0.430944	1.79099	0.0732947	0.568871	NOT	1.13493
Adamtsl2	49.3091	-0.702689	0.392389	-1.7908	0.0733259	0.568871	NOT	1.13474
Epn3	41.757	0.996589	0.556641	1.79036	0.0733957	0.568871	NOT	1.13433
Incenp	87.0182	0.578736	0.32326	1.79031	0.0734043	0.568871	NOT	1.13428
Melk	30.6652	0.720872	0.402731	1.78996	0.0734601	0.568871	NOT	1.13395
Nop9	45.9301	0.670372	0.374571	1.78971	0.0735007	0.568871	NOT	1.13371
Nme1	1361.38	-0.415507	0.23217	-1.78967	0.0735072	0.568871	NOT	1.13367
Ankrd13b	23.234	0.948058	0.529782	1.78953	0.0735303	0.568871	NOT	1.13353
Esm1	25.363	-0.824068	0.460561	-1.78927	0.0735716	0.568871	NOT	1.13329
Obsl1	294.997	0.540059	0.301967	1.78847	0.0737005	0.569524	NOT	1.13253
Mterf3	147.709	-0.563152	0.314976	-1.78792	0.0737891	0.569744	NOT	1.13201
Calhm2	12.418	-1.06276	0.594473	-1.78774	0.0738179	0.569744	NOT	1.13184
Chrd	13.4665	-1.03705	0.580267	-1.7872	0.0739048	0.570072	NOT	1.13133
Cfp	27.2754	-0.775469	0.434112	-1.78633	0.0740456	0.570809	NOT	1.1305
Vmac	19.3802	0.916463	0.51312	1.78606	0.0740894	0.570809	NOT	1.13024
Ttll1	136.497	-0.558767	0.312909	-1.78572	0.0741452	0.570896	NOT	1.12992
Luc7l3	300.752	-0.511223	0.286353	-1.78529	0.0742144	0.570943	NOT	1.12951
Trim47	120.396	-0.607672	0.340408	-1.78513	0.0742404	0.570943	NOT	1.12936
Stfa1	28.9268	-0.860092	0.481954	-1.78459	0.0743277	0.571272	NOT	1.12885
Pvalb	5.0559	-1.71758	0.962812	-1.78393	0.0744358	0.571429	NOT	1.12822
Ogt	156.083	0.477891	0.267889	1.78392	0.0744373	0.571429	NOT	1.12821
Znrd1	304.726	-0.453257	0.254123	-1.78361	0.074487	0.571469	NOT	1.12792
Mrpl51	1589.61	-0.398288	0.223385	-1.78297	0.0745916	0.571805	NOT	1.12731
Ctdsp2	811.616	0.485654	0.272412	1.78279	0.0746202	0.571805	NOT	1.12714
Crtap	155.343	0.721217	0.404633	1.7824	0.074684	0.571953	NOT	1.12677
Leng1	140.935	-0.499232	0.280231	-1.7815	0.0748302	0.572602	NOT	1.12592
Nrbf2	74.667	-0.537177	0.301559	-1.78133	0.0748581	0.572602	NOT	1.12576
Plagl1	47.7508	0.5871	0.329906	1.7796	0.0751415	0.57429	NOT	1.12412
Mrpl41	986.038	-0.50555	0.284107	-1.77944	0.0751684	0.57429	NOT	1.12396
Cnot3	113.106	-0.510119	0.286901	-1.77803	0.0753989	0.575192	NOT	1.12263
AC144408.3	255.6	-0.571404	0.321373	-1.77801	0.0754024	0.575192	NOT	1.12261
Ndufa4l2	311.479	-0.398177	0.223967	-1.77783	0.0754311	0.575192	NOT	1.12245
Prkrip1	192.719	-0.448341	0.252294	-1.77706	0.0755581	0.575192	NOT	1.12172
Mucl2	7.61878	-1.25554	0.706527	-1.77706	0.0755585	0.575192	NOT	1.12172
Fbln5	727.762	-0.557861	0.313925	-1.77705	0.0755598	0.575192	NOT	1.12171
Grb2	392.451	0.412669	0.232254	1.7768	0.0756005	0.575192	NOT	1.12148
Nfib	308.732	0.594947	0.335095	1.77546	0.0758221	0.576054	NOT	1.1202
Ralgps1	15.5758	0.938009	0.528323	1.77545	0.0758244	0.576054	NOT	1.12019
Capn1	22.4168	1.02516	0.577529	1.77509	0.0758835	0.576054	NOT	1.11985
Cldn7	3.50013	2.03544	1.14671	1.77503	0.0758935	0.576054	NOT	1.1198
Lcorl	42.8695	0.626057	0.352819	1.77444	0.0759896	0.576114	NOT	1.11925
Pfdn4	191.459	-0.48317	0.272295	-1.77443	0.0759913	0.576114	NOT	1.11924
Rec8	4.05619	1.90745	1.0753	1.77387	0.0760839	0.576282	NOT	1.11871
Sntb1	77.6677	0.575029	0.324187	1.77376	0.0761034	0.576282	NOT	1.1186
2310030G06Rik	38.2227	0.761457	0.429431	1.77318	0.0761994	0.576531	NOT	1.11805
Pirb	13.4059	-0.95355	0.537813	-1.77302	0.0762262	0.576531	NOT	1.1179
Sra1	733.893	-0.418929	0.236484	-1.77149	0.0764788	0.577774	NOT	1.11646
Ip6k2	92.9093	0.493978	0.27885	1.77148	0.0764807	0.577774	NOT	1.11645
Tuba1b	921.359	0.75477	0.426273	1.77063	0.0766229	0.577975	NOT	1.11564
Fkbp10	261.083	0.458831	0.259217	1.77006	0.0767166	0.577975	NOT	1.11511
Ccdc69	43.2616	-0.600088	0.339026	-1.77003	0.0767214	0.577975	NOT	1.11508
Map4k3	71.6066	0.621827	0.351351	1.76982	0.0767575	0.577975	NOT	1.11488
Ttc27	191.951	0.601477	0.339961	1.76925	0.0768516	0.577975	NOT	1.11435
Fgfr2	10.9371	1.0627	0.600818	1.76875	0.0769354	0.577975	NOT	1.11387
Homer3	96.9	0.582597	0.329403	1.76865	0.076953	0.577975	NOT	1.11377
Ssrp1	266.129	0.404147	0.228531	1.76845	0.0769852	0.577975	NOT	1.11359
Zfp324	24.7166	-0.748467	0.423307	-1.76814	0.0770371	0.577975	NOT	1.1133
Cd180	6.65215	-1.40589	0.795193	-1.76798	0.0770643	0.577975	NOT	1.11315
Prkca	45.4788	0.59732	0.337857	1.76796	0.0770669	0.577975	NOT	1.11313
Mut	143.902	-0.576675	0.326201	-1.76785	0.0770857	0.577975	NOT	1.11303
Gm29609	2.79263	2.30669	1.30484	1.76779	0.0770954	NA	NOT	1.11297
Gm42957	14.0444	0.98607	0.557944	1.76733	0.0771733	0.577975	NOT	1.11253
Igf2r	486.013	0.564049	0.319177	1.7672	0.077195	0.577975	NOT	1.11241
Ndufc1	12482.3	-0.400292	0.226523	-1.76712	0.0772089	0.577975	NOT	1.11233
B4galt1	199.749	0.659482	0.373269	1.76677	0.0772664	0.577975	NOT	1.11201
Mtmr12	30.5261	0.687185	0.388963	1.76671	0.0772764	0.577975	NOT	1.11195
Gemin8	17.4143	0.956233	0.541384	1.76628	0.0773497	0.577975	NOT	1.11154
Fabp4	10231.3	-0.430446	0.243727	-1.7661	0.0773793	0.577975	NOT	1.11138
Ankrd23	658.511	-0.498206	0.28213	-1.76588	0.0774168	0.577975	NOT	1.11116
Zfp704	88.2873	0.542491	0.307277	1.76548	0.0774835	0.577975	NOT	1.11079
Minpp1	35.9339	0.752604	0.426337	1.76528	0.0775171	0.577975	NOT	1.1106
Crip3	2.35443	-2.63827	1.49481	-1.76496	0.0775713	NA	NOT	1.1103
P2ry14	11.4993	-1.01918	0.577567	-1.76462	0.0776281	0.577975	NOT	1.10998
Rxra	82.7597	0.733959	0.41616	1.76365	0.0777918	0.577975	NOT	1.10907
Gm28043	26.3491	0.900713	0.510762	1.76347	0.0778214	0.577975	NOT	1.1089
Kyat1	148.246	0.441484	0.250351	1.76346	0.0778231	0.577975	NOT	1.10889
Slc7a7	21.0507	-0.865443	0.490867	-1.76309	0.0778856	0.577975	NOT	1.10854
Slc25a28	61.9547	0.61849	0.350877	1.7627	0.0779513	0.577975	NOT	1.10818
Rtl3	17.4123	0.959063	0.544109	1.76263	0.0779627	0.577975	NOT	1.10811
Lrrc17	44.5462	0.596193	0.338257	1.76255	0.0779772	0.577975	NOT	1.10803
Mcf2l	54.0876	-0.753557	0.427558	-1.76247	0.0779904	0.577975	NOT	1.10796
Hdhd3	25.2958	-0.824177	0.46775	-1.762	0.0780689	0.577975	NOT	1.10752
Lta4h	234.786	0.434639	0.246709	1.76175	0.0781122	0.577975	NOT	1.10728
Smarcd1	118.086	0.50253	0.285259	1.76166	0.078126	0.577975	NOT	1.1072
Snx16	16.5522	-0.954232	0.541786	-1.76127	0.0781924	0.577975	NOT	1.10684
Myot	7.55089	-1.32149	0.750502	-1.76081	0.0782703	0.577975	NOT	1.1064
Rai1	40.8366	0.719948	0.409002	1.76025	0.0783648	0.577975	NOT	1.10588
Wbp1l	115.167	0.622676	0.353749	1.76022	0.0783705	0.577975	NOT	1.10585
Crcp	131.367	-0.469619	0.266836	-1.75995	0.0784155	0.577975	NOT	1.1056
Cdca7	59.4466	-0.557297	0.316673	-1.75985	0.0784333	0.577975	NOT	1.1055
Mtmr9	38.2387	0.832492	0.473084	1.75971	0.0784569	0.577975	NOT	1.10537
Rab6b	16.8352	-0.896582	0.509513	-1.75968	0.0784615	0.577975	NOT	1.10534
Ntn1	138.828	0.707816	0.402255	1.75962	0.0784719	0.577975	NOT	1.10529
Mycbp	212.153	-0.517967	0.29442	-1.75928	0.0785296	0.577975	NOT	1.10497
Zfp532	40.0874	0.693794	0.394438	1.75894	0.078587	0.577975	NOT	1.10465
Cd4	4.68368	-1.71515	0.975194	-1.75878	0.0786149	0.577975	NOT	1.1045
Trpc1	10.4191	1.15378	0.656037	1.75871	0.0786263	0.577975	NOT	1.10443
Kcnk13	2.1164	-2.61008	1.48439	-1.75835	0.0786874	NA	NOT	1.10409
Cyba	616.626	0.374171	0.212852	1.75789	0.0787667	0.57818	NOT	1.10366
Hbb-bt	1101.81	0.608121	0.346098	1.75708	0.0789048	0.57818	NOT	1.1029
4930452B06Rik	30.2622	0.74984	0.426763	1.75704	0.0789113	0.57818	NOT	1.10286
Cenpf	121.516	0.500554	0.284908	1.7569	0.0789349	0.57818	NOT	1.10273
Cadm1	6.886	1.36168	0.775274	1.75639	0.0790219	0.57818	NOT	1.10225
Zfp800	9.37286	-1.14276	0.650738	-1.7561	0.079072	0.57818	NOT	1.10198
Angpt2	50.0191	-0.622758	0.354681	-1.75582	0.0791186	0.57818	NOT	1.10172
Zfp180	23.404	-0.759892	0.432789	-1.7558	0.0791224	0.57818	NOT	1.1017
Kdm6b	72.375	0.692175	0.394274	1.75557	0.079162	0.57818	NOT	1.10148
Klhl24	199.632	0.427635	0.243606	1.75543	0.0791852	0.57818	NOT	1.10136
Btbd3	60.8484	-0.567637	0.323362	-1.75542	0.0791872	0.57818	NOT	1.10134
0610009B22Rik	358.52	-0.716512	0.408218	-1.75522	0.079222	0.57818	NOT	1.10115
Cd55	20.2316	-0.836033	0.476363	-1.75503	0.0792537	0.57818	NOT	1.10098
Tpx2	105.685	0.500635	0.285301	1.75476	0.0793006	0.57818	NOT	1.10072
Qrsl1	204.985	-0.412218	0.234944	-1.75454	0.0793383	0.57818	NOT	1.10052
Haus3	42.7509	-0.685565	0.390826	-1.75414	0.079406	0.57818	NOT	1.10015
Zfp523	40.656	0.867657	0.494658	1.75406	0.0794208	0.57818	NOT	1.10007
Trmo	16.8453	-0.942767	0.537728	-1.75324	0.0795608	0.578871	NOT	1.0993
Nkd2	18.3272	0.881694	0.503053	1.75269	0.0796558	0.579233	NOT	1.09878
Serpine1	11.689	-1.12086	0.640108	-1.75105	0.0799377	0.58038	NOT	1.09725
Popdc2	3342.53	0.411494	0.235007	1.75099	0.0799475	0.58038	NOT	1.0972
3110082I17Rik	47.93	0.621812	0.355122	1.75098	0.0799494	0.58038	NOT	1.09718
Srrm1	365.755	0.39252	0.224268	1.75023	0.0800785	0.580988	NOT	1.09648
Stat1	135.416	0.695278	0.397516	1.74905	0.0802816	0.581965	NOT	1.09538
Polr2a	90.07	0.569313	0.32561	1.74845	0.0803866	0.581965	NOT	1.09482
Slc6a9	2.44782	2.54592	1.45612	1.74842	0.080391	NA	NOT	1.09479
Dnajb2	178.144	-0.432777	0.247535	-1.74835	0.0804041	0.581965	NOT	1.09472
Bcar1	99.9978	0.690895	0.395241	1.74803	0.0804586	0.581965	NOT	1.09443
Git1	113.019	0.687383	0.393255	1.74793	0.0804754	0.581965	NOT	1.09434
Pink1	234.349	0.730664	0.418052	1.74778	0.0805017	0.581965	NOT	1.0942
Zxdc	27.1589	0.824838	0.472003	1.74753	0.0805462	0.581965	NOT	1.09396
Tnfrsf12a	888.115	-0.51562	0.295087	-1.74735	0.0805763	0.581965	NOT	1.09379
Tbc1d22a	46.7573	0.634045	0.362966	1.74684	0.0806643	0.581997	NOT	1.09332
Slc43a3	153.469	-0.533215	0.305279	-1.74665	0.0806985	0.581997	NOT	1.09313
Map2k7	129.726	0.660939	0.378427	1.74654	0.0807169	0.581997	NOT	1.09304
Lin52	28.0951	-0.752947	0.431398	-1.74536	0.0809217	0.583145	NOT	1.09194
Cox7b	24123	-0.448248	0.256915	-1.74473	0.0810311	0.583606	NOT	1.09135
Lrrc1	54.6401	0.622233	0.356721	1.74431	0.0811043	0.583805	NOT	1.09096
Hist1h2br	2.24504	2.59775	1.48933	1.74424	0.0811172	NA	NOT	1.09089
Zfp764	18.386	-0.875594	0.502179	-1.74359	0.0812311	0.58439	NOT	1.09028
Rsph3b	90.0348	0.746474	0.428259	1.74304	0.081326	0.584525	NOT	1.08977
Ino80b	31.2569	0.703281	0.403505	1.74293	0.0813464	0.584525	NOT	1.08966
Zfp235	28.1811	-0.690427	0.3962	-1.74262	0.0813997	0.584525	NOT	1.08938
Dlg5	13.9617	1.13296	0.650268	1.7423	0.0814556	0.584525	NOT	1.08908
Tlx1	3.77193	-1.85497	1.06474	-1.74217	0.0814779	0.584525	NOT	1.08896
Fastkd5	20.9227	-0.800521	0.459829	-1.74091	0.0816992	0.584603	NOT	1.08778
Gstm7	74.8477	-0.508431	0.292187	-1.74009	0.0818433	0.584603	NOT	1.08702
Odc1	187.03	0.552203	0.317365	1.73996	0.0818663	0.584603	NOT	1.08689
1600014C23Rik	2.6658	-2.24609	1.29134	-1.73935	0.0819736	NA	NOT	1.08633
F10	10.0831	-1.14579	0.658819	-1.73915	0.0820077	0.584603	NOT	1.08615
Ttc1	271.619	-0.501948	0.288645	-1.73898	0.082038	0.584603	NOT	1.08599
Prkaa1	37.138	-0.625216	0.359593	-1.73868	0.0820916	0.584603	NOT	1.0857
Tmem106b	194.096	-0.436985	0.2514	-1.73821	0.082174	0.584603	NOT	1.08527
Tpm1	90543.5	-0.502766	0.289265	-1.73808	0.0821965	0.584603	NOT	1.08515
Jmjd6	138.984	-0.456925	0.26292	-1.73789	0.0822308	0.584603	NOT	1.08497
Anapc5	921.239	0.353586	0.203462	1.73785	0.0822378	0.584603	NOT	1.08493
Spns1	52.8998	0.783652	0.450948	1.73779	0.0822483	0.584603	NOT	1.08487
Cyr61	124.361	0.464165	0.267114	1.73771	0.0822625	0.584603	NOT	1.0848
Psmg1	372.156	-0.41151	0.236861	-1.73735	0.082326	0.584603	NOT	1.08446
Kat7	92.397	0.501073	0.288414	1.73734	0.0823272	0.584603	NOT	1.08446
Serf1	384.109	0.45353	0.26108	1.73713	0.0823643	0.584603	NOT	1.08426
Tnnt1	398.552	0.441551	0.254202	1.73701	0.0823856	0.584603	NOT	1.08415
Zfp827	80.7747	0.569964	0.328242	1.73642	0.0824901	0.584603	NOT	1.0836
Chchd4	337.858	-0.412735	0.237745	-1.73604	0.0825568	0.584603	NOT	1.08325
Lrp10	156.872	0.743898	0.428713	1.73519	0.0827075	0.584603	NOT	1.08246
Gp9	15.8061	-1.22965	0.708699	-1.73508	0.0827264	0.584603	NOT	1.08236
Pigc	75.7989	-0.530239	0.305659	-1.73474	0.0827873	0.584603	NOT	1.08204
Sned1	39.6156	0.703625	0.405612	1.73473	0.0827894	0.584603	NOT	1.08203
Ndufa11	8620.53	-0.394678	0.227571	-1.73431	0.0828634	0.584603	NOT	1.08164
Rwdd4a	123.093	-0.513321	0.296025	-1.73404	0.0829102	0.584603	NOT	1.08139
Zfp7	6.00009	-1.46128	0.842706	-1.73403	0.0829122	0.584603	NOT	1.08138
Atp5l	14691.6	-0.448995	0.258962	-1.73382	0.0829493	0.584603	NOT	1.08119
Il1b	17.3986	-0.964182	0.556133	-1.73373	0.0829666	0.584603	NOT	1.0811
Nectin3	33.2565	0.678462	0.39137	1.73356	0.0829967	0.584603	NOT	1.08094
Dnajc3	154.155	-0.442194	0.255108	-1.73336	0.0830319	0.584603	NOT	1.08076
Cd59a	808.606	-0.475247	0.274313	-1.7325	0.0831841	0.584603	NOT	1.07996
Arhgap45	17.231	-0.893986	0.516021	-1.73246	0.0831918	0.584603	NOT	1.07992
Slc4a11	1.64011	2.92595	1.68899	1.73237	0.0832076	NA	NOT	1.07984
Klhl20	28.754	-0.689295	0.397892	-1.73237	0.0832078	0.584603	NOT	1.07984
Rad17	103.659	-0.575965	0.332505	-1.7322	0.0832376	0.584603	NOT	1.07968
Clec4e	19.486	-0.868885	0.501847	-1.73137	0.083385	0.584603	NOT	1.07891
Eda2r	9.62434	1.15033	0.664539	1.73103	0.0834471	0.584603	NOT	1.07859
Camta1	1028.77	-0.42912	0.247911	-1.73094	0.0834625	0.584603	NOT	1.07851
Hilpda	91.62	-0.524894	0.30327	-1.73078	0.083491	0.584603	NOT	1.07836
Pomgnt1	164.908	0.710196	0.41042	1.73041	0.0835564	0.584603	NOT	1.07802
Spg11	21.0714	0.807974	0.466934	1.73038	0.083562	0.584603	NOT	1.07799
Mecr	106.653	-0.490305	0.283416	-1.72998	0.0836339	0.584603	NOT	1.07762
Wdr35	90.065	0.484456	0.280055	1.72986	0.083655	0.584603	NOT	1.07751
Prl8a1	2.27727	2.64661	1.53034	1.72943	0.0837327	NA	NOT	1.07711
Sae1	311.55	0.463947	0.26827	1.72941	0.0837366	0.584603	NOT	1.07708
Cad	29.1973	0.844603	0.48845	1.72915	0.0837826	0.584603	NOT	1.07685
1110008P14Rik	493.771	-0.374001	0.2163	-1.72909	0.0837936	0.584603	NOT	1.07679
Cst3	6808.45	-0.455447	0.263405	-1.72907	0.0837957	0.584603	NOT	1.07678
Gab1	119.761	0.701786	0.405911	1.72891	0.0838245	0.584603	NOT	1.07663
Cul7	126.939	0.628297	0.363419	1.72885	0.0838358	0.584603	NOT	1.07657
Mef2a	362.525	0.480693	0.278088	1.72856	0.0838871	0.584603	NOT	1.0763
Kctd2	46.9847	0.75651	0.43768	1.72846	0.0839066	0.584603	NOT	1.0762
Mipep	178.503	0.471454	0.27277	1.72839	0.0839182	0.584603	NOT	1.07614
Ngly1	154.392	-0.545661	0.315748	-1.72815	0.0839607	0.584603	NOT	1.07592
Nomo1	87.673	0.68758	0.39794	1.72785	0.0840152	0.584603	NOT	1.07564
Dctn1	146.616	0.617049	0.35718	1.72756	0.0840675	0.584603	NOT	1.07537
Ulbp1	34.0104	0.681507	0.394493	1.72755	0.0840689	0.584603	NOT	1.07536
Slfn9	21.4284	0.782244	0.45283	1.72746	0.0840859	0.584603	NOT	1.07528
Ntn4	13.4533	1.02518	0.59359	1.72708	0.0841525	0.584603	NOT	1.07493
Anln	90.746	0.533628	0.309055	1.72664	0.0842317	0.584603	NOT	1.07452
Dhcr7	27.8395	0.808171	0.468059	1.72664	0.0842317	0.584603	NOT	1.07452
Dnajc19	2092.55	-0.465566	0.269648	-1.72657	0.0842453	0.584603	NOT	1.07445
Disc1	4.26974	-1.75475	1.01645	-1.72635	0.084285	0.584603	NOT	1.07425
Vwa1	113.276	-0.580808	0.336487	-1.72609	0.0843305	0.584603	NOT	1.07402
Fiz1	34.6272	0.795734	0.461014	1.72605	0.0843381	0.584603	NOT	1.07398
Cd302	172.09	-0.567587	0.32886	-1.72592	0.0843617	0.584603	NOT	1.07385
2900055J20Rik	1.55959	-3.07613	1.78319	-1.72507	0.0845142	NA	NOT	1.07307
Ppp1r36	3.94375	-1.8392	1.06654	-1.72445	0.0846266	0.586122	NOT	1.07249
Timm10	1044.07	-0.493393	0.286211	-1.72388	0.0847297	0.58652	NOT	1.07196
Serp1	209.998	-0.425293	0.246782	-1.72335	0.084825	0.586725	NOT	1.07148
Appl2	112.789	0.502595	0.291662	1.72321	0.0848508	0.586725	NOT	1.07134
Zmiz1	103.137	0.507968	0.294878	1.72263	0.0849547	0.586924	NOT	1.07081
Acox3	39.2401	0.841281	0.488395	1.72254	0.0849712	0.586924	NOT	1.07073
Ppt2	30.958	1.14004	0.661973	1.72218	0.0850365	0.586964	NOT	1.07039
Mtm1	43.7727	-0.789758	0.45871	-1.72169	0.085125	0.586964	NOT	1.06994
Gbp10	1.79368	3.04971	1.77159	1.72145	0.0851693	NA	NOT	1.06972
Efna4	5.79914	1.4826	0.861294	1.72136	0.0851851	0.586964	NOT	1.06964
Chtf18	7.73572	1.37094	0.796443	1.72133	0.0851914	0.586964	NOT	1.0696
Lcmt2	64.1037	-0.550681	0.319932	-1.72125	0.085206	0.586964	NOT	1.06953
Bag1	252.105	0.792983	0.460789	1.72092	0.0852646	0.587052	NOT	1.06923
Emp2	69.6298	0.593398	0.344914	1.72042	0.085356	0.587366	NOT	1.06877
Slc9a8	48.4255	0.693008	0.403156	1.71896	0.0856224	0.588884	NOT	1.06741
Hmgn1	557.875	0.368198	0.214258	1.71848	0.08571	0.58917	NOT	1.06697
Calr	642.872	0.446897	0.260145	1.71788	0.0858187	0.589601	NOT	1.06642
Bet1	264.741	-0.46262	0.269352	-1.71753	0.0858822	0.589722	NOT	1.0661
Phc2	116.755	0.675208	0.393208	1.71718	0.0859465	0.589847	NOT	1.06577
Naa40	62.2724	0.567661	0.330678	1.71666	0.0860419	0.590128	NOT	1.06529
Exosc7	258.488	-0.480263	0.279836	-1.71623	0.0861203	0.590128	NOT	1.06489
Gja5	51.0609	-0.689524	0.401774	-1.7162	0.0861256	0.590128	NOT	1.06487
Nufip2	44.8053	-0.638395	0.372075	-1.71577	0.0862047	0.590129	NOT	1.06447
Ctbp2	66.989	0.521698	0.304078	1.71567	0.0862222	0.590129	NOT	1.06438
D10Jhu81e	1192.59	-0.471518	0.274867	-1.71544	0.0862638	0.590129	NOT	1.06417
Ecd	28.1378	0.711054	0.414657	1.7148	0.0863816	0.59018	NOT	1.06358
N4bp2l1	17.3581	0.872643	0.508957	1.71457	0.0864238	0.59018	NOT	1.06337
Atp5j2	17823.4	-0.382384	0.223025	-1.71453	0.086431	0.59018	NOT	1.06333
Pip4k2c	33.952	0.822337	0.479794	1.71394	0.0865402	0.59018	NOT	1.06278
Olfr482	1.58558	2.92871	1.70887	1.71383	0.0865609	NA	NOT	1.06268
Tmem132a	83.8248	0.734665	0.428765	1.71344	0.086631	0.59018	NOT	1.06233
Rala	169.894	0.46439	0.271032	1.71341	0.0866367	0.59018	NOT	1.0623
Jph2	670.316	0.7604	0.44385	1.71319	0.0866772	0.59018	NOT	1.0621
Akirin2	40.8456	0.738866	0.431287	1.71317	0.0866821	0.59018	NOT	1.06207
Rpa3	376.664	-0.479774	0.280086	-1.71295	0.086721	0.59018	NOT	1.06188
Atg14	63.2702	0.536473	0.313297	1.71234	0.0868333	0.59018	NOT	1.06131
Snrpa	260.64	0.408239	0.238457	1.712	0.0868962	0.59018	NOT	1.061
Eif4ebp1	4423.43	0.40175	0.234669	1.71198	0.0868996	0.59018	NOT	1.06098
Mpz	5.99831	-3.74619	2.18822	-1.71198	0.0869001	0.59018	NOT	1.06098
Kcnj12	14.0956	0.937212	0.54747	1.7119	0.0869158	0.59018	NOT	1.0609
Cdc25b	97.9799	0.509766	0.297965	1.71083	0.0871133	0.591155	NOT	1.05992
Rab5b	196.493	0.517744	0.302665	1.71062	0.0871516	0.591155	NOT	1.05972
Amph	2.25252	2.4784	1.44915	1.71024	0.0872207	NA	NOT	1.05938
Acsf3	57.7271	0.574945	0.336214	1.71006	0.0872556	0.591548	NOT	1.05921
Ubr4	169.777	0.612689	0.35835	1.70975	0.0873124	0.59162	NOT	1.05892
Cdk14	28.221	0.729227	0.426758	1.70876	0.0874954	0.592494	NOT	1.05801
Cox14	3047.24	-0.457895	0.268054	-1.70822	0.0875962	0.592494	NOT	1.05751
Parp4	34.8362	0.803881	0.470649	1.70803	0.0876311	0.592494	NOT	1.05734
Gmeb2	34.2646	0.653238	0.382481	1.7079	0.0876556	0.592494	NOT	1.05722
Yes1	24.1819	-0.73384	0.429698	-1.70781	0.0876725	0.592494	NOT	1.05714
Nr2f6	91.3066	0.822087	0.481483	1.7074	0.0877471	0.592686	NOT	1.05677
Zbtb46	31.6806	0.684692	0.401084	1.7071	0.0878033	0.592753	NOT	1.05649
St8sia5	1.60417	2.93435	1.71958	1.70643	0.0879284	NA	NOT	1.05587
Zswim4	16.1691	1.03942	0.609332	1.70583	0.0880399	0.593968	NOT	1.05532
Grpel2	93.994	-0.534358	0.31329	-1.70564	0.088076	0.593968	NOT	1.05514
Uqcrfs1	7592.93	-0.505399	0.296502	-1.70454	0.088281	0.595038	NOT	1.05413
Mrpl14	1000	-0.37238	0.21859	-1.70355	0.088465	0.595674	NOT	1.05323
Tut7	257.512	-0.505271	0.296631	-1.70336	0.0885001	0.595674	NOT	1.05306
Slf1	44.3621	-0.661968	0.388648	-1.70326	0.0885195	0.595674	NOT	1.05296
Lig4	12.7375	-0.98251	0.576916	-1.70304	0.0885612	0.595674	NOT	1.05276
Bbs2	30.5938	0.734737	0.431716	1.7019	0.0887743	0.596559	NOT	1.05171
Sema6a	31.4308	0.710114	0.417276	1.70178	0.0887958	0.596559	NOT	1.05161
Map3k15	2.31783	2.5197	1.48067	1.70173	0.088806	NA	NOT	1.05156
Tmem209	34.5731	0.643848	0.37838	1.70159	0.0888323	0.596559	NOT	1.05143
Cgref1	9.50963	-1.06813	0.628075	-1.70065	0.0890095	0.597163	NOT	1.05056
Mybpc3	5515.15	0.477658	0.280874	1.70061	0.0890155	0.597163	NOT	1.05053
Ms4a6c	24.1537	-0.827313	0.486668	-1.69995	0.0891401	0.597686	NOT	1.04993
Mlycd	325.791	0.730064	0.429633	1.69927	0.0892679	0.597872	NOT	1.0493
Acbd5	91.4094	-0.620473	0.365199	-1.699	0.089319	0.597872	NOT	1.04906
Tab2	95.5685	0.514932	0.303158	1.69856	0.0894026	0.597872	NOT	1.04865
Camk1d	16.97	-0.974193	0.573542	-1.69856	0.089403	0.597872	NOT	1.04865
Mest	1389.09	0.34434	0.20274	1.69843	0.089426	0.597872	NOT	1.04854
Rftn2	24.992	0.774872	0.456302	1.69815	0.0894786	0.597872	NOT	1.04828
Snrnp48	125.898	-0.440849	0.259617	-1.69807	0.0894942	0.597872	NOT	1.0482
Abhd14a	176.545	0.413968	0.243932	1.69706	0.0896848	0.598833	NOT	1.04728
Serinc4	23.0982	-0.817205	0.481682	-1.69657	0.0897785	0.599146	NOT	1.04683
Csnk1g2	141.269	0.67902	0.400473	1.69554	0.0899724	0.599733	NOT	1.04589
Zbtb48	22.1432	-0.784172	0.462626	-1.69504	0.090067	0.599733	NOT	1.04543
Bhlhe40	56.7988	-0.586369	0.34599	-1.69475	0.0901222	0.599733	NOT	1.04517
Lhx6	7.48854	1.24575	0.735107	1.69465	0.0901417	0.599733	NOT	1.04507
Chsy1	37.4811	0.675229	0.398461	1.69459	0.0901523	0.599733	NOT	1.04502
Ceacam15	2.90584	2.10233	1.2407	1.69447	0.090176	NA	NOT	1.04491
Fzr1	140.322	0.484244	0.285866	1.69395	0.0902747	0.599733	NOT	1.04443
Ccl12	26.1208	-1.00098	0.591002	-1.6937	0.0903214	0.599733	NOT	1.04421
Cnppd1	136.319	0.46023	0.271731	1.6937	0.0903223	0.599733	NOT	1.04421
Map3k12	84.9053	0.543258	0.320798	1.69346	0.0903682	0.599733	NOT	1.04398
Igf2bp2	34.7744	0.733816	0.433391	1.6932	0.0904183	0.599733	NOT	1.04374
Rogdi	87.3829	0.52614	0.310767	1.69304	0.0904488	0.599733	NOT	1.0436
AU041133	11.5959	-0.980888	0.579377	-1.693	0.0904548	0.599733	NOT	1.04357
Iqgap2	9.59144	-1.08245	0.639406	-1.6929	0.0904746	0.599733	NOT	1.04347
Prps2	42.9364	0.60498	0.357671	1.69144	0.0907524	0.600834	NOT	1.04214
Elf4	87.5243	0.534054	0.315763	1.69131	0.0907768	0.600834	NOT	1.04203
Ndufs7	3859.93	-0.383046	0.226481	-1.69129	0.0907812	0.600834	NOT	1.042
Cd28	2.45386	-2.23485	1.32232	-1.6901	0.0910085	NA	NOT	1.04092
Vill	7.97739	1.29352	0.765772	1.68917	0.0911864	0.602832	NOT	1.04007
Aste1	71.3553	-0.523532	0.309943	-1.68912	0.0911955	0.602832	NOT	1.04003
Inpp5f	19.2313	0.796178	0.471461	1.68875	0.0912677	0.602832	NOT	1.03968
Gnpnat1	114.524	-0.677231	0.401051	-1.68864	0.0912882	0.602832	NOT	1.03959
Cds1	1.97599	-2.70196	1.60075	-1.68794	0.0914237	NA	NOT	1.03894
Nup155	36.8237	0.61203	0.362624	1.68778	0.0914532	0.602832	NOT	1.0388
Lmntd1	17.4972	-1.03654	0.614156	-1.68775	0.09146	0.602832	NOT	1.03877
Eif3d	97.8115	0.858657	0.508847	1.68746	0.0915156	0.602832	NOT	1.0385
Sco2	45.3823	-0.638602	0.378477	-1.6873	0.0915465	0.602832	NOT	1.03836
Krt14	5.17281	-1.58602	0.939992	-1.68727	0.0915512	0.602832	NOT	1.03834
Nnmt	143.414	-0.455887	0.270193	-1.68726	0.0915533	0.602832	NOT	1.03833
[truncated: 12,512 more rows]
