# Supplementary material for: RNA‐Binding Protein Hnrnpa1 Triggers Daughter Cardiomyocyte Formation by Promoting Cardiomyocyte Dedifferentiation and Cell Cycle Activity in a Post‐Transcriptional Manner
Source: Adv Sci (Weinh). 2024 Nov 19;12(2):2402371. doi: 10.1002/advs.202402371 (PMC11727271; doi:10.1002/advs.202402371)
Supplement: Supplementary file 5 — Supplemental Table 2 [file ADVS-12-2402371-s007.xlsx]

## Sheet: 1-alternative_splicing_event_fi
Event_Region	Ensembl_ID	Gene_Symbol	Target_Exon	Event_Type	NC	Hnrnpa1	Exon_Type	Reference_Transcript	Reference_Transcript	DeltaPSI(%)	T-test_p-value	FDR(BH)	NC_PSI%	Hnrnpa1_PSI%
4:151983353-151985668	ENSMUSG00000039759	Thap3	4:151983635-151985669	A5SS	3	3	-	Ex.TSS.ENSMUST00000105665	Ex.TSS.ENSMUST00000105665	57.05	0.000545897	0.00157899	37.5|48.5714285714286|30.6122448979592	95.2380952380952|92.5925925925926|100
1:58419734-58421082	ENSMUSG00000026034	Clk1	1:58420121-58420211	SE	3	3	-	ENSMUST00000034868	Clk1-201	56.56	0.000296179	0.000557398	14.7727272727273|10.8695652173913|11.1111111111111	61.5384615384615|67.479674796748|77.4038461538462
3:116588525-116589490	ENSMUSG00000033439	Trmt13	3:116588525-116588639	A3SS	3	3	-	ENSMUST00000041524	Trmt13-201	53.38	0.024422	0.0563442	6.66666666666667|46.1538461538462|25	60|84.6153846153846|93.3333333333333
13:9158230-9164674	ENSMUSG00000033499	Larp4b	13:9158551-9158802	SE	2	2	-	ENSMUST00000188211	Larp4b-202	48.99	0.0174751	0.023028	na|40|33.3333333333333	80|na|91.304347826087
19:7229806-7230187	ENSMUSG00000024764	Naa40	19:7229948-7230106	SE	2	2	-	ENSMUST00000025675	Naa40-201	48.22	0.0083109	0.014511	na|48.8372093023256|40.625	91.304347826087|na|94.5945945945946
16:45775019-45777712	ENSMUSG00000033149	Phldb2	16:45775019-45775087	A3SS	3	3	-	Ex.ENSMUST00000036355	Ex.Phldb2-201	47.17	0.00148751	0.00223086	7.69230769230769|13.5135135135135|4.34782608695652	59.0909090909091|45|62.962962962963
3:116585828-116589490	ENSMUSG00000033439	Trmt13	3:116588472-116588639	SE	3	3	-	ENSMUST00000041524	Trmt13-201	44.42	0.020445	0.0471703	23.0769230769231|56|52.1739130434783	76.9230769230769|90.9090909090909|96.6666666666667
14:54989978-54990403	ENSMUSG00000053093	Myh7	14:54990082-54990304	RI	3	3	-	Ex.ENSMUST00000102803	Ex.Myh7-201	43.7	0.11493	0.157397	85.3658536585366|15.6779661016949|28.0898876404494	92|88.2352941176471|80
17:15016287-15018084	ENSMUSG00000116895	Gm3435	17:15017141-15017277	SE	2	2	-	ENSMUST00000097395	Gm3435-201	43.39	0.0870104	0.133457	39.1304347826087|na|65	90.9090909090909|na|100
14:54990305-54990805	ENSMUSG00000053093	Myh7	14:54990404-54990741	RI	3	3	-	Ex.ENSMUST00000102803	Ex.Myh7-201	42.99	0.11127	0.152396	84.6153846153846|15.5737704918033|31.9148936170213	93.75|83.3333333333333|84
9:107756993-107760321	ENSMUSG00000032580	Rbm5	9:107759776-107759849	SE	3	3	-	ENSMUST00000035199	Rbm5-201	42.46	0.0344314	0.434652	30|40|74.1935483870968	93.5483870967742|89.4736842105263|88.5416666666667
5:72786779-72789139	ENSMUSG00000029217	Tec	5:72786779-72786819	A3SS	2	3	-	ENSMUST00000071944	Tec-201	42.33	0.000556135	0.00201518	na|48|46.1538461538462	93.3333333333333|88.2352941176471|86.6666666666667
14:54991272-54993932	ENSMUSG00000053093	Myh7	14:54992384-54992672	RI	3	3	-	ONT.5253.114	ONT.5253.114	42.02	0.0629277	0.0862337	73.3333333333333|23.972602739726|28.4210526315789	92.6829268292683|82.3529411764706|76.7441860465116
14:54991272-54993932	ENSMUSG00000053093	Myh7	14:54991995-54992239	RI	3	3	-	ONT.5253.114	ONT.5253.114	41.86	0.0815383	0.111712	80|24.8201438848921|30.4347826086957	95.1219512195122|85.7142857142857|80
14:54991272-54993932	ENSMUSG00000053093	Myh7	14:54992001-54992243	RI	3	3	-	ONT.5253.114	ONT.5253.114	41.83	0.0814944	0.111654	80|24.9097472924188|30.4347826086957	95.1219512195122|85.7142857142857|80
14:54991272-54993932	ENSMUSG00000053093	Myh7	14:54991744-54991837	RI	3	3	-	ONT.5253.114	ONT.5253.114	41.79	0.0693919	0.0950832	80|26.007326007326|37.8947368421053	97.7777777777778|88.8888888888889|82.6086956521739
2:35413428-35416471	ENSMUSG00000035778	Ggta1	2:35414219-35414284	SE	2	2	-	ENSMUST00000044255	Ggta1-201	41.49	0.116544	0.255253	56|25|na	na|80.6451612903226|83.3333333333333
14:54993304-54994543	ENSMUSG00000053093	Myh7	14:54993360-54994510	RI	3	3	-	Ex.ENSMUST00000227518	Ex.Myh7-207	41.32	0.082509	0.11304	76.6666666666667|22.1153846153846|27.8846153846154	92.8571428571429|80|77.7777777777778
14:52201748-52202503	ENSMUSG00000053754	Chd8	14:52202144-52202323	SE	3	3	-	ENSMUST00000089752	Chd8-201	41.09	0.00420158	0.00568798	50|41.6666666666667|60.5263157894737	90.4761904761905|100|85
14:54991272-54993932	ENSMUSG00000053093	Myh7	14:54992882-54993303	RI	3	3	-	ONT.5253.114	ONT.5253.114	40.49	0.0803688	0.110114	75|22.8571428571429|27.8846153846154	92.6829268292683|77.7777777777778|76.7441860465116
3:96140606-96141621	ENSMUSG00000038495	Otud7b	3:96141488-96141621	A3SS	2	3	-	Ex.ENSMUST00000035519	Ex.Otud7b-201	40.19	0.0318361	0.0824053	na|22.2222222222222|41.1764705882353	66.6666666666667|65|84
1:183408725-183409234	ENSMUSG00000072258	Taf1a	1:183408725-183408763	A5SS	3	3	-	Ex.TSS.ENSMUST00000097043	Ex.TSS.ENSMUST00000097043	38.98	0.00531081	0.00971348	30.4347826086957|45.4545454545455|30	65|81.8181818181818|76
6:86446269-86447340	ENSMUSG00000046679	C87436	6:86447311-86447340	A3SS	2	2	-	ENSMUST00000050497	C87436-201	38.69	0.140185	0.630224	na|75|42.8571428571429	100|na|95.2380952380952
2:11718343-11724095	ENSMUSG00000023206	Il15ra	2:11723413-11723610	MXE	2	3	-	ENSMUST00000138349	Il15ra-214	38.69	0.0389656	0.0767999	na|41.0714285714286|41.7910447761194	63.2352941176471|86.6666666666667|90.4761904761905
8:71951161-71967898	ENSMUSG00000052446	Zfp961	8:71965794-71965920	MXE	3	3	-	ENSMUST00000109997	Zfp961-201	37.85	0.0242004	0.248987	37.5|25|26.4705882352941	60.8695652173913|87.0967741935484|54.5454545454545
11:51272023-51273559	ENSMUSG00000020385	Clk4	11:51273078-51273168	SE	3	3	-	ENSMUST00000093132	Clk4-201	37.2	0.000105666	0.00012346	10.4477611940298|18.1818181818182|16.1290322580645	51.9736842105263|53.4653465346535|50.9316770186335
14:54991272-54993932	ENSMUSG00000053093	Myh7	14:54993360-54993587	RI	3	3	-	ONT.5253.114	ONT.5253.114	36.88	0.14917	0.204069	87.0967741935484|24.4147157190635|29.126213592233	93.0232558139535|80|78.2608695652174
14:54993588-54994548	ENSMUSG00000053093	Myh7	14:54993681-54994510	RI	3	3	-	Ex.ENSMUST00000153783	Ex.Myh7-203	36.29	0.204999	0.280322	87.5|16.3346613545817|20.9302325581395	91.4285714285714|69.2307692307692|72.972972972973
14:54993588-54994626	ENSMUSG00000053093	Myh7	14:54993626-54994510	RI	3	3	-	Ex.ENSMUST00000102803	Ex.Myh7-201	36.12	0.209129	0.285944	88|16.3346613545817|20.9302325581395	91.4285714285714|69.2307692307692|72.972972972973
14:54993588-54994543	ENSMUSG00000053093	Myh7	14:54993626-54994410	RI	3	3	-	Ex.ENSMUST00000226424	Ex.Myh7-205	35.69	0.207238	0.283379	87.5|16.3346613545817|22.7272727272727	91.4285714285714|69.2307692307692|72.972972972973
14:54993588-54994626	ENSMUSG00000053093	Myh7	14:54993626-54994332	RI	3	3	-	Ex.ENSMUST00000168485	Ex.Myh7-204	35.49	0.169411	0.231717	90|26.5734265734266|29.8969072164948	94.2307692307692|80|78.7234042553192
10:63314570-63316699	ENSMUSG00000020064	Herc4	10:63315660-63315843	SE	3	3	-	ENSMUST00000020258	Herc4-201	35.34	0.00718711	0.00783043	44|64.4736842105263|65.0793650793651	91.5254237288136|94.5945945945946|93.4426229508197
7:89955605-89956343	ENSMUSG00000030619	Eed	7:89956255-89956343	A5SS	3	3	-	ENSMUST00000107234	Eed-201	35.18	2.74e-05	0.000191128	45.6140350877193|42.6470588235294|40.7407407407407	79.6875|77.9220779220779|76.9230769230769
11:6547030-6584519	ENSMUSG00000000378	Ccm2	11:6569964-6584520	A3SS	3	3	-	Ex.TSS.ENSMUST00000159007	Ex.TSS.ENSMUST00000159007	34.59	0.0383446	0.0454528	33.3333333333333|64.2857142857143|67.741935483871	88.8888888888889|95.4545454545455|84.7826086956522
17:34911056-34911578	ENSMUSG00000013787	Ehmt2	17:34911363-34911478	SE	3	3	-	ENSMUST00000013931	Ehmt2-201	34.06	0.0178081	0.0253292	79.7979797979798|56.5217391304348|53.3333333333333	91.8367346938776|100|100
4:15963921-15964328	ENSMUSG00000028224	Nbn	4:15964247-15964328	A3SS	3	3	-	ENSMUST00000029879	Nbn-201	33.74	0.00354006	0.0103475	43.75|57.6470588235294|55.9322033898305	87.2340425531915|91.304347826087|80
10:13127142-13131694	ENSMUSG00000019817	Plagl1	10:13128997-13129625	RI	2	3	-	ENSMUST00000121646	Plagl1-202	33.1	0.0280247	0.0297629	na|30.7692307692308|25	50|61.5384615384615|71.4285714285714
8:88723213-88731674	ENSMUSG00000036712	Cyld	8:88730656-88730821	MXE	2	3	-	ENSMUST00000043526	Cyld-201	33	0.0161561	0.178974	na|58.8235294117647|57.1428571428571	82.051282051282|90.9090909090909|100
11:67042108-67052534	ENSMUSG00000020910	Adprm	11:67051681-67051778	SE	3	3	-	ENSMUST00000116363	Adprm-201	32.89	0.0131969	0.0156544	15.5555555555556|39.622641509434|37.5	62.6262626262626|65.5737704918033|63.1578947368421
9:107749800-107750462	ENSMUSG00000032580	Rbm5	9:107750008-107750092	SE	3	3	-	ENSMUST00000182371	Rbm5-210	32.78	0.00776034	0.0979145	60.7843137254902|49.2063492063492|71.4285714285714	96.1240310077519|93.2038834951456|90.4458598726115
5:149188474-149193897	ENSMUSG00000041264	Uspl1	5:149193840-149193897	A3SS	3	3	-	ENSMUST00000050472	Uspl1-201	32.23	0.0174872	0.0589881	46.6666666666667|66.6666666666667|73.9130434782609	93.0232558139535|97.2972972972973|93.6170212765958
5:149188474-149193894	ENSMUSG00000041264	Uspl1	5:149193840-149193894	A3SS	3	3	-	ENSMUST00000050472	Uspl1-201	32.23	0.0174872	0.0589881	46.6666666666667|66.6666666666667|73.9130434782609	93.0232558139535|97.2972972972973|93.6170212765958
16:17528741-17530777	ENSMUSG00000022760	Thap7	16:17528935-17529075	MXE	3	3	-	ENSMUST00000231288	Thap7-202	31.77	0.00769635	0.0112921	51.3888888888889|63.1147540983607|70.0854700854701	89.7959183673469|90.0990099009901|100
3:144747595-144749664	ENSMUSG00000056025	Clca3a1	3:144748401-144748501	SE	3	2	-	ENSMUST00000059091	Clca3a1-202	31.74	0.212992	0.50464	25.9259259259259|76|67.741935483871	91.304347826087|na|85.2941176470588
5:129543296-129549453	ENSMUSG00000029439	Sfswap	5:129543296-129543379	A5SS	3	3	-	Ex.ENSMUST00000053737	Ex.Sfswap-201	31.68	0.00918116	0.0295866	43.75|64|51.7241379310345	78.5714285714286|86.6666666666667|89.2857142857143
2:60752983-60755415	ENSMUSG00000026970	Rbms1	2:60753730-60753814	SE	3	3	-	ENSMUST00000112509	Rbms1-202	31.42	9.2e-05	0.000203625	61.6|58.0769230769231|57.2093023255814	92.5465838509317|90.990990990991|87.6190476190476
16:4957763-4964119	ENSMUSG00000022515	Anks3	16:4960397-4960568	MXE	2	3	-	ENSMUST00000023157	Anks3-201	31	0.0576966	0.0864755	na|22.5806451612903|30.5555555555556	53.4883720930233|72.4137931034483|46.8085106382979
1:192101156-192116268	ENSMUSG00000037395	Rcor3	1:192101626-192101867	MXE	2	2	-	ENSMUST00000192866	Rcor3-207	30.7	0.0700026	0.128453	na|35.4838709677419|23.0769230769231	65.9090909090909|na|54.0540540540541
7:105384573-105384987	ENSMUSG00000044465	Fam160a2	7:105384946-105384987	A5SS	2	2	-	ENSMUST00000048079	Fam160a2-201	30.27	0.0884746	0.416422	40|na|21.4285714285714	na|63.6363636363636|58.3333333333333
4:132335814-132339924	ENSMUSG00000028896	Rcc1	4:132337731-132337910	MXE	3	3	-	ENSMUST00000030726	Rcc1-201	30.02	0.00604423	0.0163766	54.8387096774194|73.0769230769231|63.9175257731959	91.7525773195876|98.0769230769231|92.0634920634921
5:108093407-108099118	ENSMUSG00000029267	Mtf2	5:108094125-108094248	SE	3	3	-	ENSMUST00000081567	Mtf2-201	29.78	0.0142242	0.0437841	56.25|74.4186046511628|80	100|100|100
3:88708942-88709857	ENSMUSG00000028060	Khdc4	3:88709830-88709857	A3SS	3	3	-	ENSMUST00000029696	Khdc4-201	29.75	0.0460329	0.116111	10.2564102564103|33.3333333333333|38.8888888888889	46.6666666666667|59.2592592592593|65.7894736842105
17:21953981-21962255	ENSMUSG00000071267	Zfp942	17:21953981-21954053	A3SS	2	3	-	Ex.TSS.ENSMUST00000091879	Ex.TSS.ENSMUST00000091879	29.7	0.0298579	0.04596	na|31.5789473684211|41.6666666666667	60|62.5|76.4705882352941
16:91854656-91861193	ENSMUSG00000022957	Itsn1	16:91858209-91858375	SE	3	2	-	ENSMUST00000056482	Itsn1-201	28.89	0.0285876	0.0434001	60|60|70.8333333333333	100|na|85
6:83032061-83032304	ENSMUSG00000068335	Dok1	6:83032231-83032305	A5SS	3	2	-	Ex.TSS.ENSMUST00000204900	Ex.TSS.ENSMUST00000204900	28.41	0.0365654	0.162154	40|60|50	81.8181818181818|na|75
17:28320857-28326151	ENSMUSG00000007570	Fance	17:28322646-28322771	MXE	2	2	-	ENSMUST00000146104	Fance-211	28.39	0.000719374	0.00111984	14.2857142857143|12.9032258064516|na	42.3076923076923|na|41.6666666666667
19:25423028-25425896	ENSMUSG00000032702	Kank1	19:25424138-25424383	SE	2	3	-	ENSMUST00000049400	Kank1-201	28.19	0.02031	0.0341934	na|43.3333333333333|50	72.9166666666667|83.3333333333333|68.3333333333333
9:99576701-99579356	ENSMUSG00000032469	Dbr1	9:99578441-99578521	SE	3	3	-	ENSMUST00000066650	Dbr1-201	28.18	0.0262032	0.982068	50|77.9661016949153|60	91.025641025641|90.4761904761905|91.0112359550562
X:74017431-74018129	ENSMUSG00000031392	Irak1	X:74017431-74017511	A3SS	3	3	-	ENSMUST00000068286	Irak1-202	27.9	0.00135798	0.224255	66.6666666666667|58.3333333333333|66.6666666666667	94.1176470588235|87.5|93.75
9:20506066-20508018	ENSMUSG00000060510	Zfp266	9:20506728-20506882	SE	2	3	-	ENSMUST00000068296	Zfp266-201	27.89	0.00297016	0.0458127	na|58.4615384615385|66.6666666666667	91.4285714285714|89.7435897435898|90.1960784313726
9:121741744-121742639	ENSMUSG00000032525	Nktr	9:121742565-121742639	A3SS	3	3	-	ENSMUST00000035112	Nktr-201	27.88	0.00873238	0.126747	56.5217391304348|58.974358974359|43.4782608695652	86.3636363636364|75|81.25
4:111431151-111433168	ENSMUSG00000028545	Bend5	4:111433087-111433169	A3SS	3	2	-	Ex.ENSMUST00000030274	Ex.Bend5-201	27.78	0.0901181	0.236995	27.7777777777778|31.25|17.6470588235294	40|na|66.6666666666667
8:25566908-25568187	ENSMUSG00000031565	Fgfr1	8:25566908-25566917	A5SS	3	2	-	Ex.ENSMUST00000138104	Ex.Fgfr1-208	27.72	0.0960918	0.852518	66.6666666666667|60.8695652173913|37.5	84.2105263157895|na|81.25
14:55601939-55603255	ENSMUSG00000047098	Rnf31	14:55602603-55602699	SE	3	3	-	ENSMUST00000019443	Rnf31-201	27.64	9.91e-05	0.000136119	70.1492537313433|65.625|71.4285714285714	97.1428571428571|96.551724137931|96.4285714285714
9:111161390-111173080	ENSMUSG00000032497	Lrrfip2	9:111167049-111167105	MXE	2	3	-	ONT.16915.3	ONT.16915.3	27.54	0.0799008	1	na|30.622009569378|31.5384615384615	73.4042553191489|45.1612903225806|57.3033707865169
5:138117921-138126453	ENSMUSG00000037017	Zscan21	5:138124978-138125690	SE	3	3	-	ENSMUST00000062350	Zscan21-201	27.39	0.0330389	0.0929374	58.6206896551724|70.0934579439252|88.0434782608696	100|100|98.9130434782609
11:80189368-80196872	ENSMUSG00000020707	Rnf135	11:80193886-80194048	SE	2	3	-	ENSMUST00000017839	Rnf135-201	27.16	0.0118631	0.014215	na|47.5|58.3333333333333	81.0344827586207|83.3333333333333|75.8620689655172
3:88700009-88700364	ENSMUSG00000028060	Khdc4	3:88700261-88700364	A3SS	3	3	-	ENSMUST00000029696	Khdc4-201	27.1	0.0505563	0.127517	46.6666666666667|78.8461538461538|71.4285714285714	93.3333333333333|90.4761904761905|94.4444444444444
15:78436901-78438647	ENSMUSG00000033287	Kctd17	15:78437100-78438486	RI	3	3	-	Ex.ENSMUST00000162321	Ex.Kctd17-205	26.95	0.0111014	0.0158594	11.1111111111111|21.0526315789474|12.5	32.258064516129|50|43.2432432432432
16:33962241-33966825	ENSMUSG00000022814	Umps	16:33963772-33963925	SE	3	3	-	ENSMUST00000023510	Umps-201	26.56	0.072669	0.107793	33.3333333333333|65|64.9122807017544	79.3103448275862|76.7441860465116|86.8852459016393
16:4957763-4964119	ENSMUSG00000022515	Anks3	16:4957968-4958166	MXE	2	3	-	ENSMUST00000023157	Anks3-201	26.55	0.0836769	0.125405	na|25.8064516129032|36.1111111111111	51.1627906976744|72.4137931034483|48.936170212766
4:109380030-109385318	ENSMUSG00000028552	Eps15	4:109382785-109382966	SE	3	3	-	ENSMUST00000030281	Eps15-201	26.52	0.00370691	0.00974271	45|57.5342465753425|52.3809523809524	80.6451612903226|80.4878048780488|73.3333333333333
19:5028972-5029251	ENSMUSG00000024891	Slc29a2	19:5029212-5029251	A3SS	2	3	-	ENSMUST00000025826	Slc29a2-201	26.51	0.0801991	0.137459	na|68.4210526315789|54.5454545454545	87.5|100|76.4705882352941
7:79449535-79450484	ENSMUSG00000039176	Polg	7:79449949-79450037	SE	3	3	-	ENSMUST00000139290	Polg-206	26.23	0.00637817	0.043266	64.3564356435644|58.974358974359|74.4444444444444	88|93.3333333333333|95.1219512195122
4:147140120-147175846	ENSMUSG00000067916	Zfp991	4:147165341-147165386	SE	2	2	-	ENSMUST00000084149	Zfp991-201	26.16	0.0780793	0.223125	na|31.4285714285714|21.7391304347826	46.6666666666667|na|58.8235294117647
14:20375614-20378399	ENSMUSG00000039599	Fam149b	14:20377775-20377999	SE	2	2	-	ENSMUST00000090499	Fam149b-203	26.15	0.118514	0.157636	na|68.8888888888889|50	88.5714285714286|na|82.6086956521739
15:78436901-78438909	ENSMUSG00000033287	Kctd17	15:78436995-78438486	RI	3	3	-	Ex.ENSMUST00000089414	Ex.Kctd17-201	26.07	0.00890652	0.012724	11.1111111111111|21.0526315789474|12.5	32.258064516129|47.3684210526316|43.2432432432432
6:146998282-147000940	ENSMUSG00000016487	Ppfibp1	6:146999662-146999694	SE	2	3	-	ENSMUST00000111623	Ppfibp1-202	26.06	0.155509	0.618332	na|16.6666666666667|27.7777777777778	59.375|57.5757575757576|27.906976744186
9:57713562-57727185	ENSMUSG00000038957	Edc3	9:57715948-57716267	SE	2	3	-	ENSMUST00000043990	Edc3-201	26.01	0.0861749	1	na|38.7096774193548|64.2857142857143	73.9130434782609|75|83.6065573770492
13:119374638-119381675	ENSMUSG00000025453	Nnt	13:119374638-119374774	A3SS	3	3	-	Ex.ENSMUST00000099149	Ex.Nnt-202	25.99	0.449228	0.571382	25|92.6356589147287|0	45.4545454545455|92.3076923076923|57.843137254902
8:71951161-71967898	ENSMUSG00000052446	Zfp961	8:71965794-71965916	MXE	3	3	-	ENSMUST00000138304	Zfp961-206	25.94	0.0434378	0.446727	25|12.5|23.5294117647059	43.4782608695652|61.2903225806452|34.0909090909091
9:70581465-70584752	ENSMUSG00000032212	Sltm	9:70583932-70584112	SE	3	3	-	ENSMUST00000049263	Sltm-201	25.87	0.236794	1	27.2727272727273|69.5652173913043|84.2105263157895	93.1034482758621|71.4285714285714|94.1176470588235
5:92424471-92428099	ENSMUSG00000034826	Nup54	5:92425623-92425810	SE	3	3	-	ENSMUST00000038514	Nup54-201	25.87	0.0481693	0.178911	54.5454545454545|64.6153846153846|84.9056603773585	89.8305084745763|94.4444444444444|97.3913043478261
X:57240688-57243389	ENSMUSG00000031133	Arhgef6	X:57241806-57241826	SE	2	3	-	ENSMUST00000033468	Arhgef6-201	25.85	0.0602306	1	na|48.2758620689655|41.3793103448276	72.7272727272727|80.7692307692308|58.5365853658537
16:4941798-4942210	ENSMUSG00000022515	Anks3	16:4941899-4941987	SE	3	3	-	ENSMUST00000231036	Anks3-213	25.72	0.00733144	0.0109932	36.6197183098592|37.2093023255814|50	71.4285714285714|62.2222222222222|67.3469387755102
14:54975879-54978701	ENSMUSG00000053093	Myh7	14:54976076-54978582	RI	3	3	-	Ex.ENSMUST00000102803	Ex.Myh7-201	25.53	0.0937422	0.128416	51.0204081632653|26.2443438914027|18.6991869918699	57.1428571428571|46.6666666666667|68.75
3:152420141-152446798	ENSMUSG00000039068	Zzz3	3:152427277-152428832	MXE	2	2	-	ENSMUST00000089982	Zzz3-201	25.47	0.029862	0.0714808	18.1818181818182|25|na	44.1176470588235|na|50
8:71951161-71967898	ENSMUSG00000052446	Zfp961	8:71965794-71965990	MXE	3	3	-	ENSMUST00000145256	Zfp961-209	25.12	0.0346855	0.356766	25|12.5|20.5882352941176	41.304347826087|58.0645161290323|34.0909090909091
10:5047715-5048723	ENSMUSG00000096054	Syne1	10:5047715-5047858	A3SS	2	3	-	Ex.ENSMUST00000095899	Ex.Syne1-202	25.1	0.0288476	0.0312822	na|60.4651162790698|50	87.8787878787879|75|78.125
6:88840766-88840872	ENSMUSG00000030083	Abtb1	6:88840838-88840872	A5SS	3	3	-	ENSMUST00000032169	Abtb1-201	24.83	0.00653191	0.0299026	50|64.2857142857143|50	80|78.7878787878788|80
1:161074931-161078328	ENSMUSG00000026708	Cenpl	1:161078229-161078328	A3SS	2	3	-	ENSMUST00000028035	Cenpl-201	24.83	0.0377463	0.0676697	na|45.8333333333333|63.6363636363636	79.1666666666667|76.9230769230769|82.6086956521739
7:67559970-67617992	ENSMUSG00000030556	Lrrc28	7:67559970-67560064	A3SS	3	3	-	ENSMUST00000053950	Lrrc28-202	24.81	0.00119145	0.00798655	10|14|14.2857142857143	42.8571428571429|35.7142857142857|34.1463414634146
9:55163070-55176190	ENSMUSG00000032307	Ube2q2	9:55168203-55168307	SE	2	2	-	ENSMUST00000059555	Ube2q2-201	24.44	0.102447	1	na|68.75|58.0645161290323	81.25|na|94.4444444444444
7:27243397-27250535	ENSMUSG00000003762	Coq8b	7:27250287-27250428	SE	2	3	-	ENSMUST00000003860	Coq8b-201	24.43	0.0466873	0.265838	64|81.25|na	100|100|91.1764705882353
13:51652756-51654495	ENSMUSG00000035139	Secisbp2	13:51654386-51654495	A3SS	3	3	-	Ex.ENSMUST00000040117	Ex.Secisbp2-201	24.23	0.194997	0.251818	29.4117647058824|78.3783783783784|70.2702702702703	85.7142857142857|88.5714285714286|76.4705882352941
1:40007540-40009687	ENSMUSG00000026074	Map4k4	1:40007540-40007541	A5SS	3	3	-	Ex.ENSMUST00000163854	Ex.Map4k4-201	24.12	0.0977486	0.18005	9.09090909090909|40.7407407407407|42.8571428571429	57.1428571428571|57.8947368421053|50
1:40007531-40009687	ENSMUSG00000026074	Map4k4	1:40007531-40007541	A5SS	3	3	-	Ex.ENSMUST00000168431	Ex.Map4k4-202	24.12	0.0977486	0.18005	9.09090909090909|40.7407407407407|42.8571428571429	57.1428571428571|57.8947368421053|50
19:40337036-40349898	ENSMUSG00000025006	Sorbs1	19:40344356-40344439	MXE	3	3	-	ENSMUST00000099467	Sorbs1-202	24.06	0.141249	0.240198	39.2857142857143|69.7368421052632|79.5180722891566	91.7293233082707|92.3076923076923|76.6871165644172
2:3304948-3309466	ENSMUSG00000026643	Nmt2	2:3305397-3305439	SE	2	2	-	ENSMUST00000091504	Nmt2-202	23.94	0.0428057	0.0933044	na|50|58.8235294117647	80.9523809523809|na|75.7575757575758
2:125564395-125566208	ENSMUSG00000068394	Cep152	2:125564395-125564397	A3SS	3	2	-	Ex.ONT.9906.3	Ex.ONT.9906.3	23.79	0.174547	0.348619	59.0909090909091|54.5454545454545|40	60|na|90
15:83135390-83138131	ENSMUSG00000041815	Poldip3	15:83137468-83137554	SE	3	3	-	ENSMUST00000058793	Poldip3-201	23.72	0.0882872	0.127016	69.6969696969697|64.0449438202247|36.6666666666667	81.1594202898551|75.4098360655738|85
5:66313430-66362717	ENSMUSG00000029207	Apbb2	5:66362714-66362717	A5SS	3	2	-	ENSMUST00000160063	Apbb2-206	23.71	0.0272435	0.0981378	8.33333333333333|14.2857142857143|22.2222222222222	42.3076923076923|na|35
1:36365653-36367768	ENSMUSG00000010453	Kansl3	1:36367750-36367768	A5SS	2	3	-	ENSMUST00000188961	Kansl3-209	23.7	0.194242	0.359195	na|40.7407407407407|15.3846153846154	60|60|35.2941176470588
4:130308162-130308674	ENSMUSG00000073752	Gm10570	4:130308205-130308390	RI	2	3	-	ENSMUST00000097865	Gm10570-201	23.57	0.119294	0.32151	57.1428571428571|46.1538461538462|na	73.6842105263158|62.5|89.4736842105263
7:99456535-99458773	ENSMUSG00000035314	Gdpd5	7:99458762-99458774	A3SS	3	3	-	Ex.ENSMUST00000037528	Ex.Gdpd5-201	23.39	0.0831785	0.589189	25|35.2941176470588|10	57.1428571428571|50|33.3333333333333
19:3936423-3941884	ENSMUSG00000036908	Unc93b1	19:3941520-3941681	SE	2	3	-	ENSMUST00000162708	Unc93b1-203	23.1	0.0035868	0.00609516	na|72.7272727272727|70	95.4545454545455|90.625|97.2972972972973
11:59453646-59453877	ENSMUSG00000036819	Jmjd4	11:59453792-59453877	A3SS	2	3	-	ENSMUST00000108777	Jmjd4-202	22.91	0.0343363	0.0405165	na|10|23.8095238095238	35.7142857142857|38.8888888888889|44.8275862068966
3:89418710-89422925	ENSMUSG00000042626	Shc1	3:89422178-89422345	SE	3	3	-	ENSMUST00000107417	Shc1-203	22.9	0.0187871	0.0476384	51.8518518518518|49.3506493506493|62.7118644067797	68.9655172413793|83.3333333333333|80.327868852459
5:100034985-100036103	ENSMUSG00000029328	Hnrnpdl	5:100035635-100035739	SE	3	3	-	ENSMUST00000086900	Hnrnpdl-201	22.82	0.000274984	0.000838708	13.6494252873563|8.28402366863905|11.6959064327485	34.3575418994413|35.6913183279743|32.0261437908497
5:31543914-31548610	ENSMUSG00000029141	Slc4a1ap	5:31546180-31546266	SE	3	2	-	ENSMUST00000202950	Slc4a1ap-213	22.56	0.0846077	0.294429	40|30|23.8095238095238	45.1612903225806|na|62.5
12:28657718-28658992	ENSMUSG00000020630	Rnaseh1	12:28658171-28658295	SE	3	3	-	ENSMUST00000020959	Rnaseh1-201	22.17	0.00854686	0.0105086	79.7101449275362|83.3333333333333|68.1318681318681	99.1803278688525|100|98.5185185185185
4:8146213-8183248	ENSMUSG00000041261	Car8	4:8169596-8183249	A5SS	2	2	-	Ex.TSS.ONT.11652.2	Ex.TSS.ONT.11652.2	22.03	0.162527	0.491484	76.9230769230769|63.6363636363636|na	na|84.6153846153846|100
1:140108941-140112432	ENSMUSG00000026365	Cfh	1:140108941-140108943	A3SS	3	3	-	ONT.834.2	ONT.834.2	22.03	0.0352949	0.0625391	20|34.375|42.8571428571429	58.974358974359|52.1739130434783|52.1739130434783
14:52298086-52299700	ENSMUSG00000022160	Mettl3	14:52298640-52298815	SE	3	3	-	ENSMUST00000022767	Mettl3-201	-21.93	0.0462182	0.0626118	77.4647887323944|84.7457627118644|76.3440860215054	44.8275862068966|58.1395348837209|69.811320754717
15:79530518-79535956	ENSMUSG00000055065	Ddx17	15:79531678-79531914	SE	2	3	-	ENSMUST00000229877	Ddx17-203	21.91	0.143926	0.206032	40|59.6153846153846|na	67.741935483871|62.962962962963|84.4444444444444
14:51888837-51889527	ENSMUSG00000004561	Mettl17	14:51889147-51889221	SE	3	3	-	ONT.4939.2	ONT.4939.2	21.86	0.1306	0.176624	39.3939393939394|72.8971962616822|71.8446601941748	76.6233766233766|84.9315068493151|88.1720430107527
8:88723213-88731674	ENSMUSG00000036712	Cyld	8:88729459-88729838	MXE	2	3	-	ENSMUST00000043526	Cyld-201	21.85	0.031244	0.345959	na|52.9411764705882|46.4285714285714	64.1025641025641|72.7272727272727|77.7777777777778
16:45772276-45777712	ENSMUSG00000033149	Phldb2	16:45774968-45775087	MXE	3	3	-	ENSMUST00000076333	Phldb2-202	21.82	0.00212347	0.00318457	3.44827586206897|6.84931506849315|2.08333333333333	25.4901960784314|21.4285714285714|30.9090909090909
2:11718343-11720012	ENSMUSG00000023206	Il15ra	2:11718343-11718458	A5SS	2	3	-	ENSMUST00000078834	Il15ra-201	21.79	0.0864426	0.170371	na|53.3333333333333|64.7058823529412	69.4444444444444|88.8888888888889|84.0909090909091
10:79859956-79860823	ENSMUSG00000006498	Ptbp1	10:79860117-79860194	SE	3	3	-	ENSMUST00000165724	Ptbp1-207	21.75	0.0513341	0.0565267	19.3181818181818|26.1538461538462|40.3508771929825	47.1428571428571|60|43.9189189189189
2:35728058-35730992	ENSMUSG00000026883	Dab2ip	2:35728129-35730423	RI	3	2	-	ENSMUST00000065001	Dab2ip-201	21.73	0.284989	0.624379	31.25|0|42.8571428571429	42.8571428571429|na|50
5:110154983-110158801	ENSMUSG00000014668	Chfr	5:110158799-110158801	A3SS	3	3	-	ENSMUST00000112519	Chfr-202	21.68	0.0403174	0.124739	50|70.2702702702703|54.0540540540541	75|77.1428571428572|87.2340425531915
1:186089560-186114263	ENSMUSG00000039246	Lyplal1	1:186100193-186100362	SE	2	3	-	ENSMUST00000045388	Lyplal1-201	21.64	0.173062	0.316865	na|50|65.3846153846154	95.8333333333333|72.7272727272727|69.4444444444444
2:91121956-91122854	ENSMUSG00000002100	Mybpc3	2:91122838-91122854	A3SS	3	3	-	ONT.9023.12	ONT.9023.12	21.6	0.28286	0.631723	19.2691029900332|70.2634245187437|72.5943033102386	77.1781033153431|75.7736516357206|73.9755571531272
2:11718343-11724095	ENSMUSG00000023206	Il15ra	2:11720013-11720105	MXE	2	3	-	ENSMUST00000138349	Il15ra-214	21.59	0.00755338	0.0148898	na|26.7857142857143|20.8955223880597	42.6470588235294|44.4444444444444|49.2063492063492
15:9096093-9100105	ENSMUSG00000022253	Nadk2	15:9098809-9098874	SE	3	3	-	ENSMUST00000067760	Nadk2-201	21.5	0.0576894	0.0834745	22.7272727272727|48.5714285714286|44	61.1111111111111|62.1621621621622|56.5217391304348
17:17838131-17839066	ENSMUSG00000080316	Spaca6	17:17838527-17838984	RI	3	2	-	ONT.6740.1	ONT.6740.1	21.46	0.204029	0.313537	74.0740740740741|59.0909090909091|94.1176470588235	na|100|94.4444444444444
16:23108852-23109984	ENSMUSG00000022884	Eif4a2	16:23109120-23109259	SE	3	3	-	ENSMUST00000023599	Eif4a2-201	21.36	0.117436	0.173737	45.1866404715128|76.8475452196382|77.8748180494905	87.4584717607973|87.9359095193214|88.6003799873338
6:146555053-146556130	ENSMUSG00000040250	Ints13	6:146555053-146555098	A3SS	3	3	-	Ex.ENSMUST00000032427	Ex.Ints13-201	21.32	0.146445	0.580351	42.1052631578947|71.7948717948718|81.4814814814815	86.9565217391304|85.7142857142857|86.6666666666667
1:192101156-192108643	ENSMUSG00000037395	Rcor3	1:192101752-192101867	SE	2	2	-	ENSMUST00000194750	Rcor3-214	21.18	0.162839	0.298541	na|27.2727272727273|13.6363636363636	48.6486486486487|na|34.6153846153846
19:10201098-10203803	ENSMUSG00000024742	Fen1	19:10203688-10203803	A5SS	3	3	-	ENSMUST00000025651	Fen1-201	21.08	0.0144396	0.0241828	29.1666666666667|29.4117647058824|40.9090909090909	50.7936507936508|60.8695652173913|51.063829787234
19:10201098-10203698	ENSMUSG00000024742	Fen1	19:10203688-10203698	A5SS	3	3	-	ENSMUST00000025651	Fen1-201	21.08	0.0144396	0.0241828	29.1666666666667|29.4117647058824|40.9090909090909	50.7936507936508|60.8695652173913|51.063829787234
9:105396706-105401475	ENSMUSG00000032567	Aste1	9:105396706-105397858	A5SS	2	3	-	ENSMUST00000035181	Aste1-201	21.04	0.287188	1	na|31.25|70	66.6666666666667|83.3333333333333|65
9:88548509-88552715	ENSMUSG00000032425	Zfp949	9:88552662-88552715	A3SS	2	3	-	Ex.TSS.ENSMUST00000161232	Ex.TSS.ENSMUST00000161232	21.01	0.00602244	0.19926	na|6.66666666666667|9.09090909090909	33.3333333333333|26.6666666666667|26.6666666666667
7:19509076-19509454	ENSMUSG00000002043	Trappc6a	7:19509169-19509352	RI	3	2	-	Ex.ONT.14352.1	Ex.ONT.14352.1	20.96	0.062981	0.353529	16.6666666666667|20|30	na|50|36.3636363636364
5:105886429-105888722	ENSMUSG00000029290	Zfp326	5:105888434-105888722	A3SS	3	3	-	Ex.ENSMUST00000031227	Ex.Zfp326-201	20.88	0.0629663	0.193151	45.4545454545455|70.3125|60	87.037037037037|74.5454545454545|76.8115942028985
9:4312260-4313701	ENSMUSG00000025893	Kbtbd3	9:4313697-4313701	A3SS	2	2	-	Ex.ONT.16481.5	Ex.ONT.16481.5	20.74	0.417378	1	na|6.25|25	18.1818181818182|na|54.5454545454545
2:131210682-131212450	ENSMUSG00000068264	Ap5s1	2:131211263-131211473	SE	3	3	-	ENSMUST00000110206	Ap5s1-202	20.72	0.010522	0.0211929	9.375|15.6862745098039|20.8791208791209	30.2325581395349|36.9047619047619|40.9722222222222
18:38330661-38333153	ENSMUSG00000052102	Gnpda1	18:38331968-38332152	SE	2	3	-	ENSMUST00000063814	Gnpda1-201	20.56	0.102542	0.168467	na|56.8627450980392|80	86.046511627907|89.8989898989899|91.025641025641
9:32734189-32752798	ENSMUSG00000032035	Ets1	9:32738099-32738359	SE	3	3	-	ENSMUST00000034534	Ets1-201	20.53	0.0181272	0.312527	82.9787234042553|66.2650602409639|78.9473684210526	95.2|100|94.5945945945946
17:17838131-17839066	ENSMUSG00000080316	Spaca6	17:17838244-17838984	RI	3	2	-	ONT.6740.1	ONT.6740.1	20.49	0.194874	0.299482	68.1818181818182|64.7058823529412|94.1176470588235	na|92.3076923076923|100
7:16831139-16831485	ENSMUSG00000030374	Strn4	7:16831465-16831485	A3SS	3	2	-	ENSMUST00000019220	Strn4-201	20.46	0.222861	1	41.1764705882353|67.741935483871|38.4615384615385	61.9047619047619|na|77.2727272727273
10:127283089-127283391	ENSMUSG00000025409	Mbd6	10:127283089-127283162	A3SS	2	2	-	ENSMUST00000126243	Mbd6-203	20.46	0.440265	0.465497	5|na|11.7647058823529	na|7.69230769230769|50
2:127821857-127821937	ENSMUSG00000027379	Bub1	2:127821857-127821859	A3SS	3	3	-	ONT.9929.1	ONT.9929.1	20.39	0.030515	0.0611591	20|22.5|31.25	34.7826086956522|48.2758620689655|51.8518518518518
11:62319426-62320995	ENSMUSG00000018501	Ncor1	11:62319426-62319542	A3SS	3	3	-	ENSMUST00000018645	Ncor1-201	20.19	0.0108187	0.0128054	64|73.5849056603774|75.7575757575758	91.1111111111111|96|86.7924528301887
8:105624476-105637279	ENSMUSG00000005705	Agrp	8:105637116-105637279	A5SS	3	3	-	ONT.16342.1	ONT.16342.1	20.04	0.0989524	0.717081	25|37.0967741935484|33.3333333333333	41.6666666666667|44.8275862068966|69.0476190476191
1:16585353-16597950	ENSMUSG00000025939	Ube2w	1:16585353-16585431	A3SS	3	3	-	ENSMUST00000117146	Ube2w-201	20.01	0.00241446	0.00434812	73.3333333333333|69.0476190476191|68.75	92.3076923076923|85.3658536585366|93.4782608695652
19:61118348-61127006	ENSMUSG00000074733	Zfp950	19:61120319-61120452	SE	2	2	-	ENSMUST00000205712	Zfp950-209	19.97	0.0148315	0.0257823	na|12.280701754386|13.2075471698113	30.3030303030303|na|35.1351351351351
15:96695510-96698181	ENSMUSG00000022462	Slc38a2	15:96697922-96698037	SE	3	3	-	ENSMUST00000023099	Slc38a2-201	19.95	0.126975	0.183892	50|83.2579185520362|78.0141843971631	89.4736842105263|92.5|89.1428571428571
3:119724187-119726065	ENSMUSG00000028134	Ptbp2	3:119724612-119724645	SE	3	3	-	ENSMUST00000029780	Ptbp2-201	19.9	0.00628838	0.0145502	63.4146341463415|71.7948717948718|68.75	82.3529411764706|89.1891891891892|92.1052631578947
12:25056582-25061278	ENSMUSG00000036333	Kidins220	12:25056663-25061217	RI	3	3	-	Ex.ENSMUST00000222481	Ex.Kidins220-209	19.9	0.00445065	0.00546985	9.375|11.6666666666667|13.7254901960784	29.4117647058824|27.2727272727273|37.7777777777778
2:33455124-33468432	ENSMUSG00000026788	Zbtb43	2:33464914-33465037	SE	2	3	-	ENSMUST00000126442	Zbtb43-204	19.86	0.067462	0.147074	na|40.3846153846154|34.4827586206897	62.5|46.875|62.5
15:85890328-85892625	ENSMUSG00000022386	Trmu	15:85892567-85892625	A3SS	3	3	-	ENSMUST00000023019	Trmu-201	19.84	0.315723	0.455413	33.3333333333333|84.4155844155844|85.5263157894737	90.6976744186046|87.6404494382023|84.4444444444444
15:85890328-85892621	ENSMUSG00000022386	Trmu	15:85892567-85892621	A3SS	3	3	-	ENSMUST00000023019	Trmu-201	19.84	0.315723	0.455413	33.3333333333333|84.4155844155844|85.5263157894737	90.6976744186046|87.6404494382023|84.4444444444444
15:58150657-58157901	ENSMUSG00000022359	Wdyhv1	15:58153580-58153704	MXE	3	3	-	ENSMUST00000067563	Wdyhv1-201	19.83	0.0320665	0.0452533	66|75.7281553398058|85.8974358974359	92.9292929292929|100|94.1747572815534
9:13819019-13821526	ENSMUSG00000031922	Cep57	9:13819019-13819038	A3SS	3	3	-	ENSMUST00000034398	Cep57-201	19.81	0.0194545	0.295563	65.7894736842105|81.25|81.0810810810811	97.9166666666667|95.4545454545455|94.1747572815534
6:115962826-115963230	ENSMUSG00000030123	Plxnd1	6:115962925-115963231	A5SS	3	3	-	Ex.ENSMUST00000015511	Ex.Plxnd1-201	19.78	0.0771265	0.292062	0|12|19.047619047619	36.3636363636364|17.6470588235294|36.3636363636364
17:87258090-87265791	ENSMUSG00000024150	Mcfd2	17:87258750-87258881	SE	3	3	-	ENSMUST00000129616	Mcfd2-202	19.73	0.0877588	0.142292	25|16.3265306122449|21.0526315789474	57.1428571428571|30|34.4262295081967
19:38057543-38057788	ENSMUSG00000024989	Cep55	19:38057543-38057566	A5SS	3	3	-	ENSMUST00000169673	Cep55-203	19.72	0.0421544	0.0715531	0|6.66666666666667|7.69230769230769	16.6666666666667|20|36.8421052631579
7:119844065-119848731	ENSMUSG00000030924	Rexo5	7:119844259-119844446	MXE	3	3	-	ENSMUST00000106520	Rexo5-203	19.7	0.0233632	0.114886	32.5581395348837|47.0588235294118|40.8163265306122	66.6666666666667|58.3333333333333|54.5454545454545
2:59878532-59882400	ENSMUSG00000026988	Wdsub1	2:59878532-59878587	A3SS	2	3	-	Ex.TSS.ENSMUST00000128671	Ex.TSS.ENSMUST00000128671	19.67	0.160423	0.331279	na|8.69565217391304|28.5714285714286	31.5789473684211|50|33.3333333333333
13:54645322-54649977	ENSMUSG00000025873	Faf2	13:54648292-54648430	SE	3	3	-	ENSMUST00000026991	Faf2-201	19.64	0.0544147	0.0703559	52.1739130434783|74.1573033707865|73.4939759036145	86.734693877551|87.6712328767123|84.3283582089552
12:8713938-8719005	ENSMUSG00000020594	Pum2	12:8718988-8719005	A3SS	2	2	-	ENSMUST00000111122	Pum2-202	19.53	0.0205791	0.0259381	na|68.75|72.7272727272727	92.3076923076923|na|88.2352941176471
12:8713938-8719002	ENSMUSG00000020594	Pum2	12:8718988-8719002	A3SS	2	2	-	ENSMUST00000111122	Pum2-202	19.53	0.0205791	0.0259381	na|68.75|72.7272727272727	92.3076923076923|na|88.2352941176471
12:31492180-31494590	ENSMUSG00000020659	Cbll1	12:31494582-31494590	A5SS	2	3	-	ENSMUST00000085487	Cbll1-202	19.52	0.364175	0.448249	na|81.8181818181818|33.3333333333333	80|78.5714285714286|72.7272727272727
2:36122939-36127214	ENSMUSG00000026889	Rbm18	2:36127125-36127214	A5SS	3	3	-	ENSMUST00000028251	Rbm18-201	19.51	0.0235855	0.0516839	50|59.6638655462185|65	71.1711711711712|81.1320754716981|80.8823529411765
2:36122939-36127180	ENSMUSG00000026889	Rbm18	2:36127125-36127180	A5SS	3	3	-	ENSMUST00000028251	Rbm18-201	19.51	0.0235855	0.0516839	50|59.6638655462185|65	71.1711711711712|81.1320754716981|80.8823529411765
7:67545469-67617992	ENSMUSG00000030556	Lrrc28	7:67559858-67560064	SE	2	3	-	ENSMUST00000053950	Lrrc28-202	19.5	0.00512405	0.0343384	na|40.4494382022472|42.4242424242424	64.8148148148148|58.4905660377358|59.4936708860759
11:61752934-61756194	ENSMUSG00000020528	Prpsap2	11:61755410-61755462	SE	3	3	-	ENSMUST00000004955	Prpsap2-201	19.5	0.02109	0.0249557	38.7755102040816|54.1666666666667|44.8275862068966	62.2641509433962|62.962962962963|71.0526315789474
14:54974912-54975417	ENSMUSG00000053093	Myh7	14:54975078-54975233	RI	3	3	-	Ex.ENSMUST00000102803	Ex.Myh7-201	19.49	0.025058	0.0343511	19.2118226600985|15.1111111111111|8	29.2682926829268|42.6229508196721|28.8888888888889
2:180979228-180980397	ENSMUSG00000027575	Arfgap1	2:180979661-180979720	SE	3	3	-	ENSMUST00000029092	Arfgap1-201	19.47	0.0360009	0.0762371	60.6060606060606|78.5714285714286|79.8449612403101	93.4959349593496|90.8256880733945|93.1034482758621
11:119996748-119997008	ENSMUSG00000025372	Baiap2	11:119996889-119997008	A3SS	3	3	-	ENSMUST00000026436	Baiap2-201	19.33	0.0694306	0.07954	85.7142857142857|80|61.5384615384615	90|100|95.2380952380952
3:142560284-142561739	ENSMUSG00000028268	Gbp3	3:142560496-142561740	A3SS	2	3	-	Ex.TSS.ENSMUST00000106222	Ex.TSS.ENSMUST00000106222	19.32	0.0700681	0.166502	26.6666666666667|18.0327868852459|na	33.3333333333333|41.6666666666667|50
3:142560284-142560720	ENSMUSG00000028268	Gbp3	3:142560496-142560721	A3SS	2	3	-	Ex.TSS.ENSMUST00000029935	Ex.TSS.ENSMUST00000029935	19.32	0.0700681	0.166502	26.6666666666667|18.0327868852459|na	33.3333333333333|41.6666666666667|50
5:3591816-3595965	ENSMUSG00000040302	Rbm48	5:3595255-3595445	SE	3	3	-	ENSMUST00000042753	Rbm48-201	19.29	0.149767	0.528404	56.5217391304348|92.8571428571429|79.6296296296296	93.3333333333333|100|93.5483870967742
5:43759826-43762816	ENSMUSG00000039753	Fbxl5	5:43760707-43760855	SE	3	3	-	ENSMUST00000047857	Fbxl5-201	19.27	0.0987683	0.350639	60|89.4736842105263|82.9059829059829	95.5555555555556|98.8095238095238|95.8333333333333
8:122005683-122007099	ENSMUSG00000025316	Banp	8:122007091-122007099	A3SS	3	3	-	ENSMUST00000026354	Banp-201	19.25	0.0302915	0.232845	15.3846153846154|20|7.69230769230769	29.4117647058824|28.5714285714286|42.8571428571429
11:70440164-70440794	ENSMUSG00000060216	Arrb2	11:70440276-70440755	RI	3	2	-	ENSMUST00000102564	Arrb2-204	19.25	0.307448	0.365938	12.5|45.4545454545455|14.2857142857143	na|53.3333333333333|33.3333333333333
3:152420141-152446798	ENSMUSG00000039068	Zzz3	3:152422618-152422771	MXE	2	2	-	ENSMUST00000089982	Zzz3-201	19.19	0.182796	0.437517	22.7272727272727|41.6666666666667|na	50|na|52.7777777777778
1:60503596-60525591	ENSMUSG00000026014	Raph1	1:60510417-60510491	MXE	3	2	-	ENSMUST00000027168	Raph1-201	19.18	0.155321	0.293601	5|30|20.8333333333333	42.8571428571429|na|32.7272727272727
19:40337036-40349898	ENSMUSG00000025006	Sorbs1	19:40340685-40340750	MXE	3	3	-	ENSMUST00000099467	Sorbs1-202	19.16	0.128204	0.21802	50|67.1052631578947|75.9036144578313	88.7218045112782|91.2087912087912|70.5521472392638
4:132335814-132339924	ENSMUSG00000028896	Rcc1	4:132338051-132338238	MXE	3	3	-	ENSMUST00000030726	Rcc1-201	19.13	0.00283182	0.00767295	35.4838709677419|38.4615384615385|32.9896907216495	51.5463917525773|59.6153846153846|53.1746031746032
9:86783435-86804454	ENSMUSG00000033419	Snap91	9:86792164-86792241	MXE	2	3	-	ENSMUST00000036347	Snap91-201	19.04	0.114822	1	na|63.2075471698113|61.6666666666667	69.0909090909091|92|83.3333333333333
17:28982187-28988177	ENSMUSG00000024006	Stk38	17:28984077-28984200	SE	3	3	-	ENSMUST00000009138	Stk38-201	19.04	0.0115096	0.0179336	72|85.8267716535433|83.5051546391753	100|100|98.4375
10:81488356-81488427	ENSMUSG00000020238	Ncln	10:81488356-81488358	A3SS	3	3	-	ENSMUST00000020463	Ncln-201	19	0.033495	0.0370423	45.4545454545455|59.375|41.3793103448276	68.0851063829787|63.3333333333333|71.7948717948718
6:119913104-119914169	ENSMUSG00000030166	Rad52	6:119913899-119913992	SE	3	3	-	ENSMUST00000032269	Rad52-201	18.94	0.118056	0.449532	42.3076923076923|65.625|67.5675675675676	67.4418604651163|81.8181818181818|83.0508474576271
11:46437192-46440562	ENSMUSG00000020397	Med7	11:46439806-46439975	SE	3	3	-	ENSMUST00000109232	Med7-203	18.79	0.0238639	0.0277797	51.2820512820513|62.5668449197861|65.7894736842105	83.2167832167832|73.134328358209|79.6511627906977
X:70467204-70470117	ENSMUSG00000073139	Tmem185a	X:70467204-70467361	A3SS	2	3	-	ENSMUST00000101506	Tmem185a-201	18.77	0.0176319	1	na|66.6666666666667|70.8333333333333	92.8571428571429|83.3333333333333|86.3636363636364
13:112935598-112940397	ENSMUSG00000042426	Dhx29	13:112940373-112940397	A3SS	2	2	-	ENSMUST00000038574	Dhx29-201	18.72	0.260586	0.330821	na|93.3333333333333|69.2307692307692	100|na|100
10:33337540-33363977	ENSMUSG00000019787	Trdn	10:33343076-33343123	SE	3	3	-	ENSMUST00000095762	Trdn-201	18.57	0.170134	0.183712	61.2903225806452|40.5405405405405|59.0909090909091	61.5384615384615|90|65.0793650793651
2:131210682-131212446	ENSMUSG00000068264	Ap5s1	2:131211263-131211473	SE	3	3	-	ENSMUST00000089506	Ap5s1-201	18.54	0.0181603	0.0365768	14.7540983606557|19.6629213483146|25	31.7073170731707|38.5093167701863|44.8132780082988
6:72427174-72428457	ENSMUSG00000053460	Ggcx	6:72427898-72428049	SE	2	3	-	ENSMUST00000065906	Ggcx-201	18.5	0.0863588	0.380736	na|66.6666666666667|81.8181818181818	89.6551724137931|100|88.5714285714286
2:73721442-73775022	ENSMUSG00000056486	Chn1	2:73721900-73775023	A5SS	3	2	-	Ex.TSS.ENSMUST00000112024	Ex.TSS.ENSMUST00000112024	18.47	0.0456425	0.102182	53.3333333333333|50|64.2857142857143	73.6842105263158|na|75
6:71795325-71807790	ENSMUSG00000052852	Reep1	6:71799166-71799201	MXE	3	3	-	ENSMUST00000212792	Reep1-203	18.38	0.207097	0.904726	8|34.2857142857143|13.7931034482759	18.6046511627907|47.6190476190476|45
11:58199780-58206043	ENSMUSG00000078853	Igtp	11:58201468-58201717	SE	2	2	-	ENSMUST00000094169	Igtp-202	18.37	0.234019	0.275043	na|86.4077669902913|65	na|96.1538461538462|92
2:69790322-69792372	ENSMUSG00000027088	Phospho2	2:69792337-69792372	A3SS	3	3	-	ENSMUST00000028494	Phospho2-201	18.28	0.17794	0.395217	40|70.9677419354839|74.1935483870968	80.3921568627451|84.2105263157895|75.3846153846154
9:20506066-20508018	ENSMUSG00000060510	Zfp266	9:20506728-20506882	MXE	2	3	-	ENSMUST00000213418	Zfp266-204	18.23	0.00111366	0.017181	na|30.7692307692308|33.3333333333333	48.5714285714286|51.2820512820513|50.9803921568627
2:94008589-94010682	ENSMUSG00000040174	Alkbh3	2:94010679-94010682	A5SS	2	3	-	Ex.TSS.ONT.9802.2	Ex.TSS.ONT.9802.2	18.14	0.122222	0.27773	na|46.6666666666667|33.3333333333333	56.25|68.1818181818182|50
17:17838316-17839859	ENSMUSG00000080316	Spaca6	17:17838527-17839778	RI	3	2	-	Ex.ENSMUST00000139969	Ex.Spaca6-205	18.13	0.250381	0.38476	71.4285714285714|55|88.8888888888889	na|92.3076923076923|87.5
4:154978443-154978954	ENSMUSG00000029056	Pank4	4:154978921-154978954	A3SS	3	3	-	ENSMUST00000030931	Pank4-201	18.12	0.0557989	0.161278	35.3982300884956|50.5050505050505|53.5714285714286	58.8235294117647|71.7948717948718|63.2183908045977
3:90500108-90503095	ENSMUSG00000001017	Chtop	3:90502116-90502253	SE	3	3	-	ENSMUST00000001043	Chtop-201	18.06	0.00317314	0.00808695	70.3703703703704|64.8979591836735|74.3697478991597	87.43961352657|89.4409937888199|86.9402985074627
13:58179663-58183181	ENSMUSG00000005312	Ubqln1	13:58179663-58179668	A3SS	3	2	-	ENSMUST00000076454	Ubqln1-202	17.97	0.19904	0.25849	57.8947368421053|53.8461538461538|30.7692307692308	64.2857142857143|na|66.6666666666667
8:70132009-70132586	ENSMUSG00000071078	Nr2c2ap	8:70132412-70132517	SE	3	3	-	ENSMUST00000095273	Nr2c2ap-201	17.96	0.0392842	0.390483	48.7603305785124|36.6197183098592|54.601226993865	59.5375722543353|68.8311688311688|65.4867256637168
1:75436313-75436783	ENSMUSG00000033021	Gmppa	1:75436778-75436783	A3SS	3	2	-	ENSMUST00000113584	Gmppa-202	17.89	0.40711	0.426017	41.6666666666667|80.5555555555556|84	95|na|78.2608695652174
15:58150657-58157901	ENSMUSG00000022359	Wdyhv1	15:58152597-58152745	MXE	3	3	-	ENSMUST00000067563	Wdyhv1-201	17.89	0.171848	0.242088	50|72.8155339805825|80.7692307692308	80.8080808080808|96.8253968253968|79.6116504854369
12:70021032-70025406	ENSMUSG00000021068	Nin	12:70025380-70025406	A5SS	2	2	-	ENSMUST00000021468	Nin-201	17.88	0.103484	0.128653	46.6666666666667|na|54.5454545454545	73.3333333333333|na|63.6363636363636
3:87927924-87930144	ENSMUSG00000004896	Rrnad1	3:87928049-87929855	RI	3	3	-	Ex.ENSMUST00000005016	Ex.Rrnad1-201	17.87	0.0949624	0.237083	13.3333333333333|18.75|7.69230769230769	25|46.1538461538462|22.2222222222222
2:11718459-11724095	ENSMUSG00000023206	Il15ra	2:11720013-11720105	MXE	2	3	-	ENSMUST00000078834	Il15ra-201	17.82	0.0218981	0.043166	na|43.2432432432432|46.3414634146341	61.9718309859155|57.7464788732394|68.1318681318681
2:69654113-69655498	ENSMUSG00000063145	Bbs5	2:69654246-69654373	SE	2	3	-	ENSMUST00000074963	Bbs5-201	17.78	0.0126647	0.0281325	na|86.6666666666667|77.7777777777778	100|100|100
9:35207983-35209037	ENSMUSG00000039048	Foxred1	9:35209034-35209038	A5SS	2	3	-	Ex.ENSMUST00000139703	Ex.Foxred1-206	17.7	0.161908	1	na|28.5714285714286|38.4615384615385	40|63.6363636363636|50
7:19584531-19584783	ENSMUSG00000061028	Clasrp	7:19584780-19584783	A5SS	3	2	-	ENSMUST00000208068	Clasrp-209	17.66	0.0856366	0.482366	33.3333333333333|22.7272727272727|29.4117647058824	na|38.4615384615385|53.8461538461538
3:19645447-19659132	ENSMUSG00000060913	Trim55	3:19659128-19659132	A3SS	3	3	-	Ex.ENSMUST00000029139	Ex.Trim55-201	17.58	0.0955787	0.230179	43.2432432432432|66.2068965517241|67.6767676767677	78.9308176100629|77.6371308016878|73.2937685459941
8:22243957-22258291	ENSMUSG00000031480	Thsd1	8:22252153-22252311	SE	2	2	-	ENSMUST00000069828	Thsd1-201	17.54	0.237608	1	37.5|48.1481481481481|na	51.2820512820513|na|69.4444444444444
2:164799946-164804689	ENSMUSG00000017307	Acot8	2:164802997-164803133	SE	3	3	-	ENSMUST00000017451	Acot8-201	17.54	0.163562	0.339618	45|64.7727272727273|72.1518987341772	81.6326530612245|87.037037037037|65.8823529411765
8:104257444-104263270	ENSMUSG00000054400	Cklf	8:104261474-104261569	MXE	3	3	-	ENSMUST00000212410	Cklf-206	17.51	0.0156212	0.111083	27.7227722772277|34.4827586206897|20	45.5696202531646|46.4788732394366|42.6966292134831
2:167503602-167510875	ENSMUSG00000006418	Rnf114	2:167507047-167507197	SE	3	3	-	ENSMUST00000078050	Rnf114-201	17.48	0.0262764	0.0549105	62.1621621621622|77.1704180064309|77.3584905660377	89.6|88.5869565217391|90.9465020576132
8:78731609-78734003	ENSMUSG00000031684	Slc10a7	8:78732150-78732486	RI	3	2	-	ENSMUST00000034111	Slc10a7-201	17.44	0.301647	1	40|18.75|50	63.6363636363636|na|43.75
11:103103097-103103234	ENSMUSG00000056938	Acbd4	11:103103097-103103145	A5SS	2	3	-	ENSMUST00000140372	Acbd4-209	17.39	0.38284	0.429603	na|37.5|35	40|80|40.9090909090909
5:110136195-110140375	ENSMUSG00000014668	Chfr	5:110140354-110140375	A3SS	2	3	-	ENSMUST00000014812	Chfr-201	17.35	0.166461	0.51489	na|55.2631578947368|45.1612903225806	58.974358974359|80.9523809523809|62.7450980392157
4:94587588-94602876	ENSMUSG00000028577	Plaa	4:94589881-94590074	SE	2	3	-	ENSMUST00000107107	Plaa-201	17.31	0.0388127	0.117904	na|78.5714285714286|75.2577319587629	95.2830188679245|100|87.378640776699
7:130735151-130739811	ENSMUSG00000030852	Tacc2	7:130735151-130735228	A5SS	3	3	-	ENSMUST00000084513	Tacc2-203	17.29	0.00651586	0.0342182	50|40.4255319148936|41.6666666666667	61.1111111111111|63.8888888888889|58.974358974359
11:48867004-48871093	ENSMUSG00000046879	Irgm1	11:48868562-48871094	A5SS	3	3	-	Ex.ENSMUST00000097271	Ex.Irgm1-202	17.28	0.00725563	0.00845424	5|14.3790849673203|9.09090909090909	23.0769230769231|26.9230769230769|30.3030303030303
17:35142385-35142726	ENSMUSG00000024392	Bag6	17:35142498-35142605	SE	2	3	-	ENSMUST00000173550	Bag6-211	17.22	0.0976226	0.153824	na|32|42.8571428571429	50|50|63.9344262295082
7:25714845-25715734	ENSMUSG00000002608	Ccdc97	7:25714845-25715020	A3SS	3	3	-	Ex.ENSMUST00000002683	Ex.Ccdc97-201	17.17	0.0586653	0.33323	76.9230769230769|65.625|88	96|93.75|92.3076923076923
19:6338962-6339686	ENSMUSG00000024947	Men1	19:6339339-6339503	SE	2	3	-	ENSMUST00000056391	Men1-201	17.15	0.0794369	0.138275	na|82.6086956521739|72.7272727272727	97.9591836734694|86.4864864864865|100
3:87760386-87768877	ENSMUSG00000028073	Pear1	3:87762212-87762281	MXE	3	2	-	ENSMUST00000174776	Pear1-217	17.11	0.106376	0.265887	40|30.7692307692308|48.1481481481481	51.7241379310345|na|61.7647058823529
5:43760853-43762816	ENSMUSG00000039753	Fbxl5	5:43760853-43760855	A3SS	3	3	-	ENSMUST00000047857	Fbxl5-201	17.1	0.0873301	0.310076	63.6363636363636|88.3116883116883|81.9672131147541	95.6521739130435|97.6744186046512|91.8918918918919
15:76593310-76593435	ENSMUSG00000022550	Adck5	15:76593431-76593435	A3SS	2	2	-	ENSMUST00000160784	Adck5-207	17.1	0.406064	0.577902	43.4782608695652|61.9047619047619|na	83.3333333333333|na|56.25
9:86783435-86804454	ENSMUSG00000033419	Snap91	9:86791954-86792025	MXE	2	3	-	ENSMUST00000036347	Snap91-201	17.03	0.100062	1	na|76.4150943396226|70	81.8181818181818|100|88.8888888888889
3:95746698-95748041	ENSMUSG00000028107	Tars2	3:95747439-95747656	SE	3	3	-	ENSMUST00000029752	Tars2-201	16.99	0.103171	0.264316	66.6666666666667|87.5|93.1623931623932	100|98.3050847457627|100
9:44773785-44778593	ENSMUSG00000002031	Ift46	9:44778562-44778593	A3SS	3	3	-	ENSMUST00000002099	Ift46-201	16.98	0.0215441	0.391467	66.6666666666667|78.125|79.5454545454545	96.1538461538462|90|89.1304347826087
17:15059470-15061068	ENSMUSG00000036552	Ermard	17:15059766-15059984	SE	3	3	-	ENSMUST00000040594	Ermard-201	16.96	0.00998531	0.0153283	55.1724137931034|66.6666666666667|57.1428571428571	75|76.4705882352941|78.3783783783784
7:132999346-133081756	ENSMUSG00000030970	Ctbp2	7:133025713-133025872	SE	3	3	-	ENSMUST00000033269	Ctbp2-201	16.94	0.151034	0.804223	39.2857142857143|50.7246376811594|58.0645161290323	66.0714285714286|80|52.8301886792453
X:7892497-7894027	ENSMUSG00000031156	Slc35a2	X:7892868-7893967	RI	3	3	-	Ex.ENSMUST00000208718	Ex.Slc35a2-212	16.92	0.259995	1	69.2307692307692|26.3157894736842|47.5	66.6666666666667|69.5652173913043|57.5757575757576
16:77093743-77107884	ENSMUSG00000022867	Usp25	16:77093743-77099746	A5SS	3	3	-	Ex.ENSMUST00000023580	Ex.Usp25-201	16.87	0.258524	0.389889	23.0769230769231|61.9047619047619|57.1428571428571	57.1428571428571|70.3703703703704|65.2173913043478
3:87759582-87768877	ENSMUSG00000028073	Pear1	3:87760224-87760385	MXE	3	2	-	ENSMUST00000172621	Pear1-205	16.86	0.0643356	0.160754	69.6969696969697|75|85.1851851851852	92.8571428571429|na|94.1176470588235
14:67733443-67737605	ENSMUSG00000034327	Kctd9	14:67734141-67734290	SE	2	3	-	ENSMUST00000150768	Kctd9-204	16.86	0.348755	0.481776	na|25|52.3809523809524	63.3333333333333|38.0952380952381|65.2173913043478
10:80410622-80413204	ENSMUSG00000020167	Tcf3	10:80410622-80410624	A3SS	3	3	-	ENSMUST00000020379	Tcf3-202	16.85	0.123818	0.136176	51.3513513513513|33.3333333333333|40	70|46.1538461538462|59.0909090909091
9:111161390-111173080	ENSMUSG00000032497	Lrrfip2	9:111162848-111162901	MXE	2	3	-	ONT.16915.3	ONT.16915.3	16.82	0.195959	1	na|49.7607655502392|47.6923076923077	78.7234042553192|51.6129032258064|66.2921348314607
2:24863909-24877454	ENSMUSG00000036893	Ehmt1	2:24863909-24863929	A3SS	2	3	-	ENSMUST00000046227	Ehmt1-201	16.71	0.0853788	0.181982	na|21.2121212121212|10.5263157894737	31.8181818181818|40|25.9259259259259
2:24863906-24877454	ENSMUSG00000036893	Ehmt1	2:24863906-24863929	A3SS	2	3	-	ENSMUST00000046227	Ehmt1-201	16.71	0.0853788	0.181982	na|21.2121212121212|10.5263157894737	31.8181818181818|40|25.9259259259259
1:60503596-60525591	ENSMUSG00000026014	Raph1	1:60518980-60519060	MXE	3	2	-	ENSMUST00000027168	Raph1-201	16.68	0.254148	0.480389	0|25|29.1666666666667	36.734693877551|na|32.7272727272727
11:46437010-46440562	ENSMUSG00000020397	Med7	11:46439806-46439975	SE	3	3	-	ENSMUST00000020665	Med7-201	16.62	0.00346774	0.00403689	43.5294117647059|48.1481481481481|44.4444444444444	65.5172413793103|62.7586206896552|57.7114427860697
1:120166173-120188040	ENSMUSG00000026388	3110009E18Rik	1:120171401-120171482	SE	3	3	-	ENSMUST00000112644	3110009E18Rik-203	16.6	0.175456	0.30814	68.4210526315789|47.6190476190476|57.1428571428571	83.3333333333333|58.1395348837209|81.5217391304348
19:8773107-8774334	ENSMUSG00000003680	Taf6l	19:8773505-8773692	MXE	3	3	-	ENSMUST00000010249	Taf6l-202	16.57	0.0668177	0.0949707	40.9395973154362|58.9887640449438|58.6206896551724	63.8709677419355|73.7226277372263|70.6611570247934
14:73162478-73166479	ENSMUSG00000022106	Rcbtb2	14:73164684-73164850	SE	3	3	-	ENSMUST00000022702	Rcbtb2-201	16.56	0.296731	0.410561	50|91.3793103448276|91.1504424778761	95.7746478873239|94.8275862068966|91.6083916083916
2:77936723-77946149	ENSMUSG00000027014	Cwc22	2:77940302-77940362	SE	2	3	-	ENSMUST00000065889	Cwc22-201	16.54	0.0323296	0.0726323	na|21.7391304347826|20	30.7692307692308|40|41.4634146341463
7:126492216-126492811	ENSMUSG00000032637	Atxn2l	7:126492449-126492485	SE	3	2	-	ENSMUST00000206265	Atxn2l-205	16.46	0.0269415	0.13531	45.2830188679245|44.8275862068966|48.6486486486487	na|57.6923076923077|67.741935483871
2:112455140-112459464	ENSMUSG00000055943	Emc7	2:112455140-112455300	A5SS	3	3	-	Ex.TSS.ONT.9076.2	Ex.TSS.ONT.9076.2	16.45	0.23583	0.464116	18.1818181818182|35.4838709677419|7.69230769230769	26.0869565217391|53.8461538461538|30.7692307692308
2:156254311-156272541	ENSMUSG00000038116	Phf20	2:156267155-156267542	MXE	3	2	-	ENSMUST00000037401	Phf20-201	16.41	0.137578	0.282723	57.6923076923077|72.5806451612903|60.8695652173913	87.7551020408163|na|72.5
5:3558694-3559137	ENSMUSG00000058503	Fam133b	5:3559097-3559137	A3SS	3	3	-	ENSMUST00000115527	Fam133b-201	16.38	0.18514	0.652131	55.5555555555556|82.3529411764706|86.3636363636364	94.2307692307692|84.375|94.8051948051948
3:90500108-90502121	ENSMUSG00000001017	Chtop	3:90502116-90502121	A5SS	3	3	-	Ex.TSS.ENSMUST00000001043	Ex.TSS.ENSMUST00000001043	16.37	0.00289564	0.00737999	67.5675675675676|64.1891891891892|72.4137931034483	83.9416058394161|86|83.3333333333333
5:113743304-113745046	ENSMUSG00000018974	Sart3	5:113744544-113744734	SE	3	3	-	ENSMUST00000019118	Sart3-201	16.36	0.00393333	0.0122129	86.6666666666667|78.4313725490196|81.8181818181818	100|96|100
9:20486426-20492385	ENSMUSG00000059475	Zfp426	9:20486426-20486437	A3SS	3	2	-	ENSMUST00000080386	Zfp426-201	16.34	0.0601968	0.873391	31.5789473684211|33.3333333333333|30.7692307692308	55.5555555555556|na|40.9090909090909
4:3738799-3742441	ENSMUSG00000042228	Lyn	4:3738799-3738861	A5SS	3	3	-	ENSMUST00000041377	Lyn-201	16.32	0.0252581	0.0744692	64.2857142857143|54|54.2857142857143	78.7878787878788|75|67.741935483871
7:120889752-120891864	ENSMUSG00000035064	Eef2k	7:120891596-120891730	SE	3	3	-	ENSMUST00000047875	Eef2k-201	16.31	0.148697	0.735647	64.7058823529412|50|76.4705882352941	71.4285714285714|80|88.6792452830189
18:35598760-35608737	ENSMUSG00000037058	Paip2	18:35598760-35600117	A5SS	3	3	-	Ex.TSS.ONT.7660.6	Ex.TSS.ONT.7660.6	16.24	0.0639474	0.104875	20|30|20	31.5789473684211|50|37.1428571428571
9:70572177-70573510	ENSMUSG00000032212	Sltm	9:70573457-70573510	A3SS	3	3	-	ENSMUST00000049263	Sltm-201	16.2	0.233387	1	23.0769230769231|43.6363636363636|32.5	38.2978723404255|40.4761904761905|69.0476190476191
15:39098198-39099872	ENSMUSG00000022299	Slc25a32	15:39098198-39098242	A3SS	2	3	-	ENSMUST00000022908	Slc25a32-201	16.18	0.00390747	0.00549156	na|78.2608695652174|83.3333333333333	97.4358974358974|96|97.5
2:12974454-12978159	ENSMUSG00000026730	Pter	2:12974454-12974457	A5SS	2	3	-	Ex.ENSMUST00000154269	Ex.Pter-205	16.16	0.0315967	0.0633799	na|12.5|5.55555555555556	27.7777777777778|20|27.7777777777778
2:12924199-12978159	ENSMUSG00000026730	Pter	2:12924199-12974457	A5SS	2	3	-	Ex.TSS.ENSMUST00000028063	Ex.TSS.ENSMUST00000028063	16.16	0.0315967	0.0633612	na|12.5|5.55555555555556	27.7777777777778|20|27.7777777777778
5:123740863-123742778	ENSMUSG00000029422	Rsrc2	5:123740863-123740884	A3SS	3	3	-	ENSMUST00000050827	Rsrc2-201	16.14	0.264377	0.843785	20.5128205128205|30.7692307692308|45.8333333333333	32|66.6666666666667|46.875
16:17528741-17530777	ENSMUSG00000022760	Thap7	16:17530230-17530385	MXE	3	3	-	ENSMUST00000231288	Thap7-202	16.14	0.110973	0.16281	47.2222222222222|68.8524590163934|70.0854700854701	76.8707482993197|74.2574257425743|83.4394904458599
2:156254311-156272541	ENSMUSG00000038116	Phf20	2:156264281-156264360	MXE	3	2	-	ENSMUST00000037401	Phf20-201	16.09	0.0762117	0.156606	61.5384615384615|70.9677419354839|73.9130434782609	89.7959183673469|na|80
X:53266120-53268875	ENSMUSG00000036022	Fam122b	X:53266271-53268876	A5SS	2	3	-	Ex.TSS.ENSMUST00000071023	Ex.TSS.ENSMUST00000071023	15.97	0.132107	1	na|25.9259259259259|33.3333333333333	35|47.6190476190476|54.1666666666667
3:90212741-90212933	ENSMUSG00000090733	Rps27	3:90212930-90212934	A5SS	3	3	-	Ex.TSS.ENSMUST00000197361	Ex.TSS.ENSMUST00000197361	15.96	0.00754061	0.0191857	27.5|23.8095238095238|34.0909090909091	43.9024390243902|42.8571428571429|46.5116279069767
13:111449000-111453372	ENSMUSG00000032745	Gpbp1	13:111453024-111453247	SE	3	3	-	ENSMUST00000047627	Gpbp1-201	15.92	0.0961291	0.121898	82.9268292682927|67.8571428571429|65.9574468085106	97.1631205673759|79.8319327731092|87.5
10:52233836-52284102	ENSMUSG00000019891	Dcbld1	10:52261727-52284103	A3SS	2	2	-	Ex.TSS.ENSMUST00000218582	Ex.TSS.ENSMUST00000218582	15.92	0.0844663	0.0916094	na|57.1428571428571|58.3333333333333	68.75|na|78.5714285714286
3:60615774-60622145	ENSMUSG00000027763	Mbnl1	3:60621423-60621458	SE	2	2	-	ENSMUST00000099087	Mbnl1-201	15.91	0.600235	1	na|23.8095238095238|29.0322580645161	16.6666666666667|na|68
3:51265007-51266752	ENSMUSG00000037174	Elf2	3:51265007-51265042	A3SS	3	3	-	ENSMUST00000091144	Elf2-202	15.91	0.0107898	0.0264619	6.25|7.69230769230769|1	18.0555555555556|17.9487179487179|26.6666666666667
4:41379871-41388095	ENSMUSG00000028437	Ubap1	4:41387175-41387357	SE	3	3	-	ENSMUST00000072866	Ubap1-201	15.9	0.105083	0.310837	71.6666666666667|97.5|80.2325581395349	98.936170212766|100|98.1651376146789
7:127471120-127472097	ENSMUSG00000030822	Prr14	7:127471906-127471977	SE	3	3	-	ENSMUST00000106292	Prr14-202	15.88	0.199785	1	53.8461538461538|43.4782608695652|66.6666666666667	85.4545454545455|58.6206896551724|67.5675675675676
14:54975234-54976075	ENSMUSG00000053093	Myh7	14:54975418-54975878	RI	3	3	-	Ex.ENSMUST00000102803	Ex.Myh7-201	15.82	0.0487232	0.0667782	26.9005847953216|18.0257510729614|13.0434782608696	32.5581395348837|30|42.8571428571429
2:48910246-48912561	ENSMUSG00000026761	Orc4	2:48910246-48910294	A3SS	3	3	-	ENSMUST00000028098	Orc4-201	15.81	0.248963	0.513764	51.8518518518518|84.9056603773585|88.2882882882883	90|93.8271604938272|88.6363636363636
2:48910243-48912561	ENSMUSG00000026761	Orc4	2:48910243-48910294	A3SS	3	3	-	ENSMUST00000028098	Orc4-201	15.81	0.248963	0.547842	51.8518518518518|84.9056603773585|88.2882882882883	90|93.8271604938272|88.6363636363636
1:181908377-181913306	ENSMUSG00000022995	Enah	1:181911597-181911659	SE	3	3	-	ENSMUST00000111024	Enah-202	15.81	0.0138893	0.0253638	60|54.2857142857143|64.7058823529412	73.6842105263158|72.7272727272727|80
15:79530518-79535956	ENSMUSG00000055065	Ddx17	15:79531672-79531914	SE	2	3	-	ENSMUST00000054014	Ddx17-201	15.8	0.246419	0.352718	40|46.1538461538462|na	67.741935483871|66.6666666666667|42.2222222222222
13:59778816-59782017	ENSMUSG00000035248	Tut7	13:59779137-59779201	SE	3	3	-	ONT.4665.3	ONT.4665.3	15.76	0.0180258	0.0234525	25.8064516129032|24.3243243243243|19.1489361702128	33.3333333333333|37.7777777777778|45.4545454545455
6:146554647-146556130	ENSMUSG00000040250	Ints13	6:146554928-146555098	SE	3	3	-	ENSMUST00000032427	Ints13-201	15.7	0.0138047	0.0547155	70.7317073170732|78.2051282051282|83.6363636363636	93.5483870967742|92.8571428571429|93.2584269662921
4:83441970-83450197	ENSMUSG00000028483	Snapc3	4:83450071-83450197	A3SS	3	3	-	Ex.ENSMUST00000030206	Ex.Snapc3-201	15.69	0.229583	0.695245	50|79.6610169491525|81.4814814814815	89.6551724137931|77.5|91.044776119403
7:28316178-28316783	ENSMUSG00000003435	Supt5	7:28316283-28316441	SE	3	3	-	ENSMUST00000003527	Supt5-201	15.65	0.022269	0.127988	73.2142857142857|81.6666666666667|81.1320754716981	100|94.5205479452055|88.4297520661157
12:24665953-24666827	ENSMUSG00000062563	Cys1	12:24666182-24666766	RI	2	3	-	Ex.ENSMUST00000163514	Ex.Cys1-204	15.6	0.0605864	0.0743837	60|70.5882352941177|na	80.7692307692308|76.1904761904762|85.7142857142857
9:111161390-111173080	ENSMUSG00000032497	Lrrfip2	9:111167200-111167244	MXE	2	3	-	ONT.16915.3	ONT.16915.3	15.56	0.202355	1	na|41.6267942583732|46.1538461538462	69.1489361702128|45.1612903225806|64.0449438202247
8:3464101-3467571	ENSMUSG00000069633	Pex11g	8:3465783-3465971	SE	3	3	-	ENSMUST00000004686	Pex11g-201	15.51	0.0317062	0.288549	68.75|76.9230769230769|82.9787234042553	95.3488372093023|92.7272727272727|87.0967741935484
7:55816657-55818713	ENSMUSG00000033790	Tubgcp5	7:55817239-55817427	SE	2	3	-	ENSMUST00000032627	Tubgcp5-201	15.5	0.141513	0.929927	na|71.4285714285714|91.6666666666667	96.551724137931|100|94.5945945945946
8:72346172-72367903	ENSMUSG00000006276	Eps15l1	8:72356164-72356211	MXE	2	3	-	ONT.16210.1	ONT.16210.1	15.47	0.307933	1	na|15.6862745098039|19.5121951219512	16.3265306122449|50|32.8947368421053
14:49074195-49080235	ENSMUSG00000036291	Ap5m1	14:49078695-49078922	SE	2	3	-	ENSMUST00000037473	Ap5m1-201	15.46	0.0583014	0.0787756	na|77.7777777777778|75.6756756756757	89.4736842105263|100|87.0967741935484
11:94082913-94083947	ENSMUSG00000020859	Spag9	11:94083945-94083948	A3SS	3	3	-	Ex.ENSMUST00000024979	Ex.Spag9-201	15.38	0.0323573	0.0390353	8.33333333333333|21.4285714285714|13.953488372093	24.390243902439|34.2105263157895|31.25
2:118114410-118114653	ENSMUSG00000040152	Thbs1	2:118114651-118114653	A3SS	2	2	-	ENSMUST00000039559	Thbs1-201	15.34	0.499186	0.984657	na|50|46.6666666666667	45|na|82.3529411764706
13:23357714-23362802	ENSMUSG00000046351	Zfp322a	13:23362580-23362654	SE	3	3	-	ENSMUST00000125328	Zfp322a-202	15.31	0.0240696	0.0307454	20|31.3432835820896|25.7142857142857	45.2380952380952|42.1052631578947|35.632183908046
15:78437584-78438497	ENSMUSG00000033287	Kctd17	15:78437672-78438486	RI	3	3	-	Ex.ENSMUST00000162517	Ex.Kctd17-206	15.3	0.0775647	0.110802	45.4545454545455|30.2325581395349|32.258064516129	43.2432432432432|58.3333333333333|52.2727272727273
16:77093743-77107884	ENSMUSG00000022867	Usp25	16:77097649-77107885	A3SS	3	3	-	Ex.ENSMUST00000023580	Ex.Usp25-201	15.25	0.367142	0.553487	16.6666666666667|57.8947368421053|60	50|66.6666666666667|63.6363636363636
13:23422336-23423585	ENSMUSG00000036376	Abt1	13:23422483-23423586	A5SS	3	3	-	Ex.ONT.4539.2	Ex.ONT.4539.2	15.25	0.0514709	0.0657452	71.6666666666667|89.1304347826087|86.1702127659574	95.5555555555556|100|97.1698113207547
11:101571978-101572807	ENSMUSG00000017119	Nbr1	11:101572462-101572572	SE	3	3	-	ENSMUST00000071537	Nbr1-201	15.25	0.156868	0.175605	45.4545454545455|64.2335766423358|70.8333333333333	73.4513274336283|83.7837837837838|69.0476190476191
11:49175697-49180540	ENSMUSG00000040283	Btnl9	11:49178715-49178996	SE	2	2	-	ENSMUST00000046522	Btnl9-201	15.21	0.294579	0.34214	na|69.5652173913043|90.9090909090909	na|97.1428571428571|93.75
12:24665953-24666827	ENSMUSG00000062563	Cys1	12:24666222-24666766	RI	2	3	-	Ex.ENSMUST00000173145	Ex.Cys1-206	15.2	0.0733918	0.0901038	60|70.5882352941177|na	80.7692307692308|75|85.7142857142857
11:58319591-58322599	ENSMUSG00000049755	Zfp672	11:58322569-58322599	A5SS	2	3	-	ONT.2967.4	ONT.2967.4	15.2	0.0307877	0.0362048	na|4.76190476190476|7.14285714285714	17.3913043478261|19.047619047619|27.027027027027
8:22559059-22560500	ENSMUSG00000037656	Slc20a2	8:22560497-22560500	A3SS	3	3	-	Ex.ENSMUST00000067786	Ex.Slc20a2-201	15.17	0.0686756	0.574598	70|90|84.0579710144928	98.6486486486486|97.4358974358974|93.4782608695652
15:44400225-44401281	ENSMUSG00000038736	Nudcd1	15:44400225-44400227	A3SS	2	2	-	ENSMUST00000227843	Nudcd1-206	15.13	0.179509	0.252637	na|11.1111111111111|23.0769230769231	27.7777777777778|na|36.6666666666667
4:117252135-117267889	ENSMUSG00000048772	Tmem53	4:117265860-117267890	A3SS	3	3	-	Ex.ONT.11345.3	Ex.ONT.11345.3	15.08	0.00947426	0.0251072	63.4615384615385|64.5833333333333|72.8813559322034	80.9859154929577|84.5588235294118|80.625
12:24665838-24666827	ENSMUSG00000062563	Cys1	12:24666253-24666766	RI	2	3	-	Ex.ENSMUST00000074163	Ex.Cys1-201	15.08	0.0849833	0.104333	60|68.75|na	80.7692307692308|72.2222222222222|85.3658536585366
12:111789460-111793648	ENSMUSG00000021288	Klc1	12:111789460-111789486	A5SS	3	3	-	Ex.ENSMUST00000120544	Ex.Klc1-203	15.08	0.260198	0.31755	61.9047619047619|60.7142857142857|60	82.6086956521739|91.6666666666667|53.5714285714286
12:69582346-69582530	ENSMUSG00000049882	Vcpkmt	12:69582520-69582530	A5SS	3	3	-	ENSMUST00000058639	Vcpkmt-201	15.07	0.323109	0.401454	33.3333333333333|40|57.1428571428571	47.0588235294118|81.25|47.3684210526316
12:108113394-108157753	ENSMUSG00000056770	Setd3	12:108118242-108118356	MXE	3	3	-	ENSMUST00000071095	Setd3-201	15.07	0.000188086	0.000228969	67.816091954023|69.7247706422018|66.3265306122449	82.5242718446602|84.1666666666667|82.3809523809524
7:31134518-31135596	ENSMUSG00000001248	Gramd1a	7:31135526-31135596	A5SS	3	2	-	ENSMUST00000186634	Gramd1a-206	15.03	0.1966	1	28.5714285714286|10.5263157894737|5.55555555555556	28.5714285714286|na|31.25
4:154019631-154021512	ENSMUSG00000029028	Lrrc47	4:154019814-154020436	RI	3	2	-	ENSMUST00000030894	Lrrc47-201	15	0.0586814	0.169721	50|54.5454545454545|45.4545454545455	na|70|60
3:69025986-69027562	ENSMUSG00000034349	Smc4	3:69027493-69027562	A3SS	3	3	-	ENSMUST00000042901	Smc4-201	14.99	0.0732849	0.181822	70.5882352941177|90.3225806451613|86.4864864864865	100|95|97.3684210526316
9:106308034-106329900	ENSMUSG00000023345	Poc1a	9:106329873-106329900	A3SS	3	3	-	ENSMUST00000072206	Poc1a-201	14.93	0.0194029	0.236978	77.7777777777778|82.3529411764706|80.6451612903226	87.8787878787879|100|97.6744186046512
5:8428689-8430430	ENSMUSG00000054099	Slc25a40	5:8430412-8430430	A3SS	3	3	-	ENSMUST00000066921	Slc25a40-201	14.92	0.302393	1	60|100|95.2380952380952	100|100|100
12:40207124-40212938	ENSMUSG00000001627	Ifrd1	12:40212310-40212418	SE	3	3	-	ENSMUST00000001672	Ifrd1-201	14.89	0.00109607	0.00135162	75.1412429378531|80.2752293577982|74.8299319727891	91.3946587537092|91.8965517241379|91.6289592760181
7:7295184-7298691	ENSMUSG00000000605	Clcn4	7:7295970-7296069	MXE	3	3	-	ENSMUST00000000619	Clcn4-201	14.87	0.117857	0.792579	51.219512195122|74.703557312253|69.4267515923567	83.8926174496644|80.1980198019802|75.8620689655172
10:78588277-78589745	ENSMUSG00000032714	Syde1	10:78588922-78589100	RI	3	3	-	ONT.1737.3	ONT.1737.3	14.85	0.0376055	0.0413644	10.5263157894737|0|0	25|14.2857142857143|15.7894736842105
5:34163752-34169389	ENSMUSG00000079555	Haus3	5:34167405-34168443	MXE	3	3	-	ENSMUST00000060049	Haus3-201	14.84	0.373531	1	41.3793103448276|89.3617021276596|79.1666666666667	86.6666666666667|79.6610169491525|88.0952380952381
11:116671757-116672663	ENSMUSG00000020812	1810032O08Rik	11:116672164-116672355	SE	3	3	-	ENSMUST00000106378	1810032O08Rik-201	14.84	0.00984375	0.0112394	71.1340206185567|69.811320754717|70.7865168539326	82.258064516129|91.7808219178082|82.2033898305085
18:32093230-32097149	ENSMUSG00000024384	Iws1	18:32093539-32093697	SE	3	3	-	ENSMUST00000212675	Iws1-206	14.8	0.0669193	0.109327	17.3913043478261|13.5135135135135|24.1379310344828	25.9259259259259|42.8571428571429|30.6451612903226
5:145233603-145237049	ENSMUSG00000007812	Zfp655	5:145235306-145235391	MXE	3	3	-	ENSMUST00000200039	Zfp655-206	14.79	0.0281322	0.0945168	56.4102564102564|70.6422018348624|59.5238095238095	77.1739130434783|75.5102040816327|78.2608695652174
1:84759047-84760762	ENSMUSG00000026219	Trip12	1:84759047-84759127	A3SS	2	3	-	ENSMUST00000027421	Trip12-201	14.76	0.0961113	0.184276	na|80.9523809523809|80	85.7142857142857|100|100
2:147027646-147028196	ENSMUSG00000027433	Xrn2	2:147028093-147028196	A3SS	3	3	-	ENSMUST00000028921	Xrn2-201	14.7	0.168252	0.328322	66.6666666666667|91.8238993710692|93.7062937062937	98.8888888888889|97.4025974025974|100
7:126868839-126871641	ENSMUSG00000059981	Taok2	7:126868908-126871401	RI	3	3	-	Ex.ENSMUST00000214525	Ex.Taok2-205	14.69	0.0701799	0.355692	23.0769230769231|42.8571428571429|35	45|50|50
2:131521172-131522147	ENSMUSG00000027333	Smox	2:131522059-131522147	A3SS	3	3	-	ENSMUST00000028806	Smox-201	14.65	0.0494316	0.0996572	79.6296296296296|71.6666666666667|83.3333333333333	86.2745098039216|100|92.3076923076923
11:3524720-3526164	ENSMUSG00000020439	Smtn	11:3524720-3524726	A3SS	3	3	-	Ex.ENSMUST00000020718	Ex.Smtn-201	14.65	0.150143	0.174447	34.0659340659341|50|60.5042016806723	57.0175438596491|66.8674698795181|64.6428571428572
17:25727848-25728522	ENSMUSG00000041199	Rpusd1	17:25728203-25728391	SE	2	2	-	ENSMUST00000047273	Rpusd1-201	14.64	0.474717	0.734249	na|21.6216216216216|54.2857142857143	48.780487804878|na|56.4102564102564
18:5105872-5114530	ENSMUSG00000024236	Svil	18:5106664-5106871	MXE	3	3	-	ENSMUST00000025079	Svil-201	14.63	0.261988	0.432111	56.4516129032258|86.0655737704918|92.6605504587156	94.2528735632184|94.5054945054945|90.3225806451613
9:121727391-121729635	ENSMUSG00000032525	Nktr	9:121728578-121728685	SE	3	3	-	ENSMUST00000035112	Nktr-201	14.59	0.137311	1	76.7441860465116|84.0909090909091|63.7931034482759	79.1666666666667|93.8775510204082|95.3488372093023
7:110071456-110072121	ENSMUSG00000061079	Zfp143	7:110072119-110072121	A3SS	2	3	-	ENSMUST00000084727	Zfp143-201	14.58	0.160937	0.767574	na|29.4117647058824|20	35.7142857142857|50|32.1428571428571
17:47613118-47622884	ENSMUSG00000092558	Med20	17:47618809-47619062	SE	3	3	-	ENSMUST00000024778	Med20-201	14.58	0.0308952	0.0491767	71.4285714285714|81.3559322033898|84.4155844155844	93.5483870967742|97.4025974025974|90
12:69353893-69354646	ENSMUSG00000020982	Nemf	12:69353893-69353942	A3SS	3	3	-	ENSMUST00000021368	Nemf-201	14.58	0.184014	0.228617	66.6666666666667|89.4117647058824|96.8253968253968	98.7179487179487|100|97.9381443298969
3:87927924-87930138	ENSMUSG00000004896	Rrnad1	3:87928049-87930047	RI	3	3	-	Ex.ENSMUST00000164439	Ex.Rrnad1-211	14.57	0.109611	0.273635	18.75|18.75|7.69230769230769	25|41.6666666666667|22.2222222222222
15:3271057-3274725	ENSMUSG00000064373	Selenop	15:3274661-3274726	A3SS	3	3	-	Ex.TSS.ONT.5407.4	Ex.TSS.ONT.5407.4	14.57	0.23017	0.322349	25|53.4883720930233|56	54.1666666666667|60.8695652173913|63.1578947368421
4:86900620-86932031	ENSMUSG00000038007	Acer2	4:86911616-86911750	SE	3	3	-	ONT.11250.2	ONT.11250.2	14.53	0.127662	0.387603	37.7777777777778|61.2244897959184|55.5555555555556	61.0169491525424|66.6666666666667|70.4545454545455
5:35030091-35031870	ENSMUSG00000029101	Rgs12	5:35030468-35030621	SE	2	2	-	ENSMUST00000030984	Rgs12-201	14.5	0.287104	0.804198	82.3529411764706|64.2857142857143|na	92.3076923076923|na|83.3333333333333
4:154019631-154021512	ENSMUSG00000029028	Lrrc47	4:154019886-154020436	RI	3	2	-	ENSMUST00000030894	Lrrc47-201	14.49	0.116411	0.336678	50|61.5384615384615|45.4545454545455	na|70|63.6363636363636
17:23821921-23822660	ENSMUSG00000039218	Srrm2	17:23822016-23822412	RI	3	3	-	Ex.ENSMUST00000186259	Ex.Srrm2-204	14.49	0.0284287	0.0436066	6.66666666666667|12.5|11.7647058823529	27.2727272727273|30|17.1428571428571
12:73280633-73282611	ENSMUSG00000034442	Trmt5	12:73281005-73282612	A5SS	3	3	-	Ex.ENSMUST00000220701	Ex.Trmt5-202	14.45	0.0392476	0.0488809	86.9565217391304|70.5882352941177|77.7777777777778	94.2446043165468|92.4137931034483|92
9:66784646-66790597	ENSMUSG00000032375	Aph1b	9:66789646-66789768	SE	2	2	-	ENSMUST00000034934	Aph1b-201	14.41	0.101037	1	na|85.7142857142857|78.5714285714286	100|na|93.1034482758621
X:94102381-94123067	ENSMUSG00000079509	Zfx	X:94114196-94114263	SE	2	3	-	ENSMUST00000088102	Zfx-201	14.32	0.109363	1	na|66.6666666666667|81.25	85.2941176470588|86.2068965517241|93.3333333333333
7:141609916-141611335	ENSMUSG00000002957	Ap2a2	7:141611333-141611335	A3SS	2	2	-	ONT.14823.2	ONT.14823.2	14.29	0.32172	1	na|58.3333333333333|50	58.3333333333333|na|78.5714285714286
11:60409631-60416985	ENSMUSG00000042709	Atpaf2	11:60416751-60416985	A5SS	3	3	-	Ex.TSS.ENSMUST00000108721	Ex.TSS.ENSMUST00000108721	14.29	0.122017	0.144116	57.1428571428571|75.6302521008403|80.8333333333333	87.9310344827586|83.5164835164835|85.0340136054422
11:90030744-90035275	ENSMUSG00000069763	Tmem100	11:90033590-90035276	A3SS	3	3	-	Ex.ONT.2502.2	Ex.ONT.2502.2	14.26	0.107766	0.129833	70.5882352941177|91.6666666666667|90.625	100|98.2456140350877|97.4025974025974
3:14534023-14536473	ENSMUSG00000027550	Lrrcc1	3:14535999-14536204	SE	2	2	-	ENSMUST00000091325	Lrrcc1-201	14.23	0.0853465	0.203286	na|76.6666666666667|85.1851851851852	93.8775510204082|na|96.4285714285714
3:95294987-95295299	ENSMUSG00000038712	Mindy1	3:95295273-95295299	A3SS	3	3	-	ENSMUST00000107187	Mindy1-202	14.21	0.0849862	0.218281	68|67.2727272727273|80.327868852459	90.3846153846154|90.9090909090909|76.9230769230769
4:109321218-109322069	ENSMUSG00000028552	Eps15	4:109321218-109321325	A5SS	3	3	-	ENSMUST00000175776	Eps15-207	14.19	0.163996	0.430886	10|28.9473684210526|30.7692307692308	38.7096774193548|45.4545454545455|28.125
6:4689768-4691430	ENSMUSG00000004631	Sgce	6:4689768-4690495	A3SS	3	3	-	Ex.ONT.13831.5	Ex.ONT.13831.5	14.17	0.0561761	0.235127	66.6666666666667|77.4193548387097|76.1904761904762	94.7368421052632|87.5|80.5555555555556
2:164793011-164799719	ENSMUSG00000017307	Acot8	2:164795652-164795809	MXE	3	3	-	ENSMUST00000017451	Acot8-201	14.17	0.233712	0.485154	54.4117647058823|78.75|87.8048780487805	87.037037037037|91.044776119403|85.3932584269663
17:56574953-56576877	ENSMUSG00000042625	Safb2	17:56575355-56576012	SE	2	3	-	ENSMUST00000075510	Safb2-201	14.17	0.287434	0.308158	na|46.6666666666667|69.2307692307692	82.3529411764706|70.3703703703704|63.6363636363636
X:134718993-134719626	ENSMUSG00000033460	Armcx1	X:134718993-134719108	A5SS	3	3	-	ENSMUST00000051256	Armcx1-202	14.15	0.319925	1	58.3333333333333|39.4736842105263|52.5	43.2432432432432|81.25|68.2539682539683
8:31158138-31160089	ENSMUSG00000031577	Tti2	8:31158756-31159881	RI	3	3	-	Ex.ONT.15602.2	Ex.ONT.15602.2	14.13	0.345313	1	5.55555555555556|20.8333333333333|12.5	50|7.14285714285714|24.1379310344828
17:46967309-46968383	ENSMUSG00000023977	Ubr2	17:46967309-46967312	A3SS	3	3	-	ENSMUST00000113335	Ubr2-201	14.1	0.0445905	0.0709502	61.9047619047619|73.3333333333333|75.5102040816327	89.1891891891892|82.6086956521739|81.25
12:108113394-108157753	ENSMUSG00000056770	Setd3	12:108119106-108119164	MXE	3	3	-	ENSMUST00000071095	Setd3-201	14.07	0.000988432	0.00120326	66.6666666666667|72.0183486238532|69.3877551020408	83.495145631068|82.5|84.2857142857143
7:46908992-46910744	ENSMUSG00000014402	Tsg101	7:46908992-46909068	A3SS	3	3	-	ENSMUST00000014546	Tsg101-201	14.05	0.157865	1	62.8048780487805|87.6075731497418|86.4548494983278	93.2301740812379|93.8967136150235|91.9047619047619
13:60895720-60896237	ENSMUSG00000074874	Ctla2b	13:60895945-60896143	SE	3	3	-	ENSMUST00000225732	Ctla2b-204	14.05	0.0459516	0.0598083	59.2857142857143|44.6428571428571|59.0163934426229	68.9189189189189|69.5121951219512|66.6666666666667
9:48375905-48388871	ENSMUSG00000044229	Nxpe4	9:48375905-48376067	A5SS	2	3	-	ENSMUST00000093853	Nxpe4-201	14.04	0.248827	1	54.5454545454545|80|na	77.2727272727273|83.3333333333333|83.3333333333333
9:61921247-61924631	ENSMUSG00000032254	Kif23	9:61923905-61924216	SE	3	3	-	ENSMUST00000034815	Kif23-201	13.98	0.0988451	1	24.2424242424242|40.3508771929825|23.0769230769231	39.622641509434|40|50
2:26340561-26344601	ENSMUSG00000026930	Gpsm1	2:26340561-26340584	A5SS	3	3	-	ENSMUST00000066889	Gpsm1-201	13.97	0.00745159	0.0159259	27.7777777777778|25.1121076233184|25.8823529411765	41.7061611374408|35.031847133758|43.9330543933054
7:25291450-25292314	ENSMUSG00000005442	Cic	7:25291770-25292063	RI	3	2	-	Ex.ENSMUST00000005578	Ex.Cic-201	13.96	0.0251233	0.104955	8.33333333333333|6.25|0	20|na|17.6470588235294
2:6553965-6560670	ENSMUSG00000002107	Celf2	2:6560659-6560670	A5SS	2	3	-	ENSMUST00000114927	Celf2-205	13.96	0.230375	0.510892	na|19.6078431372549|21.0526315789474	42.8571428571429|40|20
2:94413782-94418255	ENSMUSG00000027193	Api5	2:94413782-94413786	A3SS	3	3	-	Ex.TSS.ONT.9806.2	Ex.TSS.ONT.9806.2	13.95	0.00604194	0.0137361	32.3529411764706|33.3333333333333|26.9230769230769	47.5409836065574|45.2380952380952|41.6666666666667
16:16341068-16345997	ENSMUSG00000022789	Dnm1l	16:16341422-16341468	SE	3	3	-	ENSMUST00000023477	Dnm1l-201	13.95	0.0556431	0.0814828	69.4444444444444|80.4444444444444|85.7142857142857	90.64039408867|96.6216216216216|90.2040816326531
6:124403908-124404629	ENSMUSG00000005069	Pex5	6:124404133-124404243	SE	2	3	-	ENSMUST00000035861	Pex5-201	13.92	0.0227204	0.0871489	na|13.3333333333333|21.0526315789474	30|33.3333333333333|30
12:110544186-110545594	ENSMUSG00000017843	Ppp2r5c	12:110544186-110544188	A5SS	3	3	-	Ex.ENSMUST00000084985	Ex.Ppp2r5c-201	13.9	0.224259	0.27323	23.8095238095238|44.9392712550607|56.701030927835	54.1484716157205|57.6086956521739|55.3846153846154
7:34357497-34365614	ENSMUSG00000066568	Lsm14a	7:34357766-34357942	SE	3	3	-	ENSMUST00000085585	Lsm14a-201	13.86	0.100808	0.603732	67.8571428571429|55.8620689655172|63.8888888888889	67.5438596491228|86.4406779661017|75.2066115702479
8:84258927-84260293	ENSMUSG00000004994	Ccdc130	8:84259113-84260294	A5SS	3	2	-	Ex.TSS.ENSMUST00000005120	Ex.TSS.ENSMUST00000005120	13.84	0.244511	1	58.3333333333333|82.6086956521739|66.6666666666667	79.4117647058823|na|86.6666666666667
18:21021000-21026085	ENSMUSG00000024317	Rnf138	18:21024409-21024516	SE	3	3	-	ENSMUST00000234107	Rnf138-203	13.84	0.138932	0.226176	27.4509803921569|39.8373983739837|29.6703296703297	55.6818181818182|48.9795918367347|33.8235294117647
19:40337036-40349898	ENSMUSG00000025006	Sorbs1	19:40340045-40340146	MXE	3	3	-	ENSMUST00000099467	Sorbs1-202	13.81	0.0806118	0.137092	67.8571428571429|69.7368421052632|69.8795180722892	88.7218045112782|89.010989010989|71.1656441717791
8:31166214-31166522	ENSMUSG00000031578	Mak16	8:31166374-31166438	SE	3	3	-	ENSMUST00000033983	Mak16-201	13.78	0.0734596	0.659707	70.1492537313433|89.0350877192982|82.9959514170041	96.3562753036437|92.0398009950249|95.1219512195122
3:87975421-87980451	ENSMUSG00000004891	Nes	3:87976581-87976712	RI	3	3	-	ENSMUST00000090973	Nes-201	13.75	0.349196	0.870987	50|26.3157894736842|51.7241379310345	44.6808510638298|76.4705882352941|48.1481481481481
9:110709953-110711055	ENSMUSG00000019659	Ccdc12	9:110710127-110711056	A3SS	2	2	-	Ex.ONT.16909.3	Ex.ONT.16909.3	13.74	0.398122	1	76.9230769230769|na|70.5882352941177	na|100|75
12:73940632-73941729	ENSMUSG00000021109	Hif1a	12:73941688-73941729	A3SS	3	3	-	ENSMUST00000021530	Hif1a-201	13.74	0.0291806	0.036363	52.3809523809524|59.0361445783133|66.1290322580645	72.7272727272727|71.0526315789474|75
15:82372578-82374297	ENSMUSG00000061740	Cyp2d22	15:82373111-82374298	A5SS	3	3	-	Ex.ENSMUST00000228986	Ex.Cyp2d22-202	13.71	0.380194	0.546554	58.0645161290323|32.3529411764706|10	45.8333333333333|47.0588235294118|48.6486486486487
11:62384843-62389690	ENSMUSG00000018501	Ncor1	11:62384843-62384845	A3SS	3	2	-	ENSMUST00000127471	Ncor1-208	13.7	0.395802	0.449611	20|6.25|30.7692307692308	46.6666666666667|na|18.75
13:66917169-66922755	ENSMUSG00000021519	Mterf3	13:66917169-66917173	A3SS	3	3	-	ENSMUST00000021991	Mterf3-201	13.68	0.0595341	0.0777899	70.1754385964912|87.0689655172414|75.4716981132076	88.135593220339|93.5714285714286|92.0454545454545
1:133012712-133018776	ENSMUSG00000054387	Mdm4	1:133012712-133012714	A3SS	3	3	-	ENSMUST00000067398	Mdm4-201	13.66	0.161278	0.284394	40|29.4117647058824|44.4444444444444	54.1666666666667|61.5384615384615|39.1304347826087
6:113328613-113329335	ENSMUSG00000030271	Ogg1	6:113329146-113329335	A3SS	3	2	-	ENSMUST00000136263	Ogg1-203	13.64	0.241265	0.905599	25|38.4615384615385|13.6363636363636	41.1764705882353|na|37.5
6:113328613-113329228	ENSMUSG00000030271	Ogg1	6:113329146-113329228	A3SS	3	2	-	ENSMUST00000136263	Ogg1-203	13.64	0.241265	0.906054	25|38.4615384615385|13.6363636363636	41.1764705882353|na|37.5
11:62885166-62891941	ENSMUSG00000014177	Tvp23b	11:62886189-62886320	SE	3	3	-	ENSMUST00000014321	Tvp23b-201	13.64	0.192248	0.227652	60.3448275862069|87.962962962963|81.6037735849057	94.3589743589744|85.8638743455497|90.6015037593985
2:25349368-25349454	ENSMUSG00000036646	Man1b1	2:25349451-25349454	A3SS	3	3	-	ENSMUST00000042390	Man1b1-201	13.63	0.125269	0.267472	76.4705882352941|72|90	94.7368421052632|100|84.6153846153846
7:101823404-101823892	ENSMUSG00000032737	Inppl1	7:101823513-101823646	SE	3	3	-	ENSMUST00000035836	Inppl1-201	13.62	0.141434	0.658146	67.2131147540984|92.3076923076923|82.8125	97.1830985915493|93.3333333333333|92.6829268292683
10:111204841-111233552	ENSMUSG00000020189	Osbpl8	10:111224672-111224708	SE	2	2	-	ENSMUST00000105275	Osbpl8-202	13.62	0.0116337	0.0122506	na|27.4193548387097|28.2051282051282	40|na|42.8571428571429
5:23775969-23783511	ENSMUSG00000057541	Pus7	5:23778073-23778499	SE	2	3	-	ENSMUST00000119946	Pus7-201	13.59	0.3395	1	na|24|51.219512195122	47.7272727272727|60.9756097560976|44.8979591836735
14:51888837-51889527	ENSMUSG00000004561	Mettl17	14:51889147-51889217	SE	3	3	-	ENSMUST00000047899	Mettl17-201	13.53	0.0609657	0.082459	24.2424242424242|39.2523364485981|38.8349514563107	44.1558441558442|49.3150684931507|49.4623655913978
4:109380030-109385318	ENSMUSG00000028552	Eps15	4:109382847-109382966	SE	3	3	-	ENSMUST00000176251	Eps15-208	13.51	0.00643685	0.0169189	22.5|30.1369863013699|28.5714285714286	41.9354838709677|41.4634146341463|38.3333333333333
18:36789285-36790133	ENSMUSG00000019143	Hars2	18:36789367-36789609	SE	3	3	-	ENSMUST00000152954	Hars2-206	13.48	0.115236	0.189159	69.6969696969697|68.3333333333333|83.8383838383838	78.8235294117647|94.2028985507246|89.2857142857143
17:44777429-44786609	ENSMUSG00000038954	Supt3	17:44777429-44777431	A5SS	3	3	-	Ex.TSS.ENSMUST00000050630	Ex.TSS.ENSMUST00000050630	13.47	0.0775228	0.12282	6.66666666666667|8.19672131147541|16.9811320754717	32.4324324324324|16.1290322580645|23.6842105263158
11:106788460-106788781	ENSMUSG00000020719	Ddx5	11:106788699-106788781	A5SS	3	3	-	Ex.TSS.ENSMUST00000123339	Ex.TSS.ENSMUST00000123339	13.47	0.0155418	0.0174798	36|41.3793103448276|42.0289855072464	58.695652173913|50|51.1363636363636
5:124410380-124414398	ENSMUSG00000038095	Sbno1	5:124410380-124410382	A3SS	2	3	-	ENSMUST00000196329	Sbno1-203	13.43	0.130704	0.419067	na|17.3913043478261|0	22.7272727272727|21.4285714285714|22.2222222222222
17:32536656-32542737	ENSMUSG00000048440	Cyp4f16	17:32536995-32537196	SE	3	3	-	ENSMUST00000165515	Cyp4f16-204	13.43	0.147617	0.231034	28|36.6197183098592|17.3076923076923	39.3939393939394|50|32.8358208955224
17:46263811-46264882	ENSMUSG00000012296	Tjap1	17:46263811-46263813	A3SS	2	3	-	ENSMUST00000164342	Tjap1-202	13.42	0.352991	0.560696	na|6.66666666666667|6.25	5|37.5|17.1428571428571
2:26339707-26344601	ENSMUSG00000026930	Gpsm1	2:26340405-26340584	SE	3	3	-	ENSMUST00000066889	Gpsm1-201	13.41	0.00476229	0.0101788	31.8840579710145|27.4774774774775|28.5714285714286	43.436754176611|39.0322580645161|45.7023060796646
10:63018226-63019392	ENSMUSG00000020069	Hnrnph3	10:63018760-63018898	SE	3	3	-	ENSMUST00000020263	Hnrnph3-201	13.4	0.370925	0.39987	35.0282485875706|74.3016759776536|74.384236453202	70.4641350210971|78.3505154639175|75.0865051903114
5:145233603-145237049	ENSMUSG00000007812	Zfp655	5:145235737-145235863	MXE	3	3	-	ENSMUST00000200039	Zfp655-206	13.37	0.0272915	0.091713	58.974358974359|53.2110091743119|51.1904761904762	66.304347826087|63.265306122449|73.9130434782609
1:58414685-58417266	ENSMUSG00000026034	Clk1	1:58417013-58417179	SE	3	3	-	ENSMUST00000034868	Clk1-201	13.36	0.00823833	0.0154949	80.1980198019802|88.5964912280702|83.1460674157303	98.0392156862745|99.0049751243781|94.9685534591195
2:26591064-26592117	ENSMUSG00000026921	Egfl7	2:26591664-26591728	SE	3	3	-	ENSMUST00000100290	Egfl7-201	13.34	0.000960744	0.00205488	72.65055619486|67.7242220866382|71.8458669981355	83.7969401947149|84.1416474210931|84.2916419679905
19:9878429-9883698	ENSMUSG00000024660	Incenp	19:9878429-9878449	A3SS	3	3	-	ONT.8511.1	ONT.8511.1	13.32	0.141119	0.247147	44.7368421052632|30|26.4705882352941	43.75|56.25|41.1764705882353
13:66916685-66922755	ENSMUSG00000021519	Mterf3	13:66917026-66917173	SE	3	3	-	ENSMUST00000021991	Mterf3-201	13.26	0.0436054	0.0569787	76.0683760683761|91.063829787234|80	94.238683127572|96.8531468531469|95.8100558659218
12:86111680-86140051	ENSMUSG00000007867	Ift43	12:86138793-86140052	A3SS	3	2	-	Ex.ONT.3776.6	Ex.ONT.3776.6	13.25	0.153881	0.193803	53.3333333333333|65|60	na|65.3846153846154|80
5:21022095-21055648	ENSMUSG00000028771	Ptpn12	5:21029776-21029884	SE	2	2	-	ENSMUST00000030556	Ptpn12-201	13.24	0.162711	0.5532	na|88.8888888888889|78.3783783783784	93.75|100|na
X:73929854-73930407	ENSMUSG00000031387	Renbp	X:73930187-73930262	MXE	3	3	-	ENSMUST00000116578	Renbp-202	13.23	0.0571689	1	84.1269841269841|67.5675675675676|72.463768115942	86.25|89.4736842105263|88.135593220339
5:33654615-33655322	ENSMUSG00000019295	Tmem129	5:33654713-33654872	SE	3	3	-	ONT.12869.1	ONT.12869.1	13.23	0.00215904	0.00755796	84|83.3333333333333|88.8888888888889	100|97.7777777777778|98.1308411214953
11:95471345-95474305	ENSMUSG00000057522	Spop	11:95474231-95474305	A3SS	3	3	-	ENSMUST00000107722	Spop-201	13.23	0.119509	0.144435	67.741935483871|88.4057971014493|87.037037037037	93.5064935064935|95.5555555555556|93.8271604938272
3:54720462-54722556	ENSMUSG00000027751	Supt20	3:54722521-54722556	A3SS	3	3	-	ENSMUST00000197502	Supt20-203	13.22	0.0622435	0.153244	62|53.0612244897959|55.5555555555556	77.7777777777778|70|62.5
2:127821860-127821941	ENSMUSG00000027379	Bub1	2:127821938-127821941	A5SS	2	2	-	ONT.9929.1	ONT.9929.1	13.21	0.213786	0.428466	na|90|76.9230769230769	na|100|93.3333333333333
11:69945954-69946567	ENSMUSG00000018566	Slc2a4	11:69946069-69946193	MXE	3	3	-	ENSMUST00000018710	Slc2a4-201	13.2	0.313948	0.373158	60|92.7272727272727|94.9685534591195	98.9473684210526|96.1748633879781|92.1739130434783
16:87458743-87464734	ENSMUSG00000025616	Usp16	16:87461965-87462140	SE	3	3	-	ENSMUST00000026710	Usp16-201	13.18	0.00274398	0.00414975	75.5555555555556|78.5894206549118|81.3253012048193	89.4859813084112|93.0555555555556|92.4752475247525
2:155633837-155634207	ENSMUSG00000074652	Myh7b	2:155634001-155634079	RI	3	3	-	Ex.ONT.9291.5	Ex.ONT.9291.5	13.16	0.0196007	0.0400987	10.2362204724409|1.42857142857143|5.61797752808989	15|18.5185185185185|23.2558139534884
7:141297617-141310761	ENSMUSG00000058886	Deaf1	7:141301600-141301689	SE	3	3	-	ENSMUST00000210062	Deaf1-205	13.14	0.17665	0.920894	61.6279069767442|76.1904761904762|76.6666666666667	72.3404255319149|93.3333333333333|88.2352941176471
5:33646070-33651962	ENSMUSG00000004642	Slbp	5:33649743-33649847	SE	3	3	-	ENSMUST00000057551	Slbp-201	13.14	0.00176492	0.00617626	81.981981981982|85.3333333333333|85.3260869565217	95.3703703703704|100|96.6942148760331
5:121372676-121373338	ENSMUSG00000042726	Trafd1	5:121373138-121373338	A5SS	3	3	-	ENSMUST00000042312	Trafd1-201	13.14	0.0578592	0.181771	53.030303030303|68.9655172413793|63.3663366336634	75.2577319587629|71.7391304347826|77.7777777777778
5:121372676-121373149	ENSMUSG00000042726	Trafd1	5:121373138-121373149	A5SS	3	3	-	ENSMUST00000042312	Trafd1-201	13.14	0.0578592	0.181771	53.030303030303|68.9655172413793|63.3663366336634	75.2577319587629|71.7391304347826|77.7777777777778
2:181689296-181689701	ENSMUSG00000002458	Rgs19	2:181689377-181689611	SE	3	3	-	ENSMUST00000002532	Rgs19-201	13.14	0.156395	0.332045	70.9090909090909|59.4202898550725|82.4561403508772	90.9090909090909|78.9473684210526|82.3529411764706
7:28840611-28840863	ENSMUSG00000053964	Lgals4	7:28840611-28840691	A5SS	3	3	-	ENSMUST00000151547	Lgals4-206	13.06	0.108888	0.630473	11.7647058823529|0|0	26.6666666666667|14.2857142857143|10
X:152237711-152240025	ENSMUSG00000025332	Kdm5c	X:152239630-152239752	SE	2	3	-	ENSMUST00000112584	Kdm5c-202	13.03	0.141694	1	na|68.5714285714286|78.5714285714286	79.6296296296296|94.1176470588235|86.046511627907
3:30602696-30607036	ENSMUSG00000037730	Mynn	3:30603504-30603670	SE	2	3	-	ENSMUST00000195396	Mynn-205	13.03	0.020292	0.049198	na|51.1627906976744|44.1176470588235	62.1621621621622|60.8695652173913|58.974358974359
11:69945954-69946567	ENSMUSG00000018566	Slc2a4	11:69946286-69946458	MXE	3	3	-	ENSMUST00000018710	Slc2a4-201	13.01	0.28627	0.340519	60|92.3636363636364|90.5660377358491	94.0350877192982|96.1748633879781|91.7391304347826
18:5105872-5114530	ENSMUSG00000024236	Svil	18:5108575-5108708	MXE	3	3	-	ENSMUST00000025079	Svil-201	13	0.118364	0.195246	79.0322580645161|81.9672131147541|100	100|100|100
7:44246824-44248251	ENSMUSG00000045411	2410002F23Rik	7:44247251-44247416	MXE	3	3	-	ENSMUST00000146155	2410002F23Rik-212	12.98	0.00134098	0.00817172	7.46268656716418|5.1063829787234|2.9585798816568	20|16.6666666666667|17.7966101694915
7:25465521-25471797	ENSMUSG00000074272	Ceacam1	7:25466317-25466437	SE	2	2	-	ENSMUST00000098668	Ceacam1-202	12.98	0.0186747	0.0780194	86.2068965517241|84.6153846153846|na	100|na|96.7741935483871
12:59136196-59137697	ENSMUSG00000021000	Mia2	12:59136196-59136199	A5SS	2	3	-	Ex.ENSMUST00000176727	Ex.Mia2-214	12.92	0.0660472	0.0819448	na|11.1111111111111|23.0769230769231	31.0344827586207|30.4347826086957|28.5714285714286
12:100332720-100347935	ENSMUSG00000033530	Ttc7b	12:100343832-100343993	MXE	3	3	-	ENSMUST00000223110	Ttc7b-207	12.92	0.21715	0.263578	18.1818181818182|36.4705882352941|47.5609756097561	43.2432432432432|50.6849315068493|47.0588235294118
7:130742302-130751189	ENSMUSG00000030852	Tacc2	7:130743544-130743684	MXE	3	3	-	ENSMUST00000033141	Tacc2-201	12.9	0.250059	1	13.0434782608696|43.3962264150943|33.3333333333333	42.7083333333333|36.7816091954023|48.9795918367347
16:20607885-20608741	ENSMUSG00000033809	Alg3	16:20608486-20608646	SE	3	3	-	ENSMUST00000045918	Alg3-201	12.89	0.00429765	0.00634394	80.6451612903226|87.2727272727273|81.0810810810811	95.2380952380952|95.4545454545455|96.969696969697
2:125098519-125100318	ENSMUSG00000027201	Myef2	2:125098797-125098847	SE	3	3	-	ENSMUST00000137091	Myef2-205	12.88	0.20828	0.415881	38.7096774193548|42.1052631578947|52.9411764705882	64.2857142857143|65.5172413793103|42.5925925925926
1:170880227-170880914	ENSMUSG00000026659	Dusp12	1:170880573-170880691	SE	3	3	-	ENSMUST00000027970	Dusp12-201	12.88	0.140016	0.252734	67.7966101694915|89.6551724137931|81.7073170731707	90.3614457831325|98.3333333333333|89.1089108910891
10:93254812-93284768	ENSMUSG00000008398	Elk3	10:93264880-93265680	SE	3	3	-	ENSMUST00000008542	Elk3-201	12.87	0.00813643	0.00904399	78.4090909090909|79.8780487804878|73.2620320855615	87|92.9133858267717|90.2564102564103
10:95390646-95414830	ENSMUSG00000020027	Socs2	10:95412659-95413110	SE	3	3	-	ONT.1846.2	ONT.1846.2	12.86	0.0337836	0.0375788	81.8181818181818|89.5454545454545|76.5217391304348	92.6315789473684|96.3855421686747|97.4468085106383
19:12767020-12771102	ENSMUSG00000024695	Zfp91	19:12770550-12771002	RI	3	3	-	Ex.ENSMUST00000038627	Ex.Zfp91-201	12.84	0.0395568	0.0663966	8.69565217391304|16.6666666666667|16.6666666666667	22.2222222222222|25|33.3333333333333
3:104895799-104919446	ENSMUSG00000045576	St7l	3:104919351-104919446	A3SS	3	3	-	ENSMUST00000059271	St7l-201	12.83	0.00117029	0.00267999	81.4814814814815|82|78.8461538461538	92.7272727272727|92.1052631578947|96
1:88268027-88275041	ENSMUSG00000044783	Hjurp	1:88270202-88270299	MXE	3	3	-	ENSMUST00000054674	Hjurp-201	12.83	0.27939	0.538732	64|94.5454545454545|92.4528301886792	98.7012987012987|100|90.7894736842105
2:11718459-11724095	ENSMUSG00000023206	Il15ra	2:11720013-11720105	MXE	2	3	-	ENSMUST00000114831	Il15ra-203	12.8	0.0245356	0.048364	na|21.6216216216216|26.8292682926829	35.2112676056338|35.2112676056338|40.6593406593407
11:72303463-72311955	ENSMUSG00000040483	Xaf1	11:72304666-72304861	MXE	3	3	-	ENSMUST00000146233	Xaf1-204	12.8	0.0498761	0.0587542	29.7872340425532|41.7322834645669|42.3076923076923	46.5346534653465|53.4883720930233|52.2058823529412
1:192101156-192116268	ENSMUSG00000037395	Rcor3	1:192108644-192108701	MXE	2	2	-	ENSMUST00000192866	Rcor3-207	12.77	0.440341	0.804559	na|58.0645161290323|50	79.5454545454545|na|54.0540540540541
15:102177787-102178960	ENSMUSG00000023044	Csad	15:102178781-102178832	MXE	2	3	-	ENSMUST00000230322	Csad-212	12.77	0.0352128	0.0482657	na|66.6666666666667|73.134328358209	79.1666666666667|82.9268292682927|85.9154929577465
7:45335290-45337374	ENSMUSG00000038239	Hrc	7:45337051-45337120	RI	3	3	-	ENSMUST00000085351	Hrc-201	12.76	0.372768	1	9.57446808510638|50.9259259259259|43.3155080213904	46.2555066079295|47.244094488189|48.5915492957746
10:81073366-81075515	ENSMUSG00000004929	Thop1	10:81075511-81075515	A3SS	2	3	-	ENSMUST00000005057	Thop1-201	12.75	0.215686	0.238096	na|96|75	100|94.7368421052632|100
X:94102381-94123067	ENSMUSG00000079509	Zfx	X:94114196-94114263	MXE	2	3	-	ENSMUST00000137853	Zfx-207	12.73	0.123169	1	na|20|35.4166666666667	41.1764705882353|37.9310344827586|42.2222222222222
11:49245618-49260570	ENSMUSG00000020346	Mgat1	11:49251550-49251674	SE	3	3	-	ENSMUST00000167400	Mgat1-213	12.72	0.138114	0.161018	62|59.2592592592593|61.8421052631579	75|84.8837209302326|61.3636363636364
11:116198984-116214838	ENSMUSG00000020778	Ten1	11:116204845-116204979	MXE	3	3	-	ENSMUST00000021130	Ten1-201	12.72	0.102786	0.117207	68.8034188034188|87.9518072289157|76.7032967032967	94.5392491467577|90.6810035842294|86.3874345549738
5:43759826-43762816	ENSMUSG00000039753	Fbxl5	5:43760707-43760852	SE	3	3	-	ENSMUST00000196483	Fbxl5-211	12.71	0.120182	0.426638	25|46.0526315789474|40.1709401709402	47.7777777777778|48.8095238095238|52.7777777777778
14:70141844-70141938	ENSMUSG00000033712	Ccar2	14:70141844-70141847	A3SS	3	2	-	ONT.5337.3	ONT.5337.3	12.71	0.202623	0.280057	28.5714285714286|9.67741935483871|20	27.5862068965517|na|36.6666666666667
X:74273692-74277038	ENSMUSG00000019088	Dnase1l1	X:74276479-74276556	MXE	3	3	-	ENSMUST00000075821	Dnase1l1-202	12.69	0.170016	1	58.7628865979381|71.6814159292035|46.969696969697	77.027027027027|69.2307692307692|69.2307692307692
8:106419198-106419514	ENSMUSG00000031907	Zfp90	8:106419421-106419514	A3SS	2	3	-	ENSMUST00000213045	Zfp90-206	12.69	0.0302783	0.221154	na|50|47.0588235294118	56.5217391304348|64.2857142857143|62.8571428571429
6:120350391-120354000	ENSMUSG00000030177	Ccdc77	6:120350391-120350444	A3SS	2	3	-	ENSMUST00000032283	Ccdc77-201	12.62	0.03691	0.140725	na|20|29.1666666666667	38.0952380952381|36|37.5
14:55634195-55635004	ENSMUSG00000002319	Ipo4	14:55634280-55634409	SE	2	2	-	ENSMUST00000047131	Ipo4-201	12.61	0.101643	0.139592	na|81.25|87.8787878787879	94.3396226415094|na|100
7:119844065-119848731	ENSMUSG00000030924	Rexo5	7:119845383-119845501	MXE	3	3	-	ENSMUST00000106520	Rexo5-203	12.6	0.144244	0.709444	58.1395348837209|64.7058823529412|57.1428571428571	84.8484848484848|62.5|70.4545454545455
5:123908219-123917199	ENSMUSG00000023106	Denr	5:123917178-123917199	A3SS	3	3	-	ONT.12577.14	ONT.12577.14	12.6	0.288604	0.921069	43.4782608695652|18.1818181818182|25	27.5862068965517|46.875|50
7:127933493-127934389	ENSMUSG00000070371	Prss36	7:127934139-127934280	MXE	2	3	-	ENSMUST00000094026	Prss36-201	12.59	0.273271	1	na|20|12	29.6296296296296|16.1290322580645|40
2:69722958-69732196	ENSMUSG00000042133	Ppig	2:69731746-69732197	A3SS	3	3	-	Ex.TSS.ONT.8937.6	Ex.TSS.ONT.8937.6	12.59	0.00221774	0.00492884	71.4285714285714|68.4615384615385|68.9655172413793	79.2207792207792|84.4444444444444|82.9545454545455
11:5867001-5867097	ENSMUSG00000020473	Aebp1	11:5867095-5867097	A3SS	2	2	-	ONT.1996.2	ONT.1996.2	12.59	0.294118	0.345672	na|36.3636363636364|50	61.5384615384615|na|50
11:53268586-53269687	ENSMUSG00000020361	Hspa4	11:53269683-53269688	A5SS	3	3	-	Ex.ENSMUST00000020630	Ex.Hspa4-201	12.59	0.339247	0.393622	0|8.58895705521472|9.52380952380952	5.34351145038168|40.9090909090909|9.62962962962963
X:74273692-74277038	ENSMUSG00000019088	Dnase1l1	X:74274368-74274468	MXE	3	3	-	ENSMUST00000075821	Dnase1l1-202	12.58	0.298876	1	84.5360824742268|100|64.3939393939394	100|93.5897435897436|93.0769230769231
8:71951161-71967898	ENSMUSG00000052446	Zfp961	8:71966100-71966160	MXE	3	3	-	ENSMUST00000109997	Zfp961-201	12.58	0.0870542	0.895168	37.5|29.1666666666667|20.5882352941176	43.4782608695652|45.1612903225806|36.3636363636364
17:55965290-55967527	ENSMUSG00000003208	Yju2	17:55966508-55966637	SE	3	3	-	ENSMUST00000086869	Yju2-201	12.56	0.0223295	0.0355955	89.8305084745763|81.6326530612245|83.5616438356164	100|100|92.7083333333333
12:75493516-75593168	ENSMUSG00000021051	Ppp2r5e	12:75515602-75515798	SE	3	2	-	ENSMUST00000021447	Ppp2r5e-201	12.56	0.0774661	0.0965718	75|86.4864864864865|83.3333333333333	96.4912280701754|na|91.8367346938776
2:80652996-80655948	ENSMUSG00000026999	Nup35	2:80654793-80654862	SE	2	3	-	ENSMUST00000028382	Nup35-201	12.54	0.0163375	0.0367394	na|87.2340425531915|80.3571428571429	96.3636363636364|96.2264150943396|96.4285714285714
11:75179805-75180562	ENSMUSG00000078789	Dph1	11:75180561-75180562	A5SS	3	3	-	Ex.ENSMUST00000044949	Ex.Dph1-201	12.54	0.0278768	0.0332272	60|70.2702702702703|63.3333333333333	76.4705882352941|73.6842105263158|81.0810810810811
9:45390856-45392194	ENSMUSG00000066705	Fxyd6	9:45390856-45390857	A5SS	3	3	-	Ex.ONT.16599.5	Ex.ONT.16599.5	12.53	0.17677	1	53.3333333333333|34.4827586206897|59.0909090909091	63.6363636363636|57.8947368421053|62.962962962963
2:26585676-26590656	ENSMUSG00000026921	Egfl7	2:26590380-26590495	MXE	3	3	-	ENSMUST00000100290	Egfl7-201	12.52	0.000550038	0.00117651	85.9616284510997|86.4686468646865|83.2539142273656	96.2639109697933|98.4200743494424|98.5714285714286
1:171221979-171225286	ENSMUSG00000005681	Apoa2	1:171223315-171223346	SE	2	3	-	ONT.411.2	ONT.411.2	12.52	0.554643	1	28.5714285714286|4.34782608695652|na	18.5185185185185|54.5454545454545|13.8888888888889
1:75145351-75145679	ENSMUSG00000049339	Retreg2	1:75145351-75145353	A5SS	2	2	-	ENSMUST00000097694	Retreg2-201	12.5	0.42265	0.80499	75|100|na	100|na|100
11:70235465-70235996	ENSMUSG00000020831	0610010K14Rik	11:70235465-70235468	A3SS	3	3	-	Ex.TSS.ENSMUST00000108575	Ex.TSS.ENSMUST00000108575	12.48	0.0495862	0.0590159	61.2244897959184|54.2857142857143|61.7647058823529	74.2857142857143|76.3157894736842|64.1025641025641
X:53008723-53016346	ENSMUSG00000025630	Hprt	X:53016338-53016347	A3SS	3	3	-	Ex.ONT.17582.2	Ex.ONT.17582.2	12.46	0.124372	1	0|4.25531914893617|18.3673469387755	21.0526315789474|13.953488372093|25
11:113661140-113661665	ENSMUSG00000018661	Cog1	11:113661219-113661658	RI	3	3	-	ENSMUST00000134418	Cog1-204	12.46	0.257331	0.290091	35.632183908046|10|29.6296296296296	33.3333333333333|48.2758620689655|31.0344827586207
10:89717240-89724999	ENSMUSG00000019948	Actr6	10:89717240-89717244	A3SS	3	3	-	Ex.ENSMUST00000020109	Ex.Actr6-201	12.43	0.196307	0.21789	71.4285714285714|57.1428571428571|83.3333333333333	77.7777777777778|86.1111111111111|85.2941176470588
4:40693450-40695376	ENSMUSG00000028411	Aptx	4:40694852-40695136	SE	3	3	-	ENSMUST00000030119	Aptx-201	12.39	0.034338	0.101336	68.4210526315789|76.9633507853403|81.8627450980392	88.0281690140845|88.2352941176471|88.1656804733728
6:24637784-24664538	ENSMUSG00000029684	Wasl	6:24664536-24664538	A5SS	3	3	-	Ex.TSS.ENSMUST00000031695	Ex.TSS.ENSMUST00000031695	12.37	0.108004	0.43711	53.3333333333333|66.0377358490566|70.4918032786885	72.2222222222222|81.8181818181818|72.9411764705882
19:8951031-8951489	ENSMUSG00000071646	Mta2	19:8951136-8951284	SE	3	3	-	ENSMUST00000096240	Mta2-201	12.37	0.0255506	0.0447181	78.9473684210526|87.5|90.2255639097744	99.3827160493827|95.8333333333333|98.5611510791367
2:180082234-180085379	ENSMUSG00000039069	Mtg2	2:180083345-180083460	MXE	3	3	-	ENSMUST00000087563	Mtg2-201	12.36	0.349946	0.739722	32.8947368421053|67.741935483871|56.6666666666667	75|55.8441558441558|63.5416666666667
17:27032658-27032760	ENSMUSG00000048731	Ggnbp1	17:27032658-27032661	A5SS	3	3	-	Ex.ENSMUST00000053683	Ex.Ggnbp1-201	12.34	0.102589	0.159363	18.0327868852459|12.8205128205128|5.26315789473684	18.75|33.3333333333333|21.0526315789474
9:64322582-64324621	ENSMUSG00000032396	Dis3l	9:64324618-64324621	A5SS	2	3	-	ONT.17230.1	ONT.17230.1	12.32	0.0903823	1	na|0|11.7647058823529	21.4285714285714|18.1818181818182|15
12:40207124-40212311	ENSMUSG00000001627	Ifrd1	12:40212310-40212311	A5SS	3	3	-	Ex.ENSMUST00000001672	Ex.Ifrd1-201	12.31	0.000753842	0.000929618	70.5263157894737|74.6951219512195|71.4285714285714	84.3195266272189|83.9590443686007|85.3006681514477
10:93990284-93993516	ENSMUSG00000036099	Vezt	10:93993514-93993516	A5SS	2	2	-	ONT.1841.2	ONT.1841.2	12.3	0.171675	0.19079	na|81.8181818181818|81.8181818181818	88.2352941176471|na|100
2:122742731-122744129	ENSMUSG00000005804	Bloc1s6	2:122744126-122744129	A3SS	3	3	-	Ex.ENSMUST00000005954	Ex.Bloc1s6-201	12.29	0.287843	0.573387	52.1739130434783|84.375|79.2452830188679	84.4444444444444|85.7142857142857|82.5
17:29326363-29327837	ENSMUSG00000024011	Pi16	17:29326848-29327633	SE	3	3	-	ENSMUST00000114701	Pi16-202	12.29	0.076649	0.119311	66.6666666666667|83.7209302325581|74.6031746031746	88.5906040268456|89.171974522293|84.0989399293286
7:141259190-141261114	ENSMUSG00000038611	Phrf1	7:141260708-141260914	RI	3	2	-	Ex.ENSMUST00000142572	Ex.Phrf1-207	12.28	0.321093	1	22.7272727272727|0|9.09090909090909	30.7692307692308|na|15
7:119895891-119914172	ENSMUSG00000030922	Lyrm1	7:119909804-119909962	MXE	2	3	-	ENSMUST00000054440	Lyrm1-201	12.27	0.0379274	0.186491	na|60|64.2857142857143	70.3703703703704|74.2857142857143|78.5714285714286
7:66025408-66031748	ENSMUSG00000030513	Pcsk6	7:66025566-66025604	SE	2	2	-	ENSMUST00000055576	Pcsk6-201	12.25	0.383327	1	na|70|53.125	66.6666666666667|80.9523809523809|na
10:93254812-93284768	ENSMUSG00000008398	Elk3	10:93265337-93265680	MXE	3	3	-	ENSMUST00000129827	Elk3-202	12.25	0.0058767	0.0065323	38.6363636363636|42.0731707317073|37.4331550802139	49|55.1181102362205|50.7692307692308
10:79710403-79710651	ENSMUSG00000023175	Bsg	10:79710403-79710411	A5SS	3	3	-	Ex.ONT.1280.11	Ex.ONT.1280.11	12.25	0.158981	0.174839	42.1052631578947|50|44.4444444444444	70.9677419354839|49.2537313432836|53.0864197530864
12:75593330-75595634	ENSMUSG00000021051	Ppp2r5e	12:75593330-75593332	A3SS	3	2	-	Ex.TSS.ENSMUST00000021447	Ex.TSS.ENSMUST00000021447	12.24	0.20522	0.255851	63.6363636363636|67.5675675675676|81.4814814814815	87.0967741935484|na|79.1666666666667
5:65391674-65392334	ENSMUSG00000029199	Lias	5:65392220-65392243	SE	3	3	-	ENSMUST00000200374	Lias-206	12.23	0.0666965	0.238353	67.4418604651163|78.1710914454277|82.7464788732394	88.4615384615385|91.4675767918089|85.1282051282051
10:76262736-76264873	ENSMUSG00000020231	Dip2a	10:76263216-76264582	RI	3	3	-	ENSMUST00000160048	Dip2a-205	12.23	0.328996	0.359267	67.6470588235294|61.1111111111111|36.3636363636364	56.25|73.3333333333333|72.2222222222222
5:57913156-57916032	ENSMUSG00000029108	Pcdh7	5:57913373-57915803	RI	2	2	-	Ex.ENSMUST00000192287	Ex.Pcdh7-205	12.22	0.448128	1	na|21.4285714285714|5.88235294117647	15.3846153846154|na|36.3636363636364
2:125842712-125844809	ENSMUSG00000027206	Cops2	2:125842712-125842732	A3SS	3	3	-	ENSMUST00000110462	Cops2-202	12.21	0.0662607	0.132366	19.5121951219512|32.0754716981132|33.1491712707182	37.0588235294118|44.3786982248521|39.9159663865546
10:108243131-108249434	ENSMUSG00000019907	Ppp1r12a	10:108243131-108249069	A5SS	3	3	-	Ex.ENSMUST00000070663	Ex.Ppp1r12a-201	12.21	0.0689492	0.072593	0|5.31914893617021|10	16.6666666666667|10.7142857142857|24.5614035087719
15:100520716-100525566	ENSMUSG00000009733	Tfcp2	15:100522389-100522495	SE	2	2	-	ENSMUST00000009877	Tfcp2-201	12.2	0.0713786	0.0978037	na|74.3589743589744|81.25	90|na|90
13:17683849-17684708	ENSMUSG00000055137	Sugct	13:17683849-17683852	A3SS	3	3	-	Ex.TSS.ENSMUST00000220514	Ex.TSS.ENSMUST00000220514	12.2	0.117372	0.149825	70.8333333333333|63.8888888888889|50	73.3333333333333|74.0740740740741|73.9130434782609
X:74016698-74018129	ENSMUSG00000031392	Irak1	X:74017130-74017511	SE	3	3	-	ENSMUST00000068286	Irak1-202	12.16	0.0174738	1	85|78.9473684210526|88.0952380952381	97.7272727272727|93.0232558139535|97.7777777777778
8:13339740-13369458	ENSMUSG00000038482	Tfdp1	8:13365089-13365195	MXE	2	3	-	ENSMUST00000170909	Tfdp1-201	12.14	0.160077	1	na|71.264367816092|88.5057471264368	92.0454545454545|93.6170212765958|90.4255319148936
9:21387798-21388523	ENSMUSG00000032178	Ilf3	9:21388112-21388150	SE	2	2	-	ENSMUST00000213518	Ilf3-203	12.13	0.460806	1	na|52.3809523809524|41.6666666666667	71.4285714285714|na|46.875
3:117782377-117829576	ENSMUSG00000028007	Snx7	3:117800841-117800993	SE	3	3	-	ENSMUST00000167877	Snx7-202	12.13	0.00524798	0.0121357	80.9523809523809|78.6516853932584|82.5757575757576	91.6666666666667|90.3614457831325|96.5317919075144
7:46115844-46116074	ENSMUSG00000040136	Abcc8	7:46115957-46116074	A5SS	3	3	-	Ex.TSS.ONT.15110.3	Ex.TSS.ONT.15110.3	12.11	0.149057	0.960438	6.66666666666667|10.8695652173913|7.40740740740741	7.40740740740741|29.4117647058824|24.4444444444444
5:123641882-123646082	ENSMUSG00000049550	Clip1	5:123642419-123642616	SE	3	3	-	ENSMUST00000031382	Clip1-201	12.11	0.124982	0.397738	69.2307692307692|68.6170212765958|87.037037037037	90.2298850574713|86.2068965517241|84.7826086956522
4:21873586-21876467	ENSMUSG00000028248	Pnisr	4:21874673-21874912	RI	3	3	-	ENSMUST00000098238	Pnisr-202	12.11	0.174068	0.508719	14.9425287356322|10.5263157894737|21.2765957446809	19.047619047619|40.7407407407407|23.2876712328767
6:34746640-34753442	ENSMUSG00000029761	Cald1	6:34747886-34747969	SE	3	3	-	ENSMUST00000136907	Cald1-210	12.1	0.343102	1	81.0810810810811|55.5555555555556|57.5757575757576	61.5384615384615|82.6086956521739|86.3636363636364
10:22709440-22731115	ENSMUSG00000071359	Tbpl1	10:22711914-22712091	SE	3	3	-	ENSMUST00000127698	Tbpl1-202	12.1	0.00940943	0.0101185	79.6116504854369|86.7647058823529|87.7906976744186	96.8|96.4285714285714|97.2527472527473
10:93254812-93284768	ENSMUSG00000008398	Elk3	10:93264880-93265010	MXE	3	3	-	ENSMUST00000129827	Elk3-202	12.09	0.0123063	0.0136788	50|46.3414634146341|41.1764705882353	56|59.8425196850394|57.948717948718
2:22946762-22953434	ENSMUSG00000058835	Abi1	2:22950184-22950270	SE	3	3	-	ENSMUST00000091394	Abi1-202	12.08	0.0346863	0.0735928	61.9718309859155|73.4042553191489|68.4782608695652	83.5164835164835|76.7857142857143|79.7872340425532
2:32363980-32367302	ENSMUSG00000039205	Ciz1	2:32364219-32364334	SE	2	2	-	ENSMUST00000113331	Ciz1-202	12.04	0.136676	0.29692	na|35|40	45.2380952380952|na|53.8461538461538
7:119834402-119848731	ENSMUSG00000030924	Rexo5	7:119843848-119848732	A3SS	3	3	-	Ex.TSS.ENSMUST00000033218	Ex.TSS.ENSMUST00000033218	12.01	0.270668	1	33.3333333333333|18.1818181818182|21.2121212121212	25|31.5789473684211|52.1739130434783
6:48690842-48691877	ENSMUSG00000054435	Gimap4	6:48690949-48691411	RI	3	3	-	Ex.ENSMUST00000121957	Ex.Gimap4-205	12.01	0.207729	0.875923	62.6865671641791|35.8974358974359|53.3333333333333	61.1111111111111|65.7142857142857|61.1111111111111
2:32710568-32712030	ENSMUSG00000009555	Cdk9	2:32710568-32710791	A3SS	3	2	-	ENSMUST00000154131	Cdk9-208	11.95	0.203495	0.443059	10.5263157894737|5.26315789473684|8	10.3448275862069|na|29.4117647058824
1:84745171-84747177	ENSMUSG00000026219	Trip12	1:84745171-84745185	A3SS	3	3	-	ENSMUST00000027421	Trip12-201	11.95	0.120957	0.23186	69.2307692307692|81.4814814814815|90	90.625|93.3333333333333|92.5925925925926
1:133003891-133009136	ENSMUSG00000054387	Mdm4	1:133004654-133004721	SE	3	3	-	ENSMUST00000067398	Mdm4-201	11.95	0.249498	0.439847	55|59.2592592592593|64.1025641025641	86.4864864864865|57.1428571428571|70.5882352941177
6:124818032-124818543	ENSMUSG00000038429	Usp5	6:124818475-124818543	A5SS	3	3	-	ENSMUST00000047510	Usp5-201	11.93	0.226781	0.871744	37.1428571428571|55.2380952380952|62.9213483146067	61.7283950617284|70.3125|59.0551181102362
4:86900620-86932031	ENSMUSG00000038007	Acer2	4:86911616-86911753	SE	3	3	-	ONT.11250.3	ONT.11250.3	11.93	0.0567127	0.172196	62.2222222222222|63.265306122449|69.4444444444444	79.6610169491525|69.2307692307692|81.8181818181818
11:53771376-53773655	ENSMUSG00000018899	Irf1	11:53772839-53772938	SE	3	3	-	ENSMUST00000019043	Irf1-201	11.91	0.0960118	0.112444	76.9230769230769|86.9230769230769|95.7446808510638	97.7272727272727|100|97.5903614457831
9:20478255-20492385	ENSMUSG00000059475	Zfp426	9:20486330-20486437	SE	2	2	-	ENSMUST00000080386	Zfp426-201	11.9	0.192446	1	36.3636363636364|40.9090909090909|na	56.25|na|44.8275862068966
3:33803205-33803999	ENSMUSG00000027677	Ttc14	3:33803450-33803605	SE	3	2	-	ENSMUST00000099153	Ttc14-201	11.87	0.0844164	0.205226	71.875|81.1475409836066|69.8630136986301	87.8787878787879|na|84.4444444444444
15:96415152-96416848	ENSMUSG00000033228	Scaf11	15:96415777-96415947	SE	2	3	-	ENSMUST00000047835	Scaf11-201	11.85	0.243731	0.261536	41.9354838709677|na|63.8888888888889	65.1162790697674|64.1025641025641|65.0793650793651
3:87919706-87921816	ENSMUSG00000019710	Mrpl24	3:87919706-87919828	A5SS	3	3	-	Ex.TSS.ENSMUST00000119968	Ex.TSS.ENSMUST00000119968	11.84	0.0182419	0.0455547	41.7322834645669|42.3728813559322|45.253164556962	60.1973684210526|54.3859649122807|50.2890173410405
1:164308251-164312855	ENSMUSG00000026575	Nme7	1:164312853-164312855	A3SS	2	3	-	ENSMUST00000193683	Nme7-207	11.84	0.165432	0.297248	na|36.8421052631579|46.1538461538462	54.5454545454545|45.4545454545455|60
7:110071456-110074067	ENSMUSG00000061079	Zfp143	7:110072119-110072202	SE	2	3	-	ENSMUST00000084727	Zfp143-201	11.78	0.0182588	0.0870946	na|60|57.1428571428571	70.4918032786885|73.3333333333333|67.2413793103448
7:141301687-141310761	ENSMUSG00000058886	Deaf1	7:141301687-141301689	A3SS	3	3	-	ENSMUST00000080553	Deaf1-201	11.77	0.322047	1	50|77.2727272727273|70.9677419354839	65.2173913043478|85.7142857142857|82.6086956521739
8:33795151-33834303	ENSMUSG00000031586	Rbpms	8:33806717-33806850	SE	3	3	-	ENSMUST00000053251	Rbpms-203	11.72	0.0376056	0.340829	60.6625258799172|57.5539568345324|63.0057803468208	73.6363636363636|77.2727272727273|65.4761904761905
3:87919652-87921816	ENSMUSG00000019710	Mrpl24	3:87919803-87919828	SE	3	3	-	ONT.10360.8	ONT.10360.8	11.71	0.0288942	0.0721468	36.5384615384615|36.231884057971|39.142091152815	55.4913294797688|47.4874371859297|44.0677966101695
X:74371012-74373190	ENSMUSG00000032806	Slc10a3	X:74372614-74372682	SE	2	3	-	ENSMUST00000037967	Slc10a3-201	11.7	0.390694	1	na|76.4705882352941|66.6666666666667	71.4285714285714|100|78.3783783783784
2:164770088-164771292	ENSMUSG00000001403	Ube2c	2:164771267-164771292	A3SS	3	3	-	Ex.TSS.ONT.9357.2	Ex.TSS.ONT.9357.2	11.7	0.142556	0.295673	37.5|52|44.4444444444444	50|53.125|65.9090909090909
3:89168924-89169617	ENSMUSG00000068917	Clk2	3:89169615-89169617	A3SS	3	3	-	ENSMUST00000121931	Clk2-203	11.69	0.406998	1	47.3684210526316|39.1304347826087|56.25	82.3529411764706|45.4545454545455|50
8:95774723-95775278	ENSMUSG00000036550	Cnot1	8:95774723-95774728	A3SS	2	2	-	ENSMUST00000068452	Cnot1-201	11.68	0.221877	1	na|81.4814814814815|81.8181818181818	86.6666666666667|na|100
11:101087368-101087753	ENSMUSG00000017801	Mlx	11:101087368-101087529	A5SS	3	3	-	Ex.TSS.ENSMUST00000017945	Ex.TSS.ENSMUST00000017945	11.68	0.157225	0.175778	16.6666666666667|26.4150943396226|28	25.6756756756757|45.4545454545455|35
17:57243114-57244246	ENSMUSG00000005823	Gpr108	17:57243114-57243134	A3SS	3	3	-	ENSMUST00000233568	Gpr108-204	11.67	0.147551	0.235961	35|45.4545454545455|56.25	54.0540540540541|56.25|61.4035087719298
10:116504115-116507040	ENSMUSG00000020166	Cnot2	10:116506229-116506411	SE	3	3	-	ENSMUST00000105265	Cnot2-202	11.67	0.027448	0.0289266	83.6065573770492|94.0217391304348|84.6153846153846	100|97.2602739726027|100
7:101451469-101481370	ENSMUSG00000030653	Gm45837	7:101461480-101461541	SE	3	3	-	ENSMUST00000084894	Gm45837-201	11.65	0.317209	1	50|50|35.8974358974359	75|46.6666666666667|49.1803278688525
10:117790056-117790466	ENSMUSG00000052798	Nup107	10:117790056-117790060	A3SS	3	3	-	ENSMUST00000064848	Nup107-201	11.65	0.0394626	0.0416437	81.8181818181818|82.5|77.2727272727273	96|85.1851851851852|95.3488372093023
3:84527799-84534586	ENSMUSG00000074513	Arfip1	3:84529170-84529265	SE	3	3	-	ENSMUST00000143514	Arfip1-203	11.63	0.00195009	0.00485547	13.3333333333333|9.71428571428571|8.33333333333333	21.2121212121212|21.8045112781955|23.2673267326733
19:61117289-61127006	ENSMUSG00000074733	Zfp950	19:61118227-61118347	MXE	3	2	-	ENSMUST00000205712	Zfp950-209	11.63	0.273069	0.474656	18.5185185185185|40.9638554216867|35.0515463917526	43.859649122807|na|42.4242424242424
10:108243131-108249434	ENSMUSG00000019907	Ppp1r12a	10:108248956-108249435	A3SS	3	3	-	Ex.ENSMUST00000070663	Ex.Ppp1r12a-201	11.61	0.0920286	0.0968907	0|5.31914893617021|12.1951219512195	16.6666666666667|11.1111111111111|24.5614035087719
9:85721347-85724046	ENSMUSG00000035941	Ibtk	9:85721347-85722449	A3SS	2	3	-	Ex.ENSMUST00000187521	Ex.Ibtk-205	11.6	0.263713	1	na|18.75|23.5294117647059	27.7777777777778|45.4545454545455|25
12:100150051-100151225	ENSMUSG00000021179	Nrde2	12:100151211-100151225	A5SS	2	3	-	ENSMUST00000021596	Nrde2-201	11.6	0.422409	0.512605	na|71.4285714285714|50	61.5384615384615|86.6666666666667|68.75
18:56957922-56973383	ENSMUSG00000024592	C330018D20Rik	18:56958523-56958579	MXE	3	3	-	ENSMUST00000139243	C330018D20Rik-202	11.57	0.0656239	0.108433	65.2173913043478|77.536231884058|79.6296296296296	86.2595419847328|83.8095238095238|87.037037037037
12:69341057-69341272	ENSMUSG00000020982	Nemf	12:69341057-69341076	A3SS	3	3	-	Ex.ENSMUST00000021368	Ex.Nemf-201	11.57	0.154392	0.191799	69.2307692307692|86.7469879518072|90.625	93.1034482758621|94.7368421052632|93.4782608695652
1:97713145-97719833	ENSMUSG00000040648	Ppip5k2	1:97717442-97717561	MXE	3	3	-	ENSMUST00000112845	Ppip5k2-202	11.56	0.179961	0.348661	21.5384615384615|28.804347826087|15.4362416107383	23.4042553191489|44.1176470588235|32.9411764705882
8:85299993-85302795	ENSMUSG00000031697	Orc6	8:85301109-85301238	SE	3	3	-	ENSMUST00000034132	Orc6-201	11.5	0.0181797	0.197672	71.1409395973154|74.0566037735849|66.8181818181818	81.2|79.0960451977401|86.2190812720848
X:7892140-7894464	ENSMUSG00000031156	Slc35a2	X:7893416-7894190	RI	3	3	-	Ex.ENSMUST00000155967	Ex.Slc35a2-206	11.49	0.481847	1	60.4651162790698|12.1951219512195|40	45.4545454545455|58.8235294117647|42.8571428571429
5:122800594-122802129	ENSMUSG00000029472	Anapc5	5:122800594-122800632	A3SS	3	3	-	ENSMUST00000086216	Anapc5-201	11.47	0.00929522	0.029478	41.7613636363636|48.7460815047022|49.1408934707904	57.1428571428571|58.6387434554974|58.2637729549249
2:76965229-76967053	ENSMUSG00000051747	Ttn	2:76965777-76965914	SE	3	3	-	ENSMUST00000099981	Ttn-203	11.47	0.187395	0.420451	90.3225806451613|70.1030927835051|89.4736842105263	89.873417721519|100|94.4444444444444
17:21491317-21504980	ENSMUSG00000057409	Zfp53	17:21500211-21500302	SE	3	3	-	ENSMUST00000076664	Zfp53-201	11.47	0.058461	0.0898959	74.2857142857143|82.3529411764706|87.5	89.3939393939394|96.551724137931|92.5925925925926
11:106682962-106684223	ENSMUSG00000020717	Pecam1	11:106682962-106682963	A3SS	3	3	-	Ex.ONT.3414.5	Ex.ONT.3414.5	11.46	0.0270815	0.0304402	46.1538461538462|36.5853658536585|45.5882352941176	56.7164179104478|52.2727272727273|53.7313432835821
12:101902343-101912689	ENSMUSG00000021188	Trip11	12:101905755-101905813	SE	3	3	-	ENSMUST00000177536	Trip11-206	11.45	0.116429	0.141462	50|60.952380952381|49.0566037735849	58.3333333333333|63.1578947368421|72.8813559322034
8:56550063-56550799	ENSMUSG00000038215	Cep44	8:56550122-56550687	RI	2	2	-	Ex.ENSMUST00000134162	Ex.Cep44-206	11.42	0.217611	1	na|47.3684210526316|40.9090909090909	50|na|61.1111111111111
7:34285954-34313491	ENSMUSG00000066571	4931406P16Rik	7:34312089-34313492	A5SS	3	3	-	Ex.TSS.ONT.15036.2	Ex.TSS.ONT.15036.2	11.42	0.0208176	0.124526	10|10|17.8571428571429	24.390243902439|26.6666666666667|21.0526315789474
7:34285954-34313486	ENSMUSG00000066571	4931406P16Rik	7:34312089-34313487	A5SS	3	3	-	Ex.TSS.ENSMUST00000108074	Ex.TSS.ENSMUST00000108074	11.42	0.0208176	0.124526	10|10|17.8571428571429	24.390243902439|26.6666666666667|21.0526315789474
11:113661140-113662947	ENSMUSG00000018661	Cog1	11:113661219-113662206	RI	3	3	-	Ex.ENSMUST00000018805	Ex.Cog1-201	11.41	0.240562	0.271195	25|10|24	25.7142857142857|44.4444444444444|23.0769230769231
11:113661140-113662400	ENSMUSG00000018661	Cog1	11:113661217-113662206	RI	3	3	-	Ex.ENSMUST00000152653	Ex.Cog1-208	11.41	0.240562	0.271195	25|10|24	25.7142857142857|44.4444444444444|23.0769230769231
9:88479913-88482055	ENSMUSG00000032423	Syncrip	9:88480606-88480765	SE	3	3	-	ENSMUST00000069221	Syncrip-201	11.4	0.240883	1	56.8627450980392|82.6839826839827|75	86.5384615384615|85.6382978723404|76.5822784810127
3:87919706-87921816	ENSMUSG00000019710	Mrpl24	3:87919803-87919828	SE	3	3	-	ENSMUST00000137775	Mrpl24-205	11.4	0.0195277	0.0487642	39.7515527950311|37.3626373626374|41.9512195121951	56.0646900269542|50.4975124378109|46.7153284671533
19:61226056-61226214	ENSMUSG00000059326	Csf2ra	19:61226201-61226215	A5SS	3	2	-	Ex.ENSMUST00000076046	Ex.Csf2ra-201	11.39	0.36781	0.63663	9.09090909090909|20|26.9230769230769	18.75|na|41.3793103448276
8:60890537-60905547	ENSMUSG00000038005	Hpf1	8:60895461-60895650	MXE	3	3	-	ENSMUST00000037190	Hpf1-201	11.37	0.293243	1	54.5454545454545|84.3137254901961|80.6451612903226	85.0609756097561|85.6573705179283|82.9099307159353
11:78267097-78268217	ENSMUSG00000010277	2610507B11Rik	11:78267243-78268098	RI	2	3	-	Ex.ENSMUST00000010421	Ex.2610507B11Rik-201	11.34	0.1974	0.236228	na|6.81818181818182|0	5|21.0526315789474|18.1818181818182
8:109569098-109571370	ENSMUSG00000031723	Txnl4b	8:109571369-109571371	A3SS	2	3	-	Ex.TSS.ENSMUST00000034159	Ex.TSS.ENSMUST00000034159	11.33	0.242827	1	na|76.9230769230769|63.1578947368421	89.4736842105263|73.6842105263158|80.9523809523809
8:45819769-45823758	ENSMUSG00000031626	Sorbs2	8:45823729-45823758	A3SS	3	3	-	ENSMUST00000067065	Sorbs2-201	11.32	0.0111222	0.104356	69.7368421052632|71.5447154471545|76.6129032258064	82.3008849557522|86.9047619047619|82.6446280991736
1:40000750-40003762	ENSMUSG00000026074	Map4k4	1:40003757-40003762	A3SS	3	3	-	ENSMUST00000192355	Map4k4-208	11.31	0.362469	0.672093	0|36.6666666666667|25	34.4827586206897|27.7777777777778|33.3333333333333
11:70973076-70977657	ENSMUSG00000018449	Rpain	11:70974069-70974132	MXE	3	3	-	ENSMUST00000018593	Rpain-201	11.3	0.132804	0.151332	47.2|62.5482625482625|66.8032786885246	69.4444444444444|71.6216216216216|69.375
14:54978867-54979562	ENSMUSG00000053093	Myh7	14:54978994-54979172	RI	3	3	-	Ex.ENSMUST00000102803	Ex.Myh7-201	11.29	0.0580986	0.0796176	22.972972972973|14.8809523809524|11.214953271028	29.1666666666667|31.0344827586207|22.7272727272727
7:112353899-112355194	ENSMUSG00000038244	Mical2	7:112353955-112354946	RI	3	3	-	Ex.ENSMUST00000144509	Ex.Mical2-209	11.28	0.161411	0.765197	29.8701298701299|27.3504273504274|39.1304347826087	47.3684210526316|32.5|50.3267973856209
4:152112701-152113947	ENSMUSG00000039713	Plekhg5	4:152113798-152113947	A3SS	3	3	-	Ex.TSS.ENSMUST00000084115	Ex.TSS.ENSMUST00000084115	11.28	0.0610444	0.176658	77.5510204081633|87.8787878787879|90.9090909090909	94.7368421052632|95.4545454545455|100
14:79056723-79058672	ENSMUSG00000058997	Vwa8	14:79056723-79056726	A5SS	3	3	-	Ex.ENSMUST00000040990	Ex.Vwa8-201	11.28	0.207269	0.287643	5|12.0689655172414|15	30.5555555555556|8.33333333333333|27.027027027027
5:123631170-123640493	ENSMUSG00000049550	Clip1	5:123638956-123640494	A5SS	3	3	-	Ex.ENSMUST00000111564	Ex.Clip1-204	11.27	0.417494	1	8.33333333333333|45.8333333333333|45.1219512195122	47.4358974358974|43.1372549019608|42.5287356321839
10:5043754-5047530	ENSMUSG00000096054	Syne1	10:5045266-5045334	SE	2	3	-	ENSMUST00000215295	Syne1-205	11.26	0.0150598	0.01633	na|19.5121951219512|22.7272727272727	34.2857142857143|33.3333333333333|29.5081967213115
9:54728276-54731374	ENSMUSG00000061559	Wdr61	9:54728276-54728290	A3SS	3	3	-	Ex.ONT.17161.2	Ex.ONT.17161.2	11.25	0.0926228	1	8|9.43396226415094|22.8070175438596	25.7142857142857|27.4509803921569|20.8333333333333
5:72782176-72785916	ENSMUSG00000029217	Tec	5:72783718-72783758	SE	2	2	-	ENSMUST00000071944	Tec-201	11.25	0.0627822	0.227461	na|80|85.7142857142857	93.3333333333333|na|94.8717948717949
2:168217777-168220032	ENSMUSG00000093752	Gm20716	2:168217777-168217791	A3SS	3	3	-	Ex.ONT.10131.1	Ex.ONT.10131.1	11.25	0.0274773	0.0574474	41.4634146341463|42.5287356321839|50.8474576271186	53.448275862069|56.6037735849057|58.5365853658537
11:115429280-115431274	ENSMUSG00000016940	Kctd2	11:115429406-115430312	RI	2	2	-	Ex.ENSMUST00000103035	Ex.Kctd2-201	11.25	0.504258	0.56907	34.7826086956522|na|10	na|27.2727272727273|40
2:29893513-29901076	ENSMUSG00000026790	Odf2	2:29893513-29893569	A5SS	3	3	-	ENSMUST00000046571	Odf2-202	11.23	0.0425594	0.0915827	61.9047619047619|61.5384615384615|53.8461538461538	70.5882352941177|65.3846153846154|75
15:76603570-76603723	ENSMUSG00000034022	Cpsf1	15:76603570-76603645	A3SS	3	2	-	ENSMUST00000071898	Cpsf1-201	11.22	0.0889315	0.126647	81.8181818181818|91.6666666666667|92.8571428571429	100|na|100
7:141333732-141335844	ENSMUSG00000025505	Tmem80	7:141334011-141334103	SE	3	3	-	ENSMUST00000026578	Tmem80-201	11.2	0.0472806	0.248907	79.1666666666667|81.1594202898551|91.8367346938776	95.6521739130435|95.6521739130435|94.4444444444444
11:70974133-70974993	ENSMUSG00000018449	Rpain	11:70974900-70974993	A3SS	3	3	-	ENSMUST00000018593	Rpain-201	11.2	0.0392307	0.0461892	80.6451612903226|75|86.9047619047619	93.75|89.2857142857143|93.1034482758621
1:143798498-143799923	ENSMUSG00000018189	Uchl5	1:143799921-143799923	A3SS	3	3	-	Ex.TSS.ONT.340.10	Ex.TSS.ONT.340.10	11.19	0.00967456	0.0171615	34.7826086956522|30.952380952381|34.2105263157895	44.4444444444444|40.9090909090909|48.1481481481481
13:60895720-60896237	ENSMUSG00000074874	Ctla2b	13:60896021-60896143	SE	3	3	-	ENSMUST00000021884	Ctla2b-201	11.19	0.00352796	0.0045919	65.7142857142857|69.6428571428571|67.2131147540984	79.7297297297297|80.4878048780488|75.9259259259259
6:128400302-128406489	ENSMUSG00000001520	Nrip2	6:128404935-128405084	SE	3	2	-	ENSMUST00000001561	Nrip2-201	11.18	0.28435	1	95.8333333333333|74.0740740740741|85	92.3076923076923|100|na
11:115900343-115905154	ENSMUSG00000048442	Smim5	11:115902987-115903143	SE	3	3	-	ENSMUST00000142089	Smim5-202	11.17	0.129209	0.147243	16.1764705882353|34.1389728096677|30.8176100628931	39.2712550607287|40.9574468085106|34.4086021505376
10:62640863-62643296	ENSMUSG00000020076	Ddx50	10:62642776-62642954	SE	3	3	-	ENSMUST00000020270	Ddx50-201	11.15	0.0018893	0.00205706	84.5238095238095|88.2978723404255|89.2430278884462	97.7358490566038|98.2978723404255|99.4884910485933
1:97770256-97777325	ENSMUSG00000026333	Gin1	1:97775447-97775592	SE	3	3	-	ENSMUST00000027571	Gin1-201	11.14	0.0334161	0.0652347	68.2242990654206|77.3584905660377|78.0487804878049	88.4353741496599|85.2713178294574|83.3333333333333
6:17637165-17648529	ENSMUSG00000015733	Capza2	6:17648520-17648530	A3SS	2	3	-	Ex.TSS.ONT.13375.7	Ex.TSS.ONT.13375.7	11.12	0.42257	1	na|37.5|37.5	66.6666666666667|35.7142857142857|43.4782608695652
3:75895075-75897970	ENSMUSG00000034109	Golim4	3:75895075-75895137	A3SS	3	3	-	ENSMUST00000038563	Golim4-201	11.12	0.174922	0.43478	85.7142857142857|97.5609756097561|75.8620689655172	100|100|92.5
X:8128215-8128971	ENSMUSG00000031166	Wdr13	X:8128969-8128971	A5SS	2	3	-	Ex.ENSMUST00000033506	Ex.Wdr13-201	11.11	0.158645	1	na|65.5172413793103|59.5238095238095	82.1428571428571|70|68.75
6:72427174-72428457	ENSMUSG00000053460	Ggcx	6:72427898-72427980	SE	2	3	-	ENSMUST00000207012	Ggcx-205	11.11	0.0846297	0.373487	na|30.5555555555556|40.9090909090909	44.8275862068966|50|45.7142857142857
17:80202745-80204154	ENSMUSG00000024097	Srsf7	17:80204122-80204154	A5SS	3	3	-	ENSMUST00000063417	Srsf7-201	11.11	0.0120946	0.0195406	17.2413793103448|25.9259259259259|20.9497206703911	31.6614420062696|32.7974276527331|32.9787234042553
17:80202745-80204130	ENSMUSG00000024097	Srsf7	17:80204122-80204130	A5SS	3	3	-	ENSMUST00000063417	Srsf7-201	11.11	0.0120946	0.0195406	17.2413793103448|25.9259259259259|20.9497206703911	31.6614420062696|32.7974276527331|32.9787234042553
10:39119035-39122176	ENSMUSG00000051736	Fam229b	10:39120258-39120396	SE	3	3	-	ENSMUST00000124941	Fam229b-202	11.08	0.0136628	0.0147616	80|86.1538461538462|80.9523809523809	90|96.1538461538462|94.2028985507246
7:102029133-102035306	ENSMUSG00000070426	Rnf121	7:102031494-102031601	SE	3	3	-	ENSMUST00000089052	Rnf121-201	11.06	0.150975	0.707433	75|87.6288659793814|96.4705882352941	98.019801980198|96.8253968253968|97.4358974358974
3:126840366-126842757	ENSMUSG00000053819	Camk2d	3:126841485-126841573	SE	3	3	-	ENSMUST00000171289	Camk2d-221	11.06	0.00418227	0.00971064	37.6|41.6879795396419|43.0604982206406	52.7426160337553|50|52.7868852459016
15:100469837-100472548	ENSMUSG00000037353	Letmd1	15:100471660-100471775	SE	3	3	-	ENSMUST00000037001	Letmd1-201	11.06	0.0519225	0.0711603	77.2727272727273|87.7551020408163|90.4109589041096	97.1428571428571|95.6521739130435|95.8333333333333
12:100340548-100343855	ENSMUSG00000033530	Ttc7b	12:100343832-100343855	A5SS	2	3	-	ENSMUST00000223110	Ttc7b-207	11.05	0.357662	0.434125	na|62.5|71.4285714285714	86.6666666666667|63.1578947368421|84.2105263157895
19:42518858-42576025	ENSMUSG00000025184	R3hcc1l	19:42562552-42563075	SE	3	3	-	ENSMUST00000160893	R3hcc1l-203	11.03	0.00750726	0.0128132	20|21.9512195121951|20.8333333333333	34.0425531914894|34.1463414634146|27.6923076923077
7:133714984-133716867	ENSMUSG00000030983	Bccip	7:133716861-133716867	A3SS	3	3	-	Ex.ONT.14784.2	Ex.ONT.14784.2	11.02	0.00763116	0.0401824	80.4347826086957|82.051282051282|77.1084337349398	91.304347826087|87.8048780487805|93.5483870967742
2:34866096-34870749	ENSMUSG00000026869	Psmd5	2:34866893-34867037	SE	3	3	-	ENSMUST00000028225	Psmd5-201	11.01	0.116855	0.255477	66.6666666666667|66.8965517241379|82.6771653543307	82.9268292682927|85.8695652173913|80.4878048780488
17:46670186-46674196	ENSMUSG00000023971	Rrp36	17:46672706-46672847	MXE	3	3	-	ENSMUST00000024766	Rrp36-201	11.01	0.118265	0.188025	57.1428571428571|73.7179487179487|73.3333333333333	80.4597701149425|77.2058823529412|79.5454545454545
7:141297617-141310761	ENSMUSG00000058886	Deaf1	7:141301600-141301689	MXE	3	3	-	ENSMUST00000211146	Deaf1-208	10.99	0.0589997	0.319922	36.046511627907|35.7142857142857|40	40.4255319148936|53.3333333333333|50.9803921568627
8:68824190-68825129	ENSMUSG00000031864	Ints10	8:68824268-68825051	RI	3	3	-	Ex.ENSMUST00000147072	Ex.Ints10-208	10.97	0.227167	1	0|13.1578947368421|0	28|8.69565217391304|9.375
6:97993187-97994380	ENSMUSG00000035158	Mitf	6:97993187-97993354	A5SS	2	3	-	ENSMUST00000043628	Mitf-201	10.97	0.178359	0.825353	na|78.125|74.3589743589744	82.9268292682927|96.6666666666667|82.051282051282
1:171229958-171231176	ENSMUSG00000058715	Fcer1g	1:171231167-171231176	A5SS	3	3	-	Ex.TSS.ONT.945.2	Ex.TSS.ONT.945.2	10.96	0.262632	0.474576	33.3333333333333|20.6896551724138|21.4285714285714	33.3333333333333|25|50
9:73005893-73010296	ENSMUSG00000089865	Gm44503	9:73005893-73005917	A5SS	3	3	-	ONT.16745.1	ONT.16745.1	10.95	0.181631	1	0|21.2903225806452|17.1428571428571	27.027027027027|20.5479452054795|23.7037037037037
12:100332720-100347935	ENSMUSG00000033530	Ttc7b	12:100340497-100340547	MXE	3	3	-	ENSMUST00000223110	Ttc7b-207	10.95	0.237607	0.288394	18.1818181818182|24.7058823529412|42.6829268292683	33.7837837837838|41.0958904109589|43.5294117647059
9:108050974-108051059	ENSMUSG00000070284	Gmppb	9:108050974-108050976	A5SS	3	3	-	Ex.ENSMUST00000047947	Ex.Gmppb-201	10.94	0.274316	1	56|82.8571428571429|72.4137931034483	87.1794871794872|82.3529411764706|74.5454545454545
10:20332262-20333391	ENSMUSG00000037608	Bclaf1	10:20332396-20332557	SE	3	3	-	ENSMUST00000186100	Bclaf1-204	10.93	0.00951511	0.0101228	14.1975308641975|10.6951871657754|13.9344262295082	20.9302325581395|27.8260869565217|22.8758169934641
1:15831567-15838181	ENSMUSG00000025925	Terf1	1:15833401-15833489	SE	3	3	-	ENSMUST00000027057	Terf1-201	10.92	0.120754	0.215496	60.9756097560976|70.1754385964912|63.0434782608696	79.4871794871795|66.1016949152542|81.3559322033898
19:4289740-4290073	ENSMUSG00000024858	Grk2	19:4289898-4290005	SE	3	3	-	ENSMUST00000025791	Grk2-201	10.91	0.0554455	0.0946807	81.1320754716981|91.5492957746479|94.5945945945946	100|100|100
8:79278325-79281180	ENSMUSG00000037022	Mmaa	8:79281177-79281180	A5SS	3	3	-	ENSMUST00000048718	Mmaa-201	10.9	0.0638065	0.668989	72.4137931034483|79.3478260869565|69.7674418604651	78.8732394366197|85.4838709677419|89.873417721519
5:125277866-125283898	ENSMUSG00000037936	Scarb1	5:125281105-125283899	A5SS	3	3	-	Ex.TSS.ENSMUST00000111390	Ex.TSS.ENSMUST00000111390	10.9	0.328564	1	59.5238095238095|28.1553398058252|36.3636363636364	57.1428571428571|52.2388059701493|47.3684210526316
5:38039500-38104877	ENSMUSG00000029125	Stx18	5:38092513-38092580	SE	3	3	-	ENSMUST00000031008	Stx18-201	10.88	0.16017	0.566148	72.0930232558139|88.5245901639344|91	97.196261682243|90.4255319148936|96.6292134831461
19:40393517-40398541	ENSMUSG00000025006	Sorbs1	19:40395679-40395768	SE	2	3	-	ENSMUST00000165469	Sorbs1-204	10.88	0.347628	0.591529	na|13.2075471698113|14.2857142857143	31.0344827586207|33.3333333333333|9.52380952380952
15:75863629-75864354	ENSMUSG00000022575	Gsdmd	15:75864244-75864354	A3SS	3	3	-	ENSMUST00000023238	Gsdmd-201	10.88	0.202565	0.287134	78.5714285714286|63.1578947368421|83.3333333333333	88.2352941176471|78.5714285714286|90.9090909090909
X:123117570-123142609	ENSMUSG00000079450	Cldn34c1	X:123122898-123122938	SE	3	3	-	ENSMUST00000113348	Cldn34c1-202	10.84	0.180064	1	10|0|3.33333333333333	27.2727272727273|9.75609756097561|8.82352941176471
9:58255041-58256639	ENSMUSG00000032333	Stoml1	9:58255534-58255813	SE	2	3	-	ENSMUST00000216877	Stoml1-206	10.84	0.316625	1	na|0|22.2222222222222	19.047619047619|27.5862068965517|19.2307692307692
14:67693752-67694964	ENSMUSG00000048922	Cdca2	14:67693752-67693754	A3SS	3	2	-	ENSMUST00000132705	Cdca2-204	10.84	0.270039	0.372975	70|65.2173913043478|55	66.6666666666667|81.8181818181818|na
7:132610831-132634000	ENSMUSG00000030946	Lhpp	7:132630482-132630669	SE	3	3	-	ENSMUST00000033241	Lhpp-201	10.83	0.175427	0.929613	75.8620689655172|98.019801980198|90.1098901098901	100|100|96.4912280701754
6:48838363-48840360	ENSMUSG00000029810	Tmem176b	6:48838363-48838365	A3SS	3	3	-	ENSMUST00000101429	Tmem176b-201	10.83	0.329127	1	42.8571428571429|55.5555555555556|60.8695652173913	47.6190476190476|71.4285714285714|72.7272727272727
11:74663607-74663786	ENSMUSG00000020741	Cluh	11:74663784-74663786	A3SS	2	3	-	Ex.ENSMUST00000092915	Ex.Cluh-201	10.83	0.0495746	0.0584138	na|77.0833333333333|80	84.7826086956522|90|93.3333333333333
17:23815122-23822700	ENSMUSG00000039218	Srrm2	17:23821691-23822412	RI	3	3	-	Ex.ENSMUST00000088621	Ex.Srrm2-201	10.82	0.0141256	0.0216681	10.5263157894737|15.7894736842105|11.7647058823529	26.0869565217391|25|19.4444444444444
3:33806816-33808031	ENSMUSG00000027677	Ttc14	3:33807426-33807838	RI	3	3	-	Ex.ENSMUST00000196369	Ex.Ttc14-205	10.81	0.435009	1	15.3846153846154|7.31707317073171|8.33333333333333	11.1111111111111|45.4545454545455|6.89655172413793
7:127933493-127934509	ENSMUSG00000070371	Prss36	7:127934390-127934509	A5SS	3	3	-	ONT.15415.1	ONT.15415.1	10.78	0.279183	1	7.14285714285714|23.6842105263158|26.6666666666667	25|42.1052631578947|22.7272727272727
5:24149362-24156889	ENSMUSG00000028986	Klhl7	5:24149362-24149365	A5SS	3	3	-	Ex.ENSMUST00000030841	Ex.Klhl7-201	10.78	0.122728	0.419936	71.4285714285714|90.4|81.4432989690722	92.7835051546392|90.4761904761905|92.3611111111111
11:103679398-103686581	ENSMUSG00000020946	Gosr2	11:103683792-103683932	SE	3	3	-	ONT.3394.1	ONT.3394.1	10.78	2.8e-05	3.14e-05	80.8917197452229|81.6053511705686|81.7351598173516	92.6829268292683|92.5531914893617|91.3357400722022
19:8773107-8774334	ENSMUSG00000003680	Taf6l	19:8773290-8773424	MXE	3	3	-	ENSMUST00000010249	Taf6l-202	10.77	0.194452	0.208834	56.3758389261745|73.0337078651685|73.3990147783251	70.3225806451613|81.7518248175183|83.0578512396694
11:87045217-87045755	ENSMUSG00000061666	Gdpd1	11:87045752-87045756	A5SS	3	3	-	Ex.ENSMUST00000020804	Ex.Gdpd1-201	10.76	0.2629	0.316332	10|5.26315789473684|14	10.8108108108108|36.1111111111111|14.6341463414634
9:86783435-86804454	ENSMUSG00000033419	Snap91	9:86791485-86791568	MXE	2	3	-	ENSMUST00000036347	Snap91-201	10.75	0.0204574	0.65597	na|37.7358490566038|33.3333333333333	43.6363636363636|48|47.2222222222222
7:44247417-44248251	ENSMUSG00000045411	2410002F23Rik	7:44247417-44248063	A5SS	3	3	-	Ex.ENSMUST00000084937	Ex.2410002F23Rik-203	10.75	0.0763466	0.46347	9.75609756097561|6.56934306569343|2.85714285714286	15|11.4285714285714|25
7:44246809-44248251	ENSMUSG00000045411	2410002F23Rik	7:44246809-44248063	A5SS	3	3	-	Ex.TSS.ENSMUST00000137702	Ex.TSS.ENSMUST00000137702	10.75	0.0763466	0.46347	9.75609756097561|6.56934306569343|2.85714285714286	15|11.4285714285714|25
4:94851875-94853368	ENSMUSG00000006386	Tek	4:94851875-94851877	A5SS	3	3	-	ENSMUST00000073939	Tek-202	10.74	0.370825	1	30.5555555555556|47.7611940298507|62.8571428571429	62.2641509433962|63.6363636363636|47.5
14:36879763-36896254	ENSMUSG00000058690	Ccser2	14:36890342-36890426	SE	2	3	-	ENSMUST00000182042	Ccser2-203	10.74	0.302912	0.406878	na|73.4177215189873|81.0344827586207	90|97.7777777777778|76.1194029850746
11:46437010-46440562	ENSMUSG00000020397	Med7	11:46439927-46439975	MXE	3	3	-	ENSMUST00000140027	Med7-206	10.73	0.0108904	0.0126786	34.1176470588235|34.2592592592593|33.3333333333333	48.9655172413793|44.1379310344828|40.7960199004975
X:7892140-7894464	ENSMUSG00000031156	Slc35a2	X:7892868-7894190	RI	3	3	-	Ex.ENSMUST00000115663	Ex.Slc35a2-203	10.72	0.346656	1	19.047619047619|2.7027027027027|31.8181818181818	31.4285714285714|36.3636363636364|17.9487179487179
18:36679624-36681527	ENSMUSG00000033272	Slc35a4	18:36680516-36680614	SE	3	3	-	ENSMUST00000036158	Slc35a4-201	10.72	0.140186	0.150704	68|86.8686868686869|82.4324324324324	87.2727272727273|91.1111111111111|91.0714285714286
10:45315280-45316482	ENSMUSG00000019848	Popdc3	10:45316431-45316482	A3SS	3	3	-	ENSMUST00000019994	Popdc3-201	10.72	0.128847	0.139693	66.6666666666667|76.7045454545455|85.1851851851852	84.4444444444444|90.1639344262295|86.1111111111111
7:67647846-67667162	ENSMUSG00000030555	Ttc23	7:67662327-67662526	SE	3	3	-	ENSMUST00000107471	Ttc23-203	10.71	0.393379	1	24.2424242424242|44.7761194029851|33.3333333333333	27.027027027027|59.5238095238095|47.945205479452
1:91300641-91302772	ENSMUSG00000026307	Scly	1:91302769-91302772	A3SS	2	2	-	ENSMUST00000027532	Scly-201	10.71	0.0460019	0.0888699	na|78.5714285714286|83.3333333333333	91.6666666666667|na|91.6666666666667
18:69520027-69564036	ENSMUSG00000053477	Tcf4	18:69564034-69564036	A3SS	2	2	-	ENSMUST00000066717	Tcf4-201	10.71	0.0876569	0.145954	na|62.5|56.25	71.4285714285714|na|68.75
11:101087791-101088597	ENSMUSG00000017801	Mlx	11:101088236-101088325	SE	3	3	-	ENSMUST00000017945	Mlx-201	10.68	0.0391221	0.0437414	69.3877551020408|73.7704918032787|78.6407766990291	84.7133757961784|80.5555555555556|88.5714285714286
1:57396797-57401387	ENSMUSG00000048495	Tyw5	1:57401369-57401387	A5SS	3	3	-	ENSMUST00000162686	Tyw5-209	10.67	0.291458	0.547576	11.6279069767442|28.8135593220339|30.952380952381	40|21.875|41.5384615384615
12:4833796-4834738	ENSMUSG00000020635	Fkbp1b	12:4833796-4833840	A3SS	3	2	-	Ex.TSS.ENSMUST00000219880	Ex.TSS.ENSMUST00000219880	10.67	0.523697	0.645873	23.0769230769231|9.09090909090909|7.14285714285714	5.88235294117647|na|41.6666666666667
10:62470058-62480557	ENSMUSG00000020078	Vps26a	10:62471060-62471135	SE	3	3	-	ENSMUST00000092473	Vps26a-201	10.66	0.409796	0.446074	55.9322033898305|91.3636363636364|89.149560117302	92.9618768328446|87.1428571428571|88.3333333333333
10:128474814-128474992	ENSMUSG00000025369	Smarcc2	10:128474814-128474816	A5SS	3	3	-	Ex.ENSMUST00000026433	Ex.Smarcc2-201	10.66	0.242713	0.257347	31.25|39.0243902439024|20.5882352941176	33.3333333333333|52|37.5
9:123843609-123851780	ENSMUSG00000025241	Fyco1	9:123844503-123851781	A5SS	2	3	-	Ex.TSS.ENSMUST00000167595	Ex.TSS.ENSMUST00000167595	10.65	0.294643	1	na|5.63380281690141|20.6896551724138	33.3333333333333|20.5882352941176|17.5
1:59709076-59710553	ENSMUSG00000026020	Nop58	1:59710542-59710553	A3SS	3	2	-	ONT.106.10	ONT.106.10	10.64	0.288627	0.545366	15.3846153846154|23.5294117647059|10	na|18.1818181818182|35.7142857142857
14:16434324-16436733	ENSMUSG00000017491	Rarb	14:16435054-16435120	SE	2	2	-	ENSMUST00000225921	Rarb-207	10.62	0.134897	0.179071	na|39.2857142857143|44.4444444444444	48.9795918367347|na|56
1:133003891-133009136	ENSMUSG00000054387	Mdm4	1:133004654-133004692	SE	3	3	-	ENSMUST00000185398	Mdm4-203	10.6	0.0818346	0.144282	40|31.4814814814815|30.7692307692308	45.945945945946|38.0952380952381|50
13:74350409-74352861	ENSMUSG00000021578	Ccdc127	13:74350409-74350412	A5SS	2	3	-	Ex.TSS.ENSMUST00000162376	Ex.TSS.ENSMUST00000162376	10.6	0.751876	0.984532	na|90.9090909090909|10	53.3333333333333|66.6666666666667|63.1578947368421
5:134357661-134359118	ENSMUSG00000023079	Gtf2ird1	5:134357897-134358987	RI	3	3	-	Ex.ENSMUST00000073161	Ex.Gtf2ird1-201	10.58	0.344001	1	7.2463768115942|13.3333333333333|5.55555555555556	37.5|15.3846153846154|5
6:72426627-72427041	ENSMUSG00000053460	Ggcx	6:72426627-72426630	A5SS	2	3	-	ONT.13557.2	ONT.13557.2	10.57	0.411272	1	na|14.2857142857143|18.1818181818182	16.6666666666667|20|43.75
3:99205311-99216458	ENSMUSG00000004233	Wars2	3:99214656-99214774	SE	2	2	-	ENSMUST00000004343	Wars2-201	10.56	0.39015	1	na|97.5609756097561|78.3783783783784	100|na|97.0588235294118
1:51763965-51769003	ENSMUSG00000018417	Myo1b	1:51768650-51768736	MXE	2	3	-	ENSMUST00000018561	Myo1b-201	10.56	0.0604429	0.113139	na|16.6666666666667|13.3333333333333	29.2307692307692|26.9230769230769|20.5128205128205
2:26585676-26590656	ENSMUSG00000026921	Egfl7	2:26589330-26589446	MXE	3	3	-	ENSMUST00000100290	Egfl7-201	10.55	0.000492311	0.00105306	86.1488067384183|88.7128712871287|85.3641933287951	97.0588235294118|97.3048327137546|97.5
17:48351192-48351745	ENSMUSG00000023992	Trem2	17:48351691-48351745	A3SS	3	3	-	ENSMUST00000113237	Trem2-202	10.54	0.277327	0.44173	13.5135135135135|12.5|0	33.3333333333333|10|14.2857142857143
14:118121862-118127498	ENSMUSG00000022130	Tgds	14:118127495-118127498	A5SS	3	3	-	ENSMUST00000022727	Tgds-201	10.54	0.451967	0.597648	38.4615384615385|78.3333333333333|68.4210526315789	64.1509433962264|76.9230769230769|75.7575757575758
9:21394291-21394831	ENSMUSG00000032178	Ilf3	9:21394831-21394831	A3SS	3	3	-	Ex.ENSMUST00000067646	Ex.Ilf3-201	10.53	0.0285751	0.467041	60|53.7037037037037|61.1111111111111	73.0769230769231|66.6666666666667|66.6666666666667
12:91831675-91833204	ENSMUSG00000020964	Sel1l	12:91833055-91833204	A5SS	2	2	-	ENSMUST00000021347	Sel1l-201	10.53	0.118255	0.149279	na|85.7142857142857|78.5714285714286	90.9090909090909|na|94.4444444444444
10:89728223-89732173	ENSMUSG00000019948	Actr6	10:89728900-89729017	SE	3	3	-	ENSMUST00000020109	Actr6-201	10.53	0.352965	0.391788	56.5217391304348|85.2631578947368|85	84.251968503937|92.156862745098|81.9548872180451
17:22358916-22359439	ENSMUSG00000033972	Zfp944	17:22358916-22358988	A3SS	3	3	-	ENSMUST00000115535	Zfp944-201	10.52	0.274629	0.422943	43.75|59.5744680851064|50	48.3870967741936|71.7948717948718|64.7058823529412
11:57518713-57529468	ENSMUSG00000020522	Mfap3	11:57527859-57529469	A3SS	2	3	-	Ex.ONT.2161.2	Ex.ONT.2161.2	10.51	0.332732	0.390674	70|na|66.6666666666667	78.9473684210526|90.9090909090909|66.6666666666667
3:99141189-99204535	ENSMUSG00000004233	Wars2	3:99187481-99187738	SE	2	2	-	ENSMUST00000135960	Wars2-203	10.5	0.121605	0.316231	na|73.469387755102|74.4186046511628	88.4615384615385|na|80.4347826086957
2:166929024-166929894	ENSMUSG00000002718	Cse1l	2:166929785-166929894	A3SS	3	3	-	ENSMUST00000002790	Cse1l-201	10.5	0.278633	0.581179	72.7272727272727|97.8494623655914|97.9166666666667	100|100|100
12:53104731-53147810	ENSMUSG00000061603	Akap6	12:53139381-53142768	SE	2	3	-	ENSMUST00000095737	Akap6-201	10.49	0.00549142	0.00679203	na|86.8421052631579|88	96.4285714285714|100|97.2972972972973
11:106173782-106187124	ENSMUSG00000069631	Strada	11:106184562-106187125	A5SS	2	3	-	Ex.ENSMUST00000103072	Ex.Strada-202	10.47	0.390129	0.434705	na|34.7826086956522|18.75	47.8260869565217|25|38.8888888888889
17:29269003-29294006	ENSMUSG00000052712	BC004004	17:29282060-29282267	MXE	3	3	-	ENSMUST00000120346	BC004004-202	10.46	0.373901	0.583138	68.6206896551724|100|100	100|100|100
1:40004914-40006673	ENSMUSG00000026074	Map4k4	1:40006671-40006673	A3SS	3	3	-	ENSMUST00000163854	Map4k4-201	10.44	0.146658	0.271981	75|80.6451612903226|81.8181818181818	81.8181818181818|100|86.9565217391304
10:127063760-127064584	ENSMUSG00000006728	Cdk4	10:127064220-127064453	SE	3	3	-	ENSMUST00000120226	Cdk4-202	10.44	0.00721594	0.00763381	78.9250353606789|79.4909090909091|82.9416884247171	91.304347826087|87.8661087866109|93.5054121565362
18:36679624-36681527	ENSMUSG00000033272	Slc35a4	18:36680428-36680614	SE	3	3	-	ONT.7673.2	ONT.7673.2	10.43	0.243529	0.261324	40|55.5555555555556|66.2162162162162	64.5454545454545|63.3333333333333|65.1785714285714
7:12804982-12811666	ENSMUSG00000057894	Zfp329	7:12806593-12807911	RI	3	3	-	ENSMUST00000072222	Zfp329-201	10.42	0.212133	1	18.75|0|4.34782608695652	25.9259259259259|11.7647058823529|16.6666666666667
14:54646834-54648087	ENSMUSG00000022185	Acin1	14:54646834-54646836	A3SS	3	3	-	ENSMUST00000022793	Acin1-201	10.41	0.234231	0.320218	77.7777777777778|59.0909090909091|82.6086956521739	86.8421052631579|80|83.8709677419355
12:35112505-35119765	ENSMUSG00000020590	Snx13	12:35119733-35119765	A3SS	2	3	-	ONT.3630.4	ONT.3630.4	10.41	0.531283	0.650521	na|32.1428571428571|58.3333333333333	45.8333333333333|72.7272727272727|48.3870967741936
16:20681579-20681736	ENSMUSG00000045983	Eif4g1	16:20681734-20681736	A3SS	3	3	-	ENSMUST00000115461	Eif4g1-205	10.4	0.225591	0.242151	20|43.9024390243902|25.6756756756757	41.4141414141414|40.9090909090909|38.4615384615385
5:17829546-17888710	ENSMUSG00000002944	Cd36	5:17849653-17888711	A5SS	3	3	-	Ex.TSS.ONT.12783.25	Ex.TSS.ONT.12783.25	10.37	0.000648433	0.0022012	3.84615384615385|6.20689655172414|6.03448275862069	14.6788990825688|15.3061224489796|17.2131147540984
5:114739282-114743775	ENSMUSG00000041890	Git2	5:114743731-114743775	A5SS	2	3	-	ENSMUST00000086564	Git2-202	10.37	0.326649	1	na|47.0588235294118|35.7142857142857	44|63.6363636363636|47.6190476190476
2:152331102-152332033	ENSMUSG00000027466	Rbck1	2:152331102-152331104	A3SS	3	3	-	Ex.ENSMUST00000028964	Ex.Rbck1-201	10.37	0.084657	0.172243	70|76.4705882352941|81.1320754716981	92.6470588235294|82.9787234042553|83.0985915492958
18:24470981-24475524	ENSMUSG00000024273	2700062C07Rik	18:24472950-24473149	MXE	3	3	-	ENSMUST00000097646	2700062C07Rik-201	10.35	0.128611	0.209665	53.75|71.4285714285714|58.2089552238806	69.811320754717|71.1111111111111|73.5294117647059
17:23821387-23822015	ENSMUSG00000039218	Srrm2	17:23821691-23821920	RI	3	3	-	Ex.ENSMUST00000186259	Ex.Srrm2-204	10.35	0.0619165	0.0949695	10.5263157894737|15.7894736842105|12.5	22.7272727272727|30|17.1428571428571
19:25407034-25409085	ENSMUSG00000032702	Kank1	19:25407034-25407037	A5SS	2	3	-	Ex.TSS.ENSMUST00000146647	Ex.TSS.ENSMUST00000146647	10.34	0.308459	0.519267	na|7.69230769230769|0	10|6.25|26.3157894736842
19:25378531-25409085	ENSMUSG00000032702	Kank1	19:25378531-25407037	A5SS	2	3	-	Ex.ENSMUST00000049400	Ex.Kank1-201	10.34	0.308459	0.519126	na|7.69230769230769|0	10|6.25|26.3157894736842
18:23955024-23956338	ENSMUSG00000024276	Zfp397	18:23955024-23955183	A5SS	3	3	-	ONT.7614.2	ONT.7614.2	10.33	0.189031	0.308143	0|16.6666666666667|18.5185185185185	18.5185185185185|20|27.6595744680851
18:23954891-23956338	ENSMUSG00000024276	Zfp397	18:23954891-23955183	A5SS	3	3	-	Ex.ONT.7614.2	Ex.ONT.7614.2	10.33	0.189031	0.308143	0|16.6666666666667|18.5185185185185	18.5185185185185|20|27.6595744680851
18:23954862-23956338	ENSMUSG00000024276	Zfp397	18:23954862-23955183	A5SS	3	3	-	ONT.7614.2	ONT.7614.2	10.33	0.189031	0.308143	0|16.6666666666667|18.5185185185185	18.5185185185185|20|27.6595744680851
19:40337036-40349898	ENSMUSG00000025006	Sorbs1	19:40344356-40344439	MXE	3	3	-	ENSMUST00000224667	Sorbs1-211	10.32	0.107873	0.18345	25|38.1578947368421|39.7590361445783	46.6165413533835|46.1538461538462|41.1042944785276
10:62763524-62765266	ENSMUSG00000020074	Ccar1	10:62764324-62764534	SE	3	3	-	ENSMUST00000020268	Ccar1-201	10.32	0.0483823	0.0526279	69.2307692307692|73.3333333333333|74.7126436781609	88|76.6990291262136|83.5526315789474
8:60890537-60905547	ENSMUSG00000038005	Hpf1	8:60896738-60896836	MXE	3	3	-	ENSMUST00000037190	Hpf1-201	10.3	0.373901	1	69.0909090909091|100|100	100|100|100
4:115875546-115877949	ENSMUSG00000028708	Mknk1	4:115876581-115876624	SE	3	3	-	ENSMUST00000019677	Mknk1-201	10.3	0.0869013	0.229285	50.7246376811594|63.1944444444444|60.1156069364162	73.394495412844|66.6666666666667|64.8648648648649
2:26591064-26592117	ENSMUSG00000026921	Egfl7	2:26591565-26591728	SE	3	3	-	ONT.8782.3	ONT.8782.3	10.3	0.00287289	0.00614411	42.270809359417|37.2178157413057|40.0248601615911	48.9568845618915|50.9622786759045|50.5038529934795
17:34182352-34183614	ENSMUSG00000096727	Psmb9	17:34183089-34183615	A5SS	3	3	-	Ex.ENSMUST00000171321	Ex.Psmb9-202	10.3	0.00849306	0.0133381	87.7551020408163|85.8108108108108|91.1764705882353	100|95.6521739130435|100
8:71371986-71372748	ENSMUSG00000002396	Ocel1	8:71372468-71372633	SE	3	2	-	ENSMUST00000002469	Ocel1-201	10.28	0.343934	1	32.7272727272727|45.4545454545455|48.2758620689655	na|61.5384615384615|43.3333333333333
13:68587835-68589319	ENSMUSG00000021532	Fastkd3	13:68589223-68589319	A3SS	3	3	-	ENSMUST00000223319	Fastkd3-209	10.27	0.197013	0.25765	25|33.3333333333333|28.5714285714286	39.1304347826087|28.5714285714286|50
6:91257827-91263338	ENSMUSG00000064080	Fbln2	6:91259630-91259770	SE	3	3	-	ENSMUST00000041544	Fbln2-201	10.24	0.102398	0.470613	19.2307692307692|32.1138211382114|16.7664670658683	32.1937321937322|31.8181818181818|34.8195329087049
5:92411196-92414241	ENSMUSG00000034842	Art3	5:92412165-92412194	SE	3	3	-	ENSMUST00000118106	Art3-203	10.24	0.00634609	0.023586	63.90625|64.3896976483763|60.1431980906921	71.9648093841642|71.3235294117647|75.8710155670867
1:190941296-190942829	ENSMUSG00000026634	Angel2	1:190942121-190942247	SE	2	3	-	ENSMUST00000027947	Angel2-201	10.23	0.0478509	0.0877318	na|83.3333333333333|79.5454545454545	87.8787878787879|95.4545454545455|91.6666666666667
8:110852461-110853669	ENSMUSG00000031753	Cog4	8:110852461-110852464	A5SS	3	3	-	Ex.ENSMUST00000034203	Ex.Cog4-201	10.21	0.0246376	0.181657	11.7647058823529|10.7142857142857|8.95522388059701	20.8333333333333|25.4545454545455|15.7894736842105
X:7889764-7894190	ENSMUSG00000031156	Slc35a2	X:7892140-7893415	SE	3	3	-	ENSMUST00000155967	Slc35a2-206	10.2	0.325817	1	33.3333333333333|62.2950819672131|52.5423728813559	64.8648648648649|53.5714285714286|60.3448275862069
7:127607034-127612773	ENSMUSG00000045639	Zfp629	7:127607501-127612666	RI	3	3	-	Ex.ONT.15408.1	Ex.ONT.15408.1	10.2	0.247593	1	36.3636363636364|23.0769230769231|45.4545454545455	40|42.8571428571429|52.6315789473684
3:103810058-103812776	ENSMUSG00000032952	Ap4b1	3:103812085-103812309	SE	2	3	-	ENSMUST00000047285	Ap4b1-201	10.2	0.0936468	0.213942	na|77.7777777777778|72.7272727272727	90.9090909090909|80.9523809523809|84.5070422535211
3:54714797-54715156	ENSMUSG00000027751	Supt20	3:54715154-54715156	A3SS	3	3	-	ENSMUST00000170552	Supt20-202	10.19	0.166199	0.408995	87.5|84.7826086956522|70.5882352941177	96.7741935483871|86.6666666666667|90
3:135455254-135458778	ENSMUSG00000078578	Ube2d3	3:135455346-135458779	A3SS	2	3	-	Ex.ONT.10598.9	Ex.ONT.10598.9	10.19	0.319754	0.744712	na|41.3793103448276|25	52.3809523809524|36.8421052631579|40.9090909090909
15:76597342-76597645	ENSMUSG00000034022	Cpsf1	15:76597431-76597572	SE	3	3	-	ENSMUST00000071898	Cpsf1-201	10.19	0.178078	0.25351	86.5384615384615|70|90.1639344262295	92.3076923076923|91.304347826087|93.6507936507936
15:81999615-82003757	ENSMUSG00000022472	Desi1	15:82002541-82002610	SE	3	3	-	ENSMUST00000023110	Desi1-201	10.17	0.0618476	0.0888416	73.9130434782609|82.2222222222222|81.25	83.6065573770492|93.5483870967742|90.7407407407407
17:83784336-83788920	ENSMUSG00000055817	Mta3	17:83788918-83788920	A3SS	2	3	-	ENSMUST00000112349	Mta3-202	10.16	0.231672	0.375217	na|12.9032258064516|9.09090909090909	15.3846153846154|16.6666666666667|31.4285714285714
2:131516444-131524742	ENSMUSG00000027333	Smox	2:131520412-131521171	MXE	2	3	-	ENSMUST00000028806	Smox-201	10.15	0.200827	0.404042	na|69.8412698412698|60.4651162790698	79.4117647058823|67.3469387755102|79.1411042944785
14:101912161-101913239	ENSMUSG00000033060	Lmo7	14:101913159-101913239	A3SS	3	3	-	ENSMUST00000159597	Lmo7-206	10.15	0.0592248	0.0782772	6.25|13.7614678899083|14.6067415730337	26.027397260274|16.3636363636364|22.6666666666667
19:40573862-40574216	ENSMUSG00000025007	Aldh18a1	19:40574211-40574216	A5SS	2	2	-	ENSMUST00000025979	Aldh18a1-201	10.14	0.252023	0.428962	na|88.4615384615385|76.4705882352941	90.4761904761905|na|94.7368421052632
17:35895053-35895283	ENSMUSG00000050705	2310061I04Rik	17:35895053-35895119	A3SS	3	3	-	ENSMUST00000059740	2310061I04Rik-201	10.14	0.0186297	0.0294273	83.4710743801653|86.9918699186992|92.5373134328358	97.5903614457831|98.2248520710059|97.5961538461538
15:78935208-78935899	ENSMUSG00000033099	Nol12	15:78935695-78935808	RI	3	3	-	Ex.ENSMUST00000123013	Ex.Nol12-202	10.14	0.0652301	0.0932047	0|7.14285714285714|0	13.0434782608696|6.66666666666667|17.8571428571429
14:50929059-50929583	ENSMUSG00000035953	Pip4p1	14:50929202-50929307	SE	3	2	-	ENSMUST00000049312	Pip4p1-201	10.14	0.272945	0.366784	72.7272727272727|87.2340425531915|92	95.6521739130435|na|92.5925925925926
10:4427692-4429076	ENSMUSG00000019763	Rmnd1	10:4428369-4428465	SE	3	3	-	ENSMUST00000131853	Rmnd1-204	10.13	0.347541	0.376501	21.0526315789474|48|49.5	49.2424242424242|53.8461538461538|45.859872611465
1:140102547-140102707	ENSMUSG00000026365	Cfh	1:140102704-140102708	A5SS	3	3	-	Ex.ENSMUST00000066859	Ex.Cfh-201	10.12	0.0309327	0.0548006	9.52380952380952|10|6.45161290322581	20.9677419354839|13.0434782608696|22.3140495867769
8:105240073-105241026	ENSMUSG00000031889	D230025D16Rik	8:105240841-105240938	SE	2	3	-	ENSMUST00000034361	D230025D16Rik-201	10.11	0.405388	1	na|93.75|69.2307692307692	84.2105263157895|92.8571428571429|97.7272727272727
7:19228585-19255355	ENSMUSG00000052214	Opa3	7:19244754-19255356	A3SS	3	3	-	Ex.ENSMUST00000161711	Ex.Opa3-202	10.09	0.296812	1	71.4285714285714|96.7479674796748|96.5909090909091	97.9865771812081|98.2608695652174|98.7878787878788
8:83729526-83733413	ENSMUSG00000002885	Adgre5	8:83731903-83732037	MXE	2	3	-	ENSMUST00000075843	Adgre5-202	10.08	0.0819269	0.873172	na|43.5294117647059|35.8208955223881	47.3684210526316|53.8461538461538|48.0519480519481
2:121499647-121506462	ENSMUSG00000068479	Mfap1a	2:121502332-121502869	SE	3	3	-	ENSMUST00000089926	Mfap1a-201	10.08	0.11436	0.227491	78|86.7469879518072|93.1297709923664	100|91.6666666666667|96.4467005076142
19:4287464-4287557	ENSMUSG00000024858	Grk2	19:4287464-4287466	A3SS	3	3	-	ENSMUST00000025791	Grk2-201	10.08	0.0638889	0.109084	84.7826086956522|89.1304347826087|79.3103448275862	91.304347826087|100|92.156862745098
6:125100590-125100798	ENSMUSG00000063870	Chd4	6:125100778-125100798	A3SS	3	3	-	ENSMUST00000112390	Chd4-202	10.04	0.0204734	0.0791062	25.9259259259259|21.8181818181818|17.0731707317073	33.3333333333333|30.5555555555556|31.0344827586207
4:59775550-59783727	ENSMUSG00000038544	Inip	4:59782254-59782334	SE	3	3	-	ENSMUST00000095063	Inip-201	10.04	0.32131	0.965014	56|60.9022556390977|84.1121495327103	74.0740740740741|80.5825242718447|76.4705882352941
9:108644366-108644932	ENSMUSG00000064145	Arih2	9:108644366-108644368	A3SS	3	3	-	ENSMUST00000013338	Arih2-201	10.03	0.0380709	0.500969	68.1818181818182|61.3333333333333|71.6981132075472	76.3157894736842|75.4385964912281|79.5454545454545
8:81770925-81856691	ENSMUSG00000037940	Inpp4b	8:81844456-81844506	SE	2	3	-	ENSMUST00000109852	Inpp4b-203	10.03	0.513467	1	na|71.1111111111111|36.6666666666667	62.8571428571429|70.2702702702703|58.6206896551724
17:32537197-32542876	ENSMUSG00000048440	Cyp4f16	17:32542738-32542791	SE	3	3	-	ENSMUST00000165515	Cyp4f16-204	10.02	0.0696494	0.109035	53.8461538461538|54.5454545454545|59.1836734693878	71.875|66.6666666666667|59.0909090909091
2:32607112-32612223	ENSMUSG00000026811	St6galnac6	2:32609226-32609316	MXE	2	3	-	ENSMUST00000095045	St6galnac6-204	10.01	0.17361	0.377409	na|70.7692307692308|83.8709677419355	88.5714285714286|90.3225806451613|83.0985915492958
7:80902499-80904133	ENSMUSG00000025723	Nmb	7:80902499-80902503	A3SS	3	3	-	Ex.TSS.ENSMUST00000119428	Ex.TSS.ENSMUST00000119428	9.99	0.133055	0.91359	68.75|76.9230769230769|75	92.8571428571429|77.7777777777778|80
16:20404709-20405388	ENSMUSG00000022822	Abcc5	16:20404709-20404713	A3SS	3	3	-	ENSMUST00000077867	Abcc5-201	9.98	0.151217	0.222954	85.7142857142857|74.1935483870968|76.5957446808511	93.3333333333333|93.1034482758621|80
2:166934890-166937341	ENSMUSG00000002718	Cse1l	2:166935923-166936026	SE	3	3	-	ENSMUST00000002790	Cse1l-201	9.97	0.304104	0.634396	72.7272727272727|95.4802259887006|100	98.1132075471698|100|100
9:57138521-57139068	ENSMUSG00000032295	Man2c1	9:57138848-57138969	SE	3	3	-	ENSMUST00000159101	Man2c1-202	9.96	0.125348	1	76.4705882352941|86.8421052631579|90.6976744186046	90|100|93.8775510204082
1:164308251-164328292	ENSMUSG00000026575	Nme7	1:164312853-164312938	SE	2	3	-	ENSMUST00000193683	Nme7-207	9.96	0.311169	0.559095	na|57.8947368421053|70.3703703703704	79.1666666666667|63.6363636363636|79.4871794871795
17:10206551-10214194	ENSMUSG00000062078	Qk	17:10209632-10213358	RI	3	3	-	Ex.ENSMUST00000097414	Ex.Qk-202	9.96	0.0272994	0.0416752	4.8780487804878|10.5882352941176|10.1449275362319	14.8936170212766|22.7272727272727|17.8571428571429
9:70572177-70574575	ENSMUSG00000032212	Sltm	9:70573457-70573925	SE	3	3	-	ENSMUST00000049263	Sltm-201	9.95	0.218369	1	54.2857142857143|59|61.3636363636364	59.7938144329897|63.75|80.9523809523809
3:95748141-95750338	ENSMUSG00000028107	Tars2	3:95748487-95748633	SE	3	3	-	ENSMUST00000029752	Tars2-201	9.95	0.225681	0.577721	73.3333333333333|86.9047619047619|97.2222222222222	95.0617283950617|95.0819672131148|97.1631205673759
14:52298086-52299700	ENSMUSG00000022160	Mettl3	14:52298640-52298736	SE	3	3	-	ENSMUST00000173138	Mettl3-208	-9.94	0.00861914	0.0116766	39.4366197183099|42.3728813559322|39.7849462365591	27.5862068965517|30.2325581395349|33.9622641509434
18:69678118-69681568	ENSMUSG00000053477	Tcf4	18:69678118-69678129	A5SS	3	3	-	ENSMUST00000066717	Tcf4-201	9.91	0.0417893	0.0696144	30.6451612903226|37.9120879120879|31.6176470588235	40.1515151515151|48.1481481481481|41.5929203539823
7:131351103-131360888	ENSMUSG00000040177	2310057M21Rik	7:131357456-131357666	SE	2	3	-	ONT.15433.1	ONT.15433.1	9.9	0.0383309	0.199475	na|85.5072463768116|92.5373134328358	97.4683544303797|100|99.290780141844
19:10207310-10207731	ENSMUSG00000036372	Tmem258	19:10207728-10207731	A3SS	3	3	-	Ex.TSS.ONT.8172.2	Ex.TSS.ONT.8172.2	9.9	0.00197596	0.00331	55.1020408163265|54.0540540540541|56.4102564102564	65.8536585365854|66.6666666666667|62.7450980392157
3:55121798-55126533	ENSMUSG00000036580	Spg20	3:55124755-55124925	SE	3	3	-	ENSMUST00000044116	Spg20-201	9.87	0.383612	0.944734	29.6296296296296|53.030303030303|59.0909090909091	66.1290322580645|50.9433962264151|54.2857142857143
9:89211312-89239841	ENSMUSG00000066442	Mthfs	9:89215209-89215470	SE	3	3	-	ENSMUST00000085256	Mthfs-201	9.85	0.0627302	1	60.377358490566|66.9172932330827|67.8362573099415	71.4285714285714|72.2772277227723|80.9756097560976
3:142304723-142312122	ENSMUSG00000028273	Pdlim5	3:142312109-142312122	A5SS	3	3	-	ONT.11037.14	ONT.11037.14	9.85	0.298453	0.707728	27.2727272727273|50.5|52.2988505747126	51.2820512820513|56.6964285714286|51.6320474777448
3:142304723-142312118	ENSMUSG00000028273	Pdlim5	3:142312109-142312118	A5SS	3	3	-	ONT.11037.14	ONT.11037.14	9.85	0.298453	0.707728	27.2727272727273|50.5|52.2988505747126	51.2820512820513|56.6964285714286|51.6320474777448
6:21967699-21968917	ENSMUSG00000029670	Ing3	6:21968885-21968917	A3SS	3	3	-	ENSMUST00000031680	Ing3-201	9.84	0.362683	1	93.75|65.8536585365854|65.7142857142857	89.3617021276596|82.1428571428571|83.3333333333333
4:59485732-59488110	ENSMUSG00000028382	Ptbp3	4:59485732-59485746	A3SS	2	3	-	ENSMUST00000030076	Ptbp3-201	9.84	0.0732607	0.220605	na|84.6153846153846|93.75	97.0588235294118|100|100
2:69991626-69993675	ENSMUSG00000044308	Ubr3	2:69991626-69991637	A5SS	2	3	-	ENSMUST00000112251	Ubr3-202	9.84	0.648932	1	na|23.5294117647059|15.7894736842105	48.4848484848485|0|40
2:127236649-127236739	ENSMUSG00000003660	Snrnp200	2:127236649-127236652	A5SS	3	3	-	Ex.ENSMUST00000103220	Ex.Snrnp200-201	9.83	0.369021	0.739128	52|27.7777777777778|37.037037037037	43.3333333333333|40.9090909090909|62.0689655172414
X:73929854-73930407	ENSMUSG00000031387	Renbp	X:73930229-73930262	MXE	3	3	-	ENSMUST00000114379	Renbp-201	9.82	0.00333743	0.539237	46.031746031746|46.8468468468468|48.5507246376812	58.75|57.8947368421053|54.2372881355932
6:113376065-113377315	ENSMUSG00000048930	Tada3	6:113376892-113376945	SE	2	3	-	ENSMUST00000043333	Tada3-202	9.82	0.133485	0.50235	na|68.5185185185185|63.3333333333333	78.5714285714286|68.9655172413793|79.7101449275362
10:25489094-25501823	ENSMUSG00000019978	Epb41l2	10:25495445-25495591	MXE	3	3	-	ENSMUST00000053748	Epb41l2-201	9.82	0.02018	0.0217172	40|34.6153846153846|41.0714285714286	46.875|51.7857142857143|46.4788732394366
10:82859301-82874612	ENSMUSG00000020250	Txnrd1	10:82860524-82860630	SE	2	3	-	ENSMUST00000219962	Txnrd1-208	9.8	0.0534314	0.059147	na|69.3877551020408|75.4901960784314	82.5|79.1666666666667|85.0574712643678
19:45018135-45021836	ENSMUSG00000035342	Lzts2	19:45018231-45021386	RI	3	3	-	Ex.ENSMUST00000178087	Ex.Lzts2-202	9.79	0.158468	0.270872	22.2222222222222|13.6363636363636|20	30.7692307692308|18.75|35.7142857142857
8:72572228-72584699	ENSMUSG00000031791	Tmem38a	8:72579563-72579719	MXE	3	3	-	ENSMUST00000034244	Tmem38a-201	9.78	0.26028	1	68.4210526315789|90.1918976545842|91.2658227848101	92.6773455377574|92.3809523809524|94.1543257989088
11:120624595-120624876	ENSMUSG00000025138	Sirt7	11:120624669-120624810	SE	2	2	-	ONT.3529.3	ONT.3529.3	9.78	0.195875	0.22486	na|47.6190476190476|37.5	53.0612244897959|na|51.6129032258064
11:65756372-65788135	ENSMUSG00000033352	Map2k4	11:65775733-65775765	SE	3	3	-	ENSMUST00000130009	Map2k4-203	9.76	0.228268	0.270644	16|33.9285714285714|23.1578947368421	25.3521126760563|40|37
1:180994046-180994627	ENSMUSG00000038776	Ephx1	1:180994046-180994087	A3SS	3	3	-	ENSMUST00000036928	Ephx1-201	9.75	0.0246648	0.0450008	84.2105263157895|92.8571428571429|91.304347826087	100|100|97.6190476190476
10:80342394-80342908	ENSMUSG00000043822	Adamtsl5	10:80342394-80342699	A3SS	3	3	-	Ex.ENSMUST00000095446	Ex.Adamtsl5-201	9.75	0.327867	0.361324	27.2727272727273|19.2307692307692|40.9090909090909	50|37.5|29.1666666666667
1:190928759-190937443	ENSMUSG00000026634	Angel2	1:190932867-190933192	SE	2	3	-	ENSMUST00000066632	Angel2-202	9.73	0.529523	0.970919	na|75.5102040816327|50	67.741935483871|87.5|62.2222222222222
9:59640150-59648829	ENSMUSG00000025237	Parp6	9:59641741-59641810	MXE	3	3	-	ENSMUST00000026267	Parp6-201	9.72	0.0355169	0.833421	6.12244897959184|4|13.0434782608696	20|14.8148148148148|17.5
6:113109991-113110373	ENSMUSG00000034269	Setd5	6:113110317-113110373	A3SS	2	2	-	ENSMUST00000113155	Setd5-202	9.72	0.254052	0.952161	na|14.2857142857143|6.66666666666667	15.3846153846154|na|25
7:3624670-3629551	ENSMUSG00000006335	Tfpt	7:3628828-3629086	SE	3	3	-	ENSMUST00000108641	Tfpt-202	9.69	0.0551636	0.332368	78.2608695652174|87.8260869565217|87.8571428571429	97.6744186046512|92.2077922077922|93.125
11:46437192-46440562	ENSMUSG00000020397	Med7	11:46439806-46439824	SE	3	3	-	ENSMUST00000109231	Med7-202	9.69	0.0792242	0.0920752	14.1025641025641|22.9946524064171|24.7368421052632	33.5664335664336|25.3731343283582|31.9767441860465
14:31479811-31487570	ENSMUSG00000021891	Mettl6	14:31482791-31482932	SE	3	3	-	ENSMUST00000055303	Mettl6-201	9.68	0.0574335	0.0769055	71.4285714285714|77.6595744680851|80	87.5|89.6907216494845|80.9523809523809
9:114790712-114796040	ENSMUSG00000041012	Cmtm8	9:114790712-114790754	A3SS	3	3	-	ENSMUST00000047013	Cmtm8-201	9.67	0.0190574	0.266078	85.7142857142857|79.4117647058823|85.9375	96.0526315789474|92.4657534246575|91.5492957746479
6:30508513-30509684	ENSMUSG00000029782	Tmem209	6:30508666-30508842	SE	2	2	-	ENSMUST00000115157	Tmem209-203	9.66	0.203944	0.831877	na|44.2307692307692|48.936170212766	51.6129032258064|na|60.8695652173913
X:7803401-7804359	ENSMUSG00000031153	Gripap1	X:7803594-7803686	SE	3	3	-	ENSMUST00000101694	Gripap1-202	9.65	0.45224	1	45.945945945946|55.8441558441558|66.6666666666667	80|46.6666666666667|70.7317073170732
1:135385478-135386218	ENSMUSG00000041879	Ipo9	1:135385927-135386003	SE	3	3	-	ENSMUST00000161032	Ipo9-206	9.64	0.0195108	0.0345074	89.6551724137931|85.4368932038835|86.7647058823529	92.5925925925926|100|98.1818181818182
X:101417331-101418794	ENSMUSG00000031310	Zmym3	X:101418273-101418794	A5SS	3	3	-	ENSMUST00000063577	Zmym3-201	9.63	0.23829	1	78.5714285714286|75|88	90.4761904761905|80|100
14:74786391-74795296	ENSMUSG00000068015	Lrch1	14:74794911-74794991	SE	3	3	-	ENSMUST00000088970	Lrch1-201	9.63	0.164086	0.227314	0|14.2857142857143|0	8.33333333333333|18.1818181818182|16.6666666666667
3:129829492-129831117	ENSMUSG00000028010	Gar1	3:129830595-129830853	SE	3	3	-	ENSMUST00000029643	Gar1-201	9.62	0.0406109	0.0943543	92.741935483871|92.1875|82.8571428571429	98.1818181818182|99.1452991452991|99.3333333333333
17:46670186-46674196	ENSMUSG00000023971	Rrp36	17:46672525-46672591	MXE	3	3	-	ENSMUST00000024766	Rrp36-201	9.62	0.107654	0.171148	62.3376623376623|75.6410256410256|76.6666666666667	80.4597701149425|82.3529411764706|80.6818181818182
17:33538702-33543197	ENSMUSG00000024299	Adamts10	17:33538702-33538712	A5SS	3	3	-	ENSMUST00000087623	Adamts10-201	9.62	0.121055	0.189498	26.3157894736842|35.5555555555556|40	40|41.6666666666667|49.0566037735849
17:33538700-33543197	ENSMUSG00000024299	Adamts10	17:33538700-33538712	A5SS	3	3	-	ENSMUST00000087623	Adamts10-201	9.62	0.121055	0.189498	26.3157894736842|35.5555555555556|40	40|41.6666666666667|49.0566037735849
17:33538696-33543197	ENSMUSG00000024299	Adamts10	17:33538696-33538712	A5SS	3	3	-	ENSMUST00000087623	Adamts10-201	9.62	0.121055	0.189498	26.3157894736842|35.5555555555556|40	40|41.6666666666667|49.0566037735849
7:12804982-12811666	ENSMUSG00000057894	Zfp329	7:12807974-12809696	RI	3	3	-	ENSMUST00000072222	Zfp329-201	9.61	0.0681385	0.351805	7.14285714285714|0|0	16.6666666666667|6.25|13.0434782608696
6:47558295-47576562	ENSMUSG00000029687	Ezh2	6:47576536-47576562	A5SS	2	3	-	ENSMUST00000081721	Ezh2-201	9.61	0.0893593	0.375002	na|58.3333333333333|64.5161290322581	66.6666666666667|75|71.4285714285714
5:67261034-67284139	ENSMUSG00000037720	Tmem33	5:67268511-67268644	MXE	2	3	-	ENSMUST00000037918	Tmem33-201	9.61	0.0701676	0.253665	na|83.4821428571429|92.3913043478261	99.1735537190083|96.5909090909091|96.8858131487889
8:46559972-46568609	ENSMUSG00000031629	Cenpu	8:46562418-46562645	MXE	3	2	-	ENSMUST00000034045	Cenpu-201	9.6	0.474393	1	65|92.3076923076923|89.4736842105263	86.9565217391304|na|96.7741935483871
7:24510754-24515075	ENSMUSG00000064264	Zfp428	7:24515037-24515075	A3SS	3	3	-	ENSMUST00000176880	Zfp428-202	9.59	0.113488	0.642293	28.8461538461538|37.037037037037|27.8481012658228	33.9622641509434|46.875|41.6666666666667
14:57816752-57820153	ENSMUSG00000021965	Ska3	14:57820150-57820153	A5SS	2	3	-	ONT.5290.1	ONT.5290.1	9.59	0.36879	0.50729	na|9.09090909090909|16	33.3333333333333|10|23.0769230769231
14:118139896-118153568	ENSMUSG00000022131	Gpr180	14:118148085-118148285	SE	3	3	-	ENSMUST00000022728	Gpr180-201	9.58	0.167817	0.221952	53.5714285714286|68.3544303797468|62.3655913978495	73.0769230769231|76.1904761904762|63.75
12:65043358-65044005	ENSMUSG00000035597	Prpf39	12:65043543-65043611	MXE	2	3	-	ENSMUST00000129956	Prpf39-202	9.58	0.423944	0.52556	na|25.4545454545455|27.0833333333333	51.5151515151515|31.0344827586207|25
4:147132190-147134571	ENSMUSG00000067916	Zfp991	4:147132190-147132404	A5SS	3	3	-	Ex.TSS.ONT.11547.3	Ex.TSS.ONT.11547.3	9.57	0.0291396	0.0832584	6.25|11.9047619047619|12.8205128205128	23.3333333333333|20|16.3636363636364
8:72341525-72367903	ENSMUSG00000006276	Eps15l1	8:72341525-72346171	A3SS	3	3	-	Ex.TSS.ENSMUST00000212121	Ex.TSS.ENSMUST00000212121	9.56	0.114231	1	2.77777777777778|10.9090909090909|9.75609756097561	15.6862745098039|11.4285714285714|25
12:84367020-84368585	ENSMUSG00000021235	Coq6	12:84368143-84368201	SE	3	3	-	ENSMUST00000021661	Coq6-201	9.55	0.269124	0.337609	75|97.0021413276231|97.6851851851852	99.3846153846154|99.7126436781609|99.2481203007519
11:107173402-107173603	ENSMUSG00000018433	Nol11	11:107173402-107173461	A3SS	3	3	-	ENSMUST00000018577	Nol11-201	9.54	0.112389	0.126466	76.9230769230769|87.719298245614|82.6923076923077	97.3684210526316|85.3658536585366|93.2203389830508
6:124824648-124824851	ENSMUSG00000038429	Usp5	6:124824648-124824701	A3SS	3	3	-	ENSMUST00000047510	Usp5-201	9.53	0.0804779	0.309388	81.25|94.9494949494949|89.873417721519	97.2602739726027|100|97.4137931034483
4:135858405-135861770	ENSMUSG00000028676	Srsf10	4:135858405-135858407	A5SS	3	3	-	Ex.ONT.11478.10	Ex.ONT.11478.10	9.52	0.192408	0.52572	60|76.7441860465116|75.2293577981651	85.6540084388186|75.8454106280193|79.0262172284644
11:75692563-75703365	ENSMUSG00000017776	Crk	11:75692563-75692732	A5SS	2	3	-	ENSMUST00000017920	Crk-201	9.52	0.633716	0.718114	na|41.1764705882353|85.7142857142857	73.9130434782609|81.8181818181818|63.1578947368421
7:44900133-44900624	ENSMUSG00000011658	Fuz	7:44900221-44900371	RI	3	2	-	ENSMUST00000071207	Fuz-201	9.5	0.27528	1	18.5185185185185|5.26315789473684|0	16.6666666666667|na|18.1818181818182
10:39122333-39132246	ENSMUSG00000051736	Fam229b	10:39122333-39122335	A3SS	3	3	-	ENSMUST00000063204	Fam229b-201	9.49	0.0539204	0.0582902	70.3703703703704|65.5172413793103|72.7272727272727	76|84.6153846153846|76.4705882352941
19:61117289-61127006	ENSMUSG00000074733	Zfp950	19:61118227-61118350	SE	3	2	-	ENSMUST00000127290	Zfp950-203	9.48	0.431981	0.750827	37.037037037037|62.6506024096386|59.7938144329897	63.1578947368421|na|62.1212121212121
2:59876852-59882400	ENSMUSG00000026988	Wdsub1	2:59878130-59878587	SE	2	3	-	ENSMUST00000128671	Wdsub1-204	9.47	0.155334	0.320824	na|65|75.3086419753086	75.9259259259259|84.375|78.5714285714286
1:121312326-121319628	ENSMUSG00000003721	Insig2	1:121319597-121319628	A5SS	3	3	-	ENSMUST00000003818	Insig2-201	9.45	0.133686	0.23487	74.4186046511628|85.3107344632768|90.9090909090909	95.7446808510638|91.3333333333333|91.9191919191919
19:34935005-34935625	ENSMUSG00000024795	Kif20b	19:34935005-34935132	A5SS	2	2	-	ENSMUST00000087341	Kif20b-201	9.44	0.259512	0.438844	na|93.75|82.6086956521739	100|na|95.2380952380952
19:61225421-61225583	ENSMUSG00000059326	Csf2ra	19:61225523-61225583	A5SS	3	2	-	Ex.ENSMUST00000076046	Ex.Csf2ra-201	9.42	0.249248	0.431485	80|81.5789473684211|67.741935483871	90.4761904761905|na|81.25
9:120019817-120023433	ENSMUSG00000079243	Xirp1	9:120019817-120019819	A3SS	2	3	-	Ex.TSS.ENSMUST00000111635	Ex.TSS.ENSMUST00000111635	9.4	0.448778	0.468134	na|62.1621621621622|80	76.6666666666667|71.4285714285714|93.3333333333333
5:3641575-3643557	ENSMUSG00000007415	Gatad1	5:3641575-3641580	A3SS	2	3	-	Ex.TSS.ENSMUST00000007559	Ex.TSS.ENSMUST00000007559	9.4	0.145097	0.511954	81.4814814814815|na|88.8888888888889	100|89.4736842105263|94.2857142857143
3:27146883-27148992	ENSMUSG00000027699	Ect2	3:27146883-27147019	A3SS	2	2	-	ENSMUST00000108298	Ect2-202	9.4	0.444392	1	na|40|23.0769230769231	35.7142857142857|na|46.1538461538462
17:28737011-28741866	ENSMUSG00000053436	Mapk14	17:28737091-28741787	RI	2	2	-	Ex.ENSMUST00000062694	Ex.Mapk14-202	9.4	0.0843003	0.131264	7.14285714285714|8.33333333333333|na	14.2857142857143|20|na
19:56382365-56384058	ENSMUSG00000049134	Nrap	19:56382365-56382367	A3SS	2	3	-	ONT.8683.12	ONT.8683.12	9.37	0.200856	0.34658	na|48.4848484848485|34.6938775510204	53.448275862069|47.0588235294118|52.3809523809524
15:97807768-97807964	ENSMUSG00000022475	Hdac7	15:97807768-97807788	A3SS	3	3	-	ENSMUST00000088402	Hdac7-202	9.37	0.314383	0.456056	57.1428571428571|72.3404255319149|73.5294117647059	73.1707317073171|68.75|89.1891891891892
13:119370146-119381675	ENSMUSG00000025453	Nnt	13:119374629-119374774	MXE	2	3	-	ENSMUST00000099149	Nnt-202	9.36	0.681362	0.866624	na|91.2213740458015|42.1505376344086	64.9667405764967|90.2578796561605|72.9216152019002
11:3517828-3521816	ENSMUSG00000020439	Smtn	11:3520752-3520916	SE	3	3	-	ENSMUST00000020718	Smtn-201	9.36	0.0495794	0.0576289	81.2280701754386|71.7908082408875|77.1276595744681	85.6610800744879|89.6634615384615|82.9123328380386
3:136928620-136935028	ENSMUSG00000028161	Ppp3ca	3:136932011-136932040	SE	3	3	-	ENSMUST00000056758	Ppp3ca-201	9.35	0.437084	1	22.3529411764706|48.9130434782609|41.5730337078652	61.5384615384615|37.5|41.8367346938776
4:115848363-115857031	ENSMUSG00000028708	Mknk1	4:115854902-115855007	SE	3	3	-	ENSMUST00000151203	Mknk1-210	9.34	0.248042	0.654147	0|20.8791208791209|13.9240506329114	17.2413793103448|18.3098591549296|27.2727272727273
1:88268027-88275041	ENSMUSG00000044783	Hjurp	1:88272729-88272765	MXE	3	3	-	ENSMUST00000054674	Hjurp-201	9.34	0.614014	1	36|87.2727272727273|86.7924528301887	81.8181818181818|76|80.2631578947368
11:119499662-119500590	ENSMUSG00000039850	Endov	11:119499846-119499885	SE	2	2	-	ENSMUST00000064513	Endov-201	9.34	0.44192	0.505167	95.2380952380952|75.6756756756757|na	93.9393939393939|na|95.6521739130435
9:110113026-110115035	ENSMUSG00000032480	Dhx30	9:110113026-110113090	A3SS	3	3	-	ENSMUST00000197182	Dhx30-210	9.32	0.189873	1	36.3636363636364|48.1481481481481|42.8571428571429	60.8695652173913|50|44.4444444444444
3:89168924-89170048	ENSMUSG00000068917	Clk2	3:89169615-89169702	SE	3	3	-	ENSMUST00000121931	Clk2-203	9.32	0.309148	0.778232	61.5384615384615|62.5|70.9677419354839	88.8888888888889|69.5652173913043|64.5161290322581
10:77055828-77058698	ENSMUSG00000001435	Col18a1	10:77057369-77057401	SE	3	3	-	ENSMUST00000072755	Col18a1-201	9.31	0.0814357	0.0890363	79.3103448275862|88.5245901639344|90	98.5915492957747|96.1538461538462|91.025641025641
8:109675425-109676757	ENSMUSG00000031729	Ist1	8:109675643-109675802	SE	3	3	-	ONT.16375.5	ONT.16375.5	9.3	0.0122677	0.0901403	5.35714285714286|11.219512195122|10.6060606060606	19.921875|16.3265306122449|18.8284518828452
1:60352171-60354513	ENSMUSG00000049439	Cyp20a1	1:60352909-60353075	SE	3	3	-	ENSMUST00000060608	Cyp20a1-201	9.3	0.385168	0.727967	61.9047619047619|53.8461538461538|82.3529411764706	80.7692307692308|66.6666666666667|78.5714285714286
1:34295537-34299720	ENSMUSG00000026131	Dst	1:34299695-34299721	A3SS	3	3	-	Ex.ENSMUST00000182507	Ex.Dst-208	9.3	0.028977	0.0535157	14.2857142857143|14.8148148148148|22.2222222222222	25|28.5714285714286|25.6410256410256
6:47540856-47542365	ENSMUSG00000029687	Ezh2	6:47541845-47541970	SE	3	3	-	ENSMUST00000081721	Ezh2-201	9.29	0.211296	0.886023	56.5217391304348|62.7906976744186|59.1836734693878	60.4651162790698|65.5172413793103|80.3921568627451
4:117252135-117267889	ENSMUSG00000048772	Tmem53	4:117265860-117265975	MXE	3	3	-	ENSMUST00000125943	Tmem53-204	9.29	0.00596207	0.0158003	49.2537313432836|44.8680351906158|47.7855477855478	58.7078651685393|56.4024390243902|54.6599496221663
5:73323848-73327662	ENSMUSG00000029153	Ociad2	5:73326277-73326398	SE	3	3	-	ONT.12951.1	ONT.12951.1	9.26	0.070121	0.254567	44.6428571428571|49.4117647058824|50	58|62.7118644067797|51.1111111111111
8:79711845-79719657	ENSMUSG00000036977	Anapc10	8:79713105-79713279	SE	3	3	-	ENSMUST00000048147	Anapc10-201	9.25	0.029023	0.304339	65.8333333333333|63.09963099631|68.4210526315789	70.8333333333333|78.804347826087|75.4658385093168
1:75491458-75492505	ENSMUSG00000026211	Obsl1	1:75492067-75492342	SE	3	3	-	ENSMUST00000132252	Obsl1-205	9.25	0.222966	0.426425	35.4838709677419|32.1428571428571|18.75	31.8181818181818|37.1428571428571|45.1612903225806
15:51797692-51799187	ENSMUSG00000022312	Eif3h	15:51797692-51797712	A3SS	3	3	-	Ex.ONT.5800.3	Ex.ONT.5800.3	9.24	0.204638	0.288346	62.962962962963|77.2727272727273|67.5	73.2142857142857|75|87.2340425531915
6:120374988-120382916	ENSMUSG00000030180	Kdm5a	6:120381535-120381669	SE	2	2	-	ENSMUST00000005108	Kdm5a-201	9.22	0.137907	0.52598	na|90.4761904761905|85.3658536585366	100|na|94.2857142857143
7:12836420-12844431	ENSMUSG00000058638	Zfp110	7:12837089-12837184	SE	2	3	-	ENSMUST00000004614	Zfp110-201	9.21	0.272228	1	na|81.5789473684211|100	100|100|100
8:77365161-77384750	ENSMUSG00000037148	Arhgap10	8:77382725-77382790	SE	2	2	-	ENSMUST00000076316	Arhgap10-201	9.2	0.45112	1	na|32.4324324324324|50	55|na|45.8333333333333
4:155624942-155625530	ENSMUSG00000029062	Cdk11b	4:155625185-155625339	SE	3	3	-	ONT.11615.10	ONT.11615.10	9.2	0.0339423	0.0987997	19.5571955719557|16.1849710982659|15.1612903225806	29.020979020979|28.4644194756554|21.0106382978723
2:26591729-26592417	ENSMUSG00000026921	Egfl7	2:26592118-26592280	SE	3	3	-	ENSMUST00000102907	Egfl7-202	9.2	0.00272438	0.00582668	83.5714285714286|80.0726832222895|81.6486161251504	89.8717948717949|92.8767123287671|90.1523394994559
11:95843896-95845055	ENSMUSG00000038811	Gngt2	11:95845032-95845055	A3SS	3	3	-	Ex.TSS.ENSMUST00000036088	Ex.TSS.ENSMUST00000036088	9.18	0.00454471	0.00549642	41.1003236245955|36.0248447204969|38.2165605095541	46.5346534653465|48.695652173913|47.6377952755905
11:118005892-118014646	ENSMUSG00000017715	Pgs1	11:118014574-118014646	A3SS	3	3	-	ENSMUST00000132676	Pgs1-203	9.18	0.12055	0.137923	87.8787878787879|73.3333333333333|86.3636363636364	90.3225806451613|92.3076923076923|92.5
15:75969405-75973541	ENSMUSG00000034429	Zfp707	15:75973123-75973208	SE	2	3	-	ENSMUST00000109967	Zfp707-202	9.17	0.150975	0.214192	na|52.6315789473684|50	65.5172413793103|62.5|53.448275862069
14:54978583-54978993	ENSMUSG00000053093	Myh7	14:54978702-54978866	RI	3	3	-	Ex.ENSMUST00000102803	Ex.Myh7-201	9.16	0.233842	0.319692	25|17.4418604651163|15.7894736842105	37.037037037037|31.4285714285714|17.2413793103448
7:47050802-47053412	ENSMUSG00000010307	Tmem86a	7:47052850-47053413	A3SS	3	3	-	Ex.ONT.14503.1	Ex.ONT.14503.1	9.15	0.14689	0.950648	94.2857142857143|79.4117647058823|94.7368421052632	98.5915492957747|100|97.2972972972973
7:19088250-19088910	ENSMUSG00000030409	Dmpk	7:19088250-19088264	A5SS	3	3	-	ENSMUST00000032568	Dmpk-201	9.13	0.417175	1	40|57.7777777777778|58.8235294117647	45.2830188679245|68.2926829268293|70.4225352112676
5:134266657-134279436	ENSMUSG00000060261	Gtf2i	5:134274539-134274595	SE	2	3	-	ENSMUST00000173341	Gtf2i-210	9.13	0.0564514	0.183585	na|54.7297297297297|49.2063492063492	57.9439252336449|61.5384615384615|63.8095238095238
7:24907935-24912056	ENSMUSG00000040940	Arhgef1	7:24908311-24908424	SE	2	2	-	ENSMUST00000047873	Arhgef1-201	9.11	0.00205973	0.0116731	na|91.304347826087|90.4761904761905	100|na|100
4:147795725-147807089	ENSMUSG00000078495	Zfp984	4:147795725-147795727	A3SS	3	3	-	ONT.12098.1	ONT.12098.1	9.11	0.413014	1	46.1538461538462|58.0645161290323|60	55.1724137931034|81.8181818181818|54.5454545454545
2:165013163-165034682	ENSMUSG00000039804	Ncoa5	2:165023146-165023212	SE	2	2	-	ENSMUST00000040381	Ncoa5-201	9.11	0.388489	0.807505	na|82.7586206896552|82.3529411764706	83.3333333333333|na|100
7:127419642-127421808	ENSMUSG00000045251	Zfp688	7:127421405-127421809	A5SS	3	3	-	Ex.ENSMUST00000126756	Ex.Zfp688-202	9.1	0.372539	1	35.4838709677419|21.0526315789474|20.5128205128205	45.4545454545455|38.8888888888889|20
7:127419642-127421648	ENSMUSG00000045251	Zfp688	7:127421405-127421649	A5SS	3	3	-	Ex.ONT.15404.3	Ex.ONT.15404.3	9.1	0.372539	1	35.4838709677419|21.0526315789474|20.5128205128205	45.4545454545455|38.8888888888889|20
4:141118779-141139691	ENSMUSG00000040842	Szrd1	4:141120324-141120373	SE	3	3	-	ENSMUST00000148204	Szrd1-205	9.1	0.242579	0.690914	23.728813559322|42.3076923076923|44.1860465116279	43.6619718309859|45.945945945946|47.9166666666667
4:111433554-111459749	ENSMUSG00000028545	Bend5	4:111448506-111448654	MXE	3	2	-	ENSMUST00000030274	Bend5-201	9.09	0.461434	1	70.4225352112676|95.4545454545455|85.4166666666667	100|na|85.7142857142857
14:69355498-69356712	ENSMUSG00000095463	Entpd4	14:69355498-69355501	A5SS	3	3	-	Ex.ENSMUST00000064831	Ex.Entpd4-201	9.09	0.260069	0.359291	0|20.3125|20.5128205128205	20.3703703703704|25|22.7272727272727
9:123712625-123717525	ENSMUSG00000025245	Lztfl1	9:123715300-123715424	SE	3	3	-	ENSMUST00000026274	Lztfl1-201	9.08	0.292535	1	58.3333333333333|78.4688995215311|82.4468085106383	83.5|81.875|81.1111111111111
11:76244466-76247346	ENSMUSG00000038046	Mrm3	11:76244466-76244523	A5SS	3	3	-	ENSMUST00000040577	Mrm3-201	9.08	0.386573	0.461629	40.625|67.7966101694915|68.0851063829787	65.8227848101266|72.2222222222222|65.7142857142857
9:7849714-7854366	ENSMUSG00000032000	Birc3	9:7850920-7851171	SE	3	3	-	ENSMUST00000013949	Birc3-201	9.07	0.0696886	1	93.2203389830508|88.8888888888889|81.8181818181818	94.5054945054945|100|96.6386554621849
6:71795325-71807790	ENSMUSG00000052852	Reep1	6:71805343-71805494	MXE	3	3	-	ENSMUST00000212792	Reep1-203	9.07	0.509672	1	48|48.5714285714286|20.6896551724138	32.5581395348837|61.9047619047619|50
2:32975485-32976136	ENSMUSG00000026791	Slc2a8	2:32975920-32976028	SE	3	3	-	ENSMUST00000028129	Slc2a8-201	9.07	0.34897	0.759308	80.6451612903226|73.5294117647059|100	92.5|100|88.8888888888889
16:91690742-91692585	ENSMUSG00000058240	Cryzl1	16:91690742-91690742	A3SS	3	3	-	ONT.6649.1	ONT.6649.1	9.07	4.57e-05	6.93e-05	36|36.1111111111111|35.1351351351351	44.8275862068966|45.4545454545455|44.1860465116279
16:91690741-91692585	ENSMUSG00000058240	Cryzl1	16:91690741-91690742	A3SS	3	3	-	ONT.6649.1	ONT.6649.1	9.07	4.57e-05	6.93e-05	36|36.1111111111111|35.1351351351351	44.8275862068966|45.4545454545455|44.1860465116279
16:20605718-20606759	ENSMUSG00000033809	Alg3	16:20606524-20606602	MXE	3	3	-	ONT.6471.1	ONT.6471.1	9.07	0.0956699	0.135897	71.3178294573643|84.4827586206897|78.6666666666667	87.5576036866359|90|84.1059602649007
5:66392336-66451467	ENSMUSG00000029207	Apbb2	5:66400076-66400284	SE	2	2	-	ENSMUST00000160063	Apbb2-206	9.06	0.0712003	0.256605	na|68.4210526315789|64.2857142857143	76.9230769230769|na|73.9130434782609
11:54939736-54956020	ENSMUSG00000020400	Tnip1	11:54940711-54940882	SE	2	3	-	ENSMUST00000102731	Tnip1-203	9.06	0.059131	0.069341	na|58.7301587301587|58.6206896551724	70.5882352941177|69.5652173913043|63.0434782608696
11:120711502-120711830	ENSMUSG00000025144	Cenpx	11:120711826-120711831	A5SS	3	3	-	Ex.TSS.ONT.3533.3	Ex.TSS.ONT.3533.3	9.04	0.461036	0.523293	40|19.047619047619|41.1764705882353	31.5789473684211|59.0909090909091|36.6666666666667
11:69735650-69736014	ENSMUSG00000005198	Polr2a	11:69735800-69735900	RI	3	2	-	Ex.ENSMUST00000058470	Ex.Polr2a-201	9.03	0.656982	0.744321	83.3333333333333|50|40	76.4705882352941|na|57.1428571428571
10:60296003-60299097	ENSMUSG00000004207	Psap	10:60296003-60296006	A5SS	3	3	-	ONT.1210.2	ONT.1210.2	9.03	0.494685	0.537251	24.1860465116279|60.4240282685512|60	56.062424969988|58.6466165413534|56.9937369519833
9:78449836-78457209	ENSMUSG00000032342	Mto1	9:78452764-78453053	SE	2	3	-	ENSMUST00000034896	Mto1-201	9.02	0.00908453	0.277386	na|89.3617021276596|88.2352941176471	100|96.3636363636364|97.1014492753623
6:94535769-94592411	ENSMUSG00000045100	Slc25a26	6:94576334-94576378	SE	3	3	-	ENSMUST00000061118	Slc25a26-201	9.02	0.0573747	0.265156	58.4905660377358|65.1162790697674|66.6666666666667	71.9512195121951|76.6666666666667|68.7022900763359
7:7295184-7298691	ENSMUSG00000000605	Clcn4	7:7295970-7296061	MXE	3	3	-	ENSMUST00000209916	Clcn4-202	9	0.150039	1	29.2682926829268|44.6640316205534|43.9490445859873	49.6644295302013|47.5247524752475|47.7011494252874
5:31173062-31173767	ENSMUSG00000106864	Gtf3c2	5:31173383-31173511	SE	3	3	-	ENSMUST00000202639	Gtf3c2-210	8.98	0.286565	0.993851	9.09090909090909|28.125|19.6078431372549	23.8095238095238|37.5|22.4489795918367
9:86792242-86793356	ENSMUSG00000033419	Snap91	9:86792467-86792736	SE	2	3	-	ENSMUST00000036347	Snap91-201	8.97	0.194092	1	na|63.2911392405063|62.7906976744186	73.1707317073171|64.2857142857143|78.5714285714286
1:97777520-97783193	ENSMUSG00000026333	Gin1	1:97782927-97783193	A3SS	2	3	-	ENSMUST00000112844	Gin1-203	8.97	0.517479	1	na|64|88.2352941176471	85.1851851851852|73.9130434782609|96.1538461538462
1:44113176-44114440	ENSMUSG00000026047	Kdelc1	1:44114437-44114441	A5SS	3	3	-	Ex.ENSMUST00000027213	Ex.Kdelc1-201	8.97	0.0898429	0.167076	14.2857142857143|12|10.8108108108108	27.2727272727273|14|22.7272727272727
16:27435678-27436497	ENSMUSG00000038127	Ccdc50	16:27436368-27436412	SE	3	3	-	ENSMUST00000039443	Ccdc50-201	8.97	0.0039123	0.00579789	73.8636363636364|72.6495726495726|73.7623762376238	84.8837209302326|79.874213836478|82.4175824175824
9:66547956-66592783	ENSMUSG00000032376	Usp3	9:66562554-66562685	MXE	3	3	-	ENSMUST00000098613	Usp3-202	8.95	0.197979	1	72.972972972973|84.8484848484848|83	97.2222222222222|88.7096774193548|81.7307692307692
1:60181005-60181462	ENSMUSG00000073664	Nbeal1	1:60181005-60181047	A5SS	3	3	-	ONT.114.5	ONT.114.5	8.95	0.181178	0.342348	6.79611650485437|6.75675675675676|11.5384615384615	12.5|11.5384615384615|27.906976744186
9:96287723-96294964	ENSMUSG00000032411	Tfdp2	9:96290580-96290627	SE	3	3	-	ENSMUST00000034982	Tfdp2-201	8.94	0.116055	1	71.4285714285714|78.8888888888889|65.9090909090909	83.5164835164835|83.3333333333333|76.1904761904762
15:99250015-99251861	ENSMUSG00000037570	Mcrs1	15:99250463-99250582	SE	3	3	-	ENSMUST00000041190	Mcrs1-201	8.94	0.117034	0.17016	73.5294117647059|85.3260869565217|88.1453154875717	90.7563025210084|91.8032786885246|91.2698412698413
10:99018898-99022807	ENSMUSG00000019943	Atp2b1	10:99019278-99019364	SE	3	3	-	ENSMUST00000220104	Atp2b1-209	8.93	0.378122	0.421351	23.8938053097345|40.251572327044|43.7908496732026	40.8333333333333|57.8571428571429|36.0424028268551
7:25383681-25384779	ENSMUSG00000003123	Lipe	7:25384373-25384664	SE	3	3	-	ENSMUST00000003207	Lipe-201	8.92	0.0731278	0.305771	80.9523809523809|89.7959183673469|89.8550724637681	92.5|100|94.8717948717949
7:17006266-17006906	ENSMUSG00000003099	Ppp5c	7:17006903-17006907	A5SS	3	3	-	Ex.ONT.14904.6	Ex.ONT.14904.6	8.91	0.376214	1	50|66.6666666666667|40	56.25|70|57.1428571428571
2:180082234-180085379	ENSMUSG00000039069	Mtg2	2:180084064-180084282	MXE	3	3	-	ENSMUST00000087563	Mtg2-201	8.91	0.435554	0.920657	36.8421052631579|70.9677419354839|58.8888888888889	68.0555555555556|59.7402597402597|65.625
8:26129156-26138979	ENSMUSG00000013878	Rnf170	8:26135629-26135702	SE	2	2	-	ENSMUST00000014022	Rnf170-201	8.9	0.173806	1	na|85.1851851851852|83.8709677419355	97.6744186046512|na|89.1891891891892
5:20789785-20794294	ENSMUSG00000039987	Phtf2	5:20794291-20794295	A5SS	2	3	-	Ex.ENSMUST00000118174	Ex.Phtf2-201	8.89	0.0355714	0.120824	na|7.40740740740741|6.66666666666667	18.9655172413793|16.3265306122449|12.5
7:133690594-133697668	ENSMUSG00000030979	Uros	7:133691086-133691166	SE	3	3	-	ENSMUST00000033276	Uros-201	8.88	0.0299394	0.159557	73.469387755102|77.5401069518716|76.890756302521	85.0931677018634|80.6122448979592|88.8324873096447
9:121468985-121470320	ENSMUSG00000032536	Trak1	9:121469088-121470227	RI	3	2	-	Ex.ENSMUST00000210798	Ex.Trak1-209	8.87	0.227002	1	13.3333333333333|7.69230769230769|0	11.7647058823529|na|20
9:44413015-44413136	ENSMUSG00000043923	Ccdc84	9:44413015-44413022	A3SS	3	3	-	ENSMUST00000053286	Ccdc84-201	8.86	0.286797	1	60|70|82.3529411764706	81.8181818181818|73.3333333333333|83.7837837837838
5:35024354-35025918	ENSMUSG00000029101	Rgs12	5:35025849-35025918	A3SS	2	2	-	ENSMUST00000030984	Rgs12-201	8.85	0.016591	0.0580542	92.3076923076923|90|na	100|na|100
13:74352987-74360604	ENSMUSG00000021578	Ccdc127	13:74356456-74356817	MXE	2	3	-	ENSMUST00000159931	Ccdc127-202	8.83	0.118037	0.154573	na|81.25|91.4285714285714	94.7826086956522|97.2727272727273|93.4426229508197
4:126176357-126178374	ENSMUSG00000043962	Thrap3	4:126177862-126178374	A5SS	3	3	-	ENSMUST00000080919	Thrap3-201	8.82	0.0510076	0.136585	84.2105263157895|95.2380952380952|90.5660377358491	98.5074626865672|98.9010989010989|99.0740740740741
6:123128054-123139250	ENSMUSG00000030148	Clec4a2	6:123139057-123139128	SE	2	3	-	ENSMUST00000032248	Clec4a2-201	8.8	0.116492	0.446442	na|9.09090909090909|10	12.5|23.0769230769231|19.4444444444444
1:118539370-118543101	ENSMUSG00000064302	Clasp1	1:118541675-118541698	SE	2	2	-	ENSMUST00000178710	Clasp1-204	8.79	0.45548	0.799154	na|73.6842105263158|54.5454545454545	72.7272727272727|na|73.0769230769231
17:34623115-34625835	ENSMUSG00000015474	Ppt2	17:34625637-34625744	SE	3	3	-	ENSMUST00000064953	Ppt2-201	8.79	0.0724387	0.113861	80.9523809523809|90.0709219858156|92.6829268292683	97.5155279503106|95.2830188679245|97.2727272727273
17:8283974-8296550	ENSMUSG00000023861	Mpc1	17:8296535-8296551	A3SS	3	3	-	Ex.TSS.ONT.6702.2	Ex.TSS.ONT.6702.2	8.78	0.175791	0.284491	48.6486486486487|60.655737704918|54.7169811320755	55.6818181818182|69.4117647058823|65.2542372881356
14:16280740-16281739	ENSMUSG00000021785	Ngly1	14:16280740-16280814	A5SS	3	3	-	ENSMUST00000022310	Ngly1-201	8.77	0.291116	0.386165	76.9230769230769|96.7741935483871|100	100|100|100
16:36875264-36886130	ENSMUSG00000034243	Golgb1	16:36885011-36885188	SE	2	2	-	ENSMUST00000114812	Golgb1-203	8.76	0.377309	0.562445	na|69.4444444444444|81.25	89.1891891891892|na|79.0322580645161
14:65078190-65097996	ENSMUSG00000021978	Extl3	14:65080380-65080475	SE	2	2	-	ENSMUST00000022550	Extl3-201	8.71	0.369915	0.510179	na|90.1960784313726|77.2727272727273	88.4615384615385|na|96.4285714285714
11:61359629-61362826	ENSMUSG00000010122	Slc47a1	11:61362687-61362754	SE	3	3	-	ENSMUST00000010267	Slc47a1-201	8.71	0.172639	0.204135	74.1935483870968|87.551867219917|89.8305084745763	89.2215568862275|95.959595959596|92.5133689839572
4:138178011-138180546	ENSMUSG00000028760	Eif4g3	4:138180490-138180546	A3SS	3	3	-	ENSMUST00000084215	Eif4g3-203	8.69	0.469505	1	45.8333333333333|36.3636363636364|41.6666666666667	29.4117647058824|64.2857142857143|56.25
4:109087486-109098502	ENSMUSG00000028559	Osbpl9	4:109091661-109091699	SE	3	3	-	ENSMUST00000030288	Osbpl9-201	8.69	0.0547942	0.143861	38.7096774193548|29.0748898678414|29.746835443038	42.152466367713|42.0689655172414|39.3939393939394
5:145198801-145201742	ENSMUSG00000029627	Zkscan14	5:145201280-145201742	A5SS	2	2	-	ENSMUST00000031632	Zkscan14-201	8.68	0.160571	0.538801	na|85.7142857142857|91.6666666666667	na|100|94.7368421052632
5:110136195-110143550	ENSMUSG00000014668	Chfr	5:110140354-110140453	SE	2	3	-	ENSMUST00000014812	Chfr-201	8.68	0.240296	0.743212	na|78.4810126582278|73.134328358209	78.3132530120482|92.8571428571429|82.3008849557522
9:80142396-80143708	ENSMUSG00000034252	Senp6	9:80143650-80143708	A3SS	3	3	-	Ex.TSS.ENSMUST00000037484	Ex.TSS.ENSMUST00000037484	8.67	0.0936944	1	84.4660194174757|96.3636363636364|85.0746268656716	97.9166666666667|95.6521739130435|98.3333333333333
2:91065715-91066012	ENSMUSG00000002105	Slc39a13	2:91065715-91065739	A3SS	3	3	-	ENSMUST00000111436	Slc39a13-203	8.67	0.365423	0.815701	29.4117647058824|44.2622950819672|40.9090909090909	45.4545454545455|60|35.1351351351351
2:91065701-91066012	ENSMUSG00000002105	Slc39a13	2:91065701-91065739	A3SS	3	3	-	ENSMUST00000111436	Slc39a13-203	8.67	0.365423	0.815701	29.4117647058824|44.2622950819672|40.9090909090909	45.4545454545455|60|35.1351351351351
16:38369593-38377654	ENSMUSG00000022803	Popdc2	16:38373819-38374377	SE	3	3	-	ENSMUST00000023494	Popdc2-201	8.67	0.0246605	0.0368085	66.1106899166035|71.2222968435191|73.3151803948264	77.8359511343805|81.353653070372|77.4818401937046
16:20402335-20405388	ENSMUSG00000022822	Abcc5	16:20404566-20404713	SE	3	3	-	ENSMUST00000096199	Abcc5-203	8.67	0.0769256	0.11343	86.6666666666667|80|83.8235294117647	94.8717948717949|95.6521739130435|85.9649122807018
13:14019888-14029275	ENSMUSG00000039233	Tbce	13:14027698-14027782	SE	3	3	-	ENSMUST00000039894	Tbce-201	8.67	0.145159	0.185036	77.1428571428572|90.5660377358491|90.4761904761905	98.0392156862745|94.2307692307692|91.9354838709677
9:7851087-7854366	ENSMUSG00000032000	Birc3	9:7851087-7851171	A3SS	3	3	-	ENSMUST00000013949	Birc3-201	8.65	0.13427	1	92.3076923076923|88.5714285714286|79.3103448275862	91.304347826087|100|94.8275862068966
4:131873871-131891206	ENSMUSG00000028911	Srsf4	4:131884276-131884482	MXE	3	2	-	ENSMUST00000129966	Srsf4-203	8.65	0.236388	0.639256	14.8148148148148|13.2352941176471|20.8333333333333	18.1818181818182|na|31.7073170731707
3:60595765-60613262	ENSMUSG00000027763	Mbnl1	3:60603694-60603894	SE	2	2	-	ENSMUST00000099087	Mbnl1-201	8.64	0.0898974	0.221941	na|89.3617021276596|84.8484848484848	97.3684210526316|na|94.1176470588235
4:132770648-132771840	ENSMUSG00000028884	Rpa2	4:132770648-132770651	A5SS	3	3	-	Ex.ENSMUST00000102561	Ex.Rpa2-201	8.63	0.0509741	0.138383	16.0714285714286|24.031007751938|21.4285714285714	25.531914893617|29.1666666666667|32.7102803738318
5:137298881-137299557	ENSMUSG00000037364	Srrt	5:137298881-137298883	A3SS	3	3	-	ENSMUST00000040873	Srrt-201	8.62	0.136635	0.449747	92.5925925925926|86.8421052631579|77.7777777777778	91.8918918918919|93.5483870967742|97.6190476190476
13:55069808-55077402	ENSMUSG00000025878	Uimc1	13:55076302-55076407	MXE	3	3	-	ENSMUST00000026997	Uimc1-201	8.62	0.523272	0.676814	40.9090909090909|58.695652173913|56.3636363636364	41.304347826087|79.4117647058823|61.1111111111111
8:122481006-122481132	ENSMUSG00000049482	Ctu2	8:122481086-122481132	A3SS	3	2	-	ENSMUST00000116412	Ctu2-201	8.6	0.0645596	0.50037	89.7435897435898|81.8181818181818|86.6666666666667	94.1176470588235|na|95.2380952380952
5:92411196-92412168	ENSMUSG00000034842	Art3	5:92412165-92412168	A3SS	3	3	-	ENSMUST00000118106	Art3-203	8.59	0.00786849	0.0292427	58.8050314465409|57.4944071588367|54.6099290780142	64.126611957796|64.5631067961165|68.0029695619896
4:129180189-129182530	ENSMUSG00000040928	S100pbp	4:129180272-129181741	RI	2	3	-	Ex.ENSMUST00000049081	Ex.S100pbp-201	8.59	0.110854	0.297893	na|0|9.09090909090909	11.1111111111111|12.5|15.7894736842105
5:34573914-34601323	ENSMUSG00000029106	Add1	5:34598169-34598447	SE	3	3	-	ENSMUST00000147574	Add1-212	8.58	0.143952	0.5061	6.66666666666667|11.9791666666667|8.04597701149425	16.8539325842697|25.4901960784314|10.0917431192661
2:32227037-32230610	ENSMUSG00000039262	Prrc2b	2:32229263-32229344	SE	3	3	-	ENSMUST00000069817	Prrc2b-202	8.57	0.246783	0.509349	60|66.6666666666667|60.4166666666667	75.9259259259259|77.7777777777778|59.0909090909091
7:48789138-48795905	ENSMUSG00000030471	Zdhhc13	7:48795901-48795905	A3SS	2	3	-	Ex.TSS.ONT.14504.1	Ex.TSS.ONT.14504.1	8.56	0.396663	1	na|60.6060606060606|78.2608695652174	82.6086956521739|69.2307692307692|82.1428571428571
11:118005892-118019606	ENSMUSG00000017715	Pgs1	11:118014647-118014722	SE	3	3	-	ENSMUST00000017859	Pgs1-201	8.54	0.0117548	0.0134493	51.3513513513513|46.6666666666667|48.8888888888889	57.3529411764706|60|55.1724137931034
7:112351325-112355194	ENSMUSG00000038244	Mical2	7:112351428-112353898	RI	3	3	-	ENSMUST00000050149	Mical2-203	8.53	0.127675	0.605307	7.97546012269939|12.5|21.9047619047619	19.2307692307692|24.0963855421687|24.6376811594203
9:21006857-21007433	ENSMUSG00000003299	Mrpl4	9:21007364-21007433	A3SS	3	3	-	ONT.16509.5	ONT.16509.5	8.52	0.478684	1	28.5714285714286|50|52.9411764705882	53.8461538461538|65|38.2352941176471
8:124546694-124548516	ENSMUSG00000031979	Cog2	8:124546694-124546697	A5SS	3	3	-	Ex.ENSMUST00000034460	Ex.Cog2-201	8.52	0.269409	1	18.1818181818182|32.258064516129|15.7894736842105	39.0243902439024|26.6666666666667|26.0869565217391
4:141118782-141139691	ENSMUSG00000040842	Szrd1	4:141120324-141120373	SE	3	3	-	ENSMUST00000102487	Szrd1-203	8.51	0.278896	0.79423	31.4285714285714|46.4912280701754|52.0325203252033	50|48|57.4803149606299
16:17530386-17530777	ENSMUSG00000022760	Thap7	16:17530678-17530777	A5SS	3	3	-	ENSMUST00000232114	Thap7-211	8.51	0.0205518	0.0301524	8.33333333333333|8.92857142857143|7.54716981132075	13.0434782608696|20.8333333333333|16.4556962025316
16:17530386-17530683	ENSMUSG00000022760	Thap7	16:17530678-17530683	A5SS	3	3	-	ENSMUST00000232114	Thap7-211	8.51	0.0205518	0.0301524	8.33333333333333|8.92857142857143|7.54716981132075	13.0434782608696|20.8333333333333|16.4556962025316
11:98910778-98912158	ENSMUSG00000017499	Cdc6	11:98911391-98911563	SE	2	2	-	ENSMUST00000133779	Cdc6-203	8.5	0.515036	0.62413	na|56.6666666666667|76.9230769230769	79.1666666666667|na|71.4285714285714
14:50929059-50929583	ENSMUSG00000035953	Pip4p1	14:50929059-50929307	A3SS	3	2	-	ENSMUST00000160538	Pip4p1-204	8.48	0.350275	0.368252	72.7272727272727|88|92.3076923076923	92.3076923076923|na|93.3333333333333
1:161969280-161970239	ENSMUSG00000026698	Pigc	1:161970227-161970239	A3SS	3	3	-	ENSMUST00000028021	Pigc-201	8.47	0.189928	0.340723	7.69230769230769|18.75|19.047619047619	24.2424242424242|16.6666666666667|30
5:111335526-111338313	ENSMUSG00000050017	Pitpnb	5:111338283-111338313	A3SS	3	3	-	Ex.ENSMUST00000086635	Ex.Pitpnb-201	8.46	0.356569	1	68.9655172413793|88.7218045112782|95.0980392156863	90.3225806451613|96.7741935483871|91.0714285714286
19:5483666-5483929	ENSMUSG00000024906	Mus81	19:5483666-5483763	A3SS	3	3	-	ENSMUST00000025841	Mus81-201	8.46	0.311456	0.536161	68.2926829268293|89.0909090909091|90.4761904761905	90.6976744186046|88.8888888888889|93.6507936507936
11:72303463-72311955	ENSMUSG00000040483	Xaf1	11:72306564-72306652	MXE	3	3	-	ENSMUST00000146233	Xaf1-204	8.44	0.0300908	0.0354298	54.7872340425532|61.4173228346457|54.6153846153846	63.3663366336634|65.1162790697674|67.6470588235294
10:77321649-77325691	ENSMUSG00000020262	Adarb1	10:77322584-77325618	RI	3	2	-	Ex.ENSMUST00000126073	Ex.Adarb1-205	8.43	0.591648	0.646377	4.54545454545455|40|20	36.3636363636364|na|23.5294117647059
4:147918894-147920168	ENSMUSG00000019055	Plod1	4:147920165-147920169	A5SS	3	3	-	Ex.ENSMUST00000019199	Ex.Plod1-201	8.41	0.0401637	0.114933	7.31707317073171|15.9420289855072|8.79120879120879	17.3333333333333|20.2380952380952|19.7183098591549
3:67350016-67356220	ENSMUSG00000034544	Rsrc1	3:67355474-67355626	SE	3	3	-	ENSMUST00000046542	Rsrc1-201	8.4	0.253192	0.626411	77.1428571428572|79.4117647058823|63.4146341463415	78.9473684210526|76.9230769230769|89.2857142857143
14:20352838-20356354	ENSMUSG00000039599	Fam149b	14:20352838-20352839	A5SS	3	3	-	Ex.ENSMUST00000037698	Ex.Fam149b-201	8.4	0.107757	0.143337	69.2307692307692|80.8510638297872|71.1111111111111	78.4313725490196|83.3333333333333|84.6153846153846
4:116710285-116712371	ENSMUSG00000028689	Ccdc163	4:116711311-116711378	SE	3	2	-	ENSMUST00000030452	Ccdc163-201	8.39	0.118056	0.305145	78.2608695652174|75|78.7234042553192	na|90.4761904761905|80.9523809523809
19:40337036-40349898	ENSMUSG00000025006	Sorbs1	19:40340045-40340146	MXE	3	3	-	ENSMUST00000224667	Sorbs1-211	8.39	0.0429916	0.0731151	32.1428571428571|34.2105263157895|33.7349397590361	45.1127819548872|43.956043956044|36.1963190184049
18:31792021-31796049	ENSMUSG00000024258	Polr2d	18:31795288-31795383	SE	3	3	-	ENSMUST00000025106	Polr2d-201	8.39	0.000976196	0.00159389	77.8823529411765|80.2980132450331|79.6686746987952	87.1838111298482|88.943894389439|86.8817204301075
17:56017901-56018574	ENSMUSG00000003200	Sh3gl1	17:56017983-56018107	SE	3	3	-	ENSMUST00000003268	Sh3gl1-201	8.39	0.000706573	0.00112678	91.8367346938776|91.2280701754386|89.3805309734513	99.3243243243243|100|98.2905982905983
1:169525450-169531321	ENSMUSG00000026683	Nuf2	1:169528736-169528811	SE	3	3	-	ENSMUST00000028000	Nuf2-201	8.38	0.266652	0.481155	70|82.3529411764706|88.0597014925373	81.1320754716981|92.8571428571429|91.5492957746479
11:68822666-68829914	ENSMUSG00000018736	Ndel1	11:68826170-68826204	SE	3	3	-	ONT.3044.2	ONT.3044.2	8.38	0.367211	0.435533	14.0350877192982|37.007874015748|32.9896907216495	43.1034482758621|37.5|28.5714285714286
4:155630333-155638519	ENSMUSG00000029062	Cdk11b	4:155634089-155634225	SE	3	3	-	ENSMUST00000067081	Cdk11b-201	8.37	0.000865177	0.00251925	79.3333333333333|82.051282051282|80.9756097560976	88.7573964497041|90.1515151515152|88.5572139303483
14:8165657-8165916	ENSMUSG00000021748	Pdhb	14:8165657-8165661	A3SS	3	3	-	Ex.TSS.ONT.5109.5	Ex.TSS.ONT.5109.5	8.37	0.157085	0.218249	0|7.27272727272727|10.6382978723404	17.8082191780822|18.1818181818182|7.04225352112676
8:124676448-124679001	ENSMUSG00000037300	Ttc13	8:124676448-124676450	A3SS	2	2	-	ENSMUST00000041614	Ttc13-201	8.36	0.805315	1	na|90.9090909090909|36.3636363636364	60|na|84
4:101157947-101158814	ENSMUSG00000028530	Jak1	4:101158814-101158814	A5SS	3	3	-	Ex.ENSMUST00000102781	Ex.Jak1-201	8.36	0.0101804	0.0264859	53.5714285714286|50.4854368932039|55.8823529411765	60.3174603174603|61.2244897959184|63.4920634920635
13:21394907-21402671	ENSMUSG00000021327	Zkscan3	13:21396100-21396574	SE	3	3	-	ENSMUST00000116433	Zkscan3-202	8.36	0.12835	0.163931	59.0909090909091|64.5161290322581|67.3611111111111	71.875|78.3783783783784|65.7894736842105
9:108305381-108305721	ENSMUSG00000039461	Tcta	9:108305381-108305428	A3SS	3	3	-	ENSMUST00000044725	Tcta-201	8.34	0.0895757	0.784566	9.67741935483871|9.67741935483871|10.4166666666667	20|23.6842105263158|11.1111111111111
5:31190926-31191148	ENSMUSG00000029145	Eif2b4	5:31190926-31190951	A3SS	3	3	-	ENSMUST00000077693	Eif2b4-201	8.34	0.165199	0.573572	81.5789473684211|97.7777777777778|93.9393939393939	100|100|98.3193277310924
11:69684334-69684484	ENSMUSG00000018752	Tnfsfm13	11:69684334-69684336	A3SS	2	2	-	ENSMUST00000180587	Tnfsfm13-203	8.34	0.146214	0.173745	37.1428571428571|44|na	50|na|47.8260869565217
9:59640150-59648829	ENSMUSG00000025237	Parp6	9:59641024-59641096	MXE	3	3	-	ENSMUST00000026267	Parp6-201	8.33	0.300466	1	28.5714285714286|36|17.3913043478261	30|44.4444444444444|32.5
X:74273692-74277038	ENSMUSG00000019088	Dnase1l1	X:74274106-74274218	MXE	3	3	-	ENSMUST00000075821	Dnase1l1-202	8.32	0.419618	1	94.8453608247423|100|70.4545454545455	100|94.8717948717949|95.3846153846154
8:45799799-45800964	ENSMUSG00000031626	Sorbs2	8:45799799-45799801	A5SS	3	3	-	ENSMUST00000067107	Sorbs2-202	8.32	0.176548	1	6.25|18.6274509803922|19.5402298850575	24.390243902439|27.0833333333333|17.910447761194
7:25292956-25294148	ENSMUSG00000005442	Cic	7:25293088-25293167	RI	3	2	-	Ex.ENSMUST00000005578	Ex.Cic-201	8.32	0.0982948	0.410497	8.33333333333333|5.88235294117647|0	15|na|11.1111111111111
7:126970053-126970596	ENSMUSG00000030683	Sez6l2	7:126970285-126970434	RI	3	3	-	ENSMUST00000106333	Sez6l2-202	8.32	0.169861	0.862071	18.6440677966102|26.6666666666667|33.3333333333333	29.4117647058824|37.8378378378378|36.3636363636364
17:46264979-46282959	ENSMUSG00000012296	Tjap1	17:46282346-46282439	SE	2	3	-	ENSMUST00000012440	Tjap1-201	8.32	0.0732852	0.116452	na|66.0377358490566|72.2222222222222	80|77.7777777777778|74.5762711864407
14:55769498-55770024	ENSMUSG00000022220	Adcy4	14:55769792-55769906	SE	3	3	-	ENSMUST00000002398	Adcy4-201	8.29	0.0704351	0.096807	77.6315789473684|80|72.0588235294118	85.1851851851852|88.8888888888889|80.4878048780488
7:16831139-16832925	ENSMUSG00000030374	Strn4	7:16831465-16831580	SE	3	2	-	ENSMUST00000019220	Strn4-201	8.28	0.288397	1	73.6842105263158|84.1269841269841|67.8571428571429	80.9523809523809|na|86.046511627907
10:25489094-25501823	ENSMUSG00000019978	Epb41l2	10:25493567-25493629	MXE	3	3	-	ENSMUST00000053748	Epb41l2-201	8.28	0.167876	0.180645	53.3333333333333|42.3076923076923|53.5714285714286	56.25|64.2857142857143|53.5211267605634
X:134718051-134718919	ENSMUSG00000033460	Armcx1	X:134718726-134718818	MXE	3	3	-	ENSMUST00000035748	Armcx1-201	8.27	0.477271	1	62.7906976744186|38.0281690140845|58.9041095890411	47.8260869565217|64.2857142857143|72.4137931034483
13:56084286-56089757	ENSMUSG00000015937	H2afy	13:56084286-56088342	A3SS	3	3	-	Ex.ENSMUST00000016081	Ex.H2afy-201	8.27	0.521709	0.676302	60|21.4285714285714|31.5789473684211	46.1538461538462|50|41.6666666666667
1:63177877-63178449	ENSMUSG00000025967	Eef1b2	1:63177877-63177882	A5SS	3	3	-	Ex.TSS.ONT.122.7	Ex.TSS.ONT.122.7	8.26	0.00154565	0.00292489	56.25|55.5555555555556|53.3333333333333	62.1621621621622|64.2857142857143|63.4615384615385
X:38541051-38543331	ENSMUSG00000031095	Cul4b	X:38542051-38542158	SE	2	3	-	ENSMUST00000016681	Cul4b-201	8.25	0.000950414	0.0878845	na|90.9090909090909|92.5925925925926	100|100|100
16:17845136-17856751	ENSMUSG00000003166	Dgcr2	16:17849591-17849794	SE	2	2	-	ENSMUST00000012152	Dgcr2-201	8.25	0.0102525	0.0150513	na|90.9090909090909|92.5925925925926	100|na|100
10:41488976-41489274	ENSMUSG00000019822	Smpd2	10:41488976-41489024	A3SS	3	3	-	ENSMUST00000019965	Smpd2-201	8.25	0.278584	0.301052	77.7777777777778|95.4545454545455|99.0291262135922	100|98.7179487179487|98.3050847457627
9:45900257-45906737	ENSMUSG00000042790	Rnf214	9:45904770-45904919	SE	2	2	-	ENSMUST00000162699	Rnf214-211	8.24	0.0740833	1	na|17.8571428571429|21.7391304347826	29.4117647058824|na|26.6666666666667
2:166955113-166960022	ENSMUSG00000039536	Stau1	2:166955113-166955130	A3SS	3	3	-	ENSMUST00000109238	Stau1-204	8.24	0.163167	0.340774	31.8181818181818|46.9135802469136|34.7826086956522	44|48.780487804878|45.4545454545455
1:43951212-43953256	ENSMUSG00000041763	Tpp2	1:43951212-43951215	A5SS	3	3	-	Ex.ENSMUST00000087933	Ex.Tpp2-201	8.23	0.179181	0.332684	0|11.7647058823529|10.8108108108108	18.1818181818182|9.09090909090909|20
17:29326363-29327837	ENSMUSG00000024011	Pi16	17:29326848-29326946	SE	3	3	-	ENSMUST00000114699	Pi16-201	8.23	0.161863	0.251948	20|36.046511627907|28.5714285714286	38.9261744966443|35.031847133758|35.3356890459364
7:25292315-25292416	ENSMUSG00000005442	Cic	7:25292414-25292416	A3SS	3	2	-	ENSMUST00000163320	Cic-202	8.2	0.685142	0.702284	72.7272727272727|40|46.1538461538462	43.75|na|78.5714285714286
3:106550676-106555166	ENSMUSG00000027900	Dram2	3:106552156-106552280	SE	2	3	-	ENSMUST00000144746	Dram2-208	8.19	0.427656	0.98051	na|83.7209302325581|86.1111111111111	100|100|79.3103448275862
14:34447979-34503173	ENSMUSG00000021796	Bmpr1a	14:34460499-34460615	SE	2	3	-	ONT.5188.4	ONT.5188.4	8.19	0.236075	0.316914	na|54.2857142857143|58.3333333333333	64.9122807017544|57.1428571428571|71.4285714285714
2:30277211-30279954	ENSMUSG00000079484	Phyhd1	2:30277623-30277644	SE	3	3	-	ENSMUST00000091132	Phyhd1-202	8.17	0.160418	0.346116	79.5454545454545|63.4782608695652|73.7704918032787	79.3103448275862|81.6666666666667|80.327868852459
8:74999892-75000649	ENSMUSG00000034518	Hmgxb4	8:74999999-75000113	SE	3	3	-	ENSMUST00000145919	Hmgxb4-206	8.16	0.301866	1	50|29.1666666666667|33.3333333333333	50.8771929824561|43.75|42.3529411764706
2:91936772-91936857	ENSMUSG00000040479	Dgkz	2:91936772-91936774	A3SS	3	3	-	Ex.ENSMUST00000028667	Ex.Dgkz-201	8.16	0.465184	1	26.2295081967213|22.2222222222222|14.7058823529412	20|19.3548387096774|48.2758620689655
19:6374284-6374553	ENSMUSG00000024949	Sf1	19:6374549-6374553	A3SS	3	3	-	ENSMUST00000113487	Sf1-202	8.15	0.0408652	0.0711951	82.9268292682927|76.9230769230769|77.5510204081633	86.1111111111111|84.6153846153846|91.1111111111111
2:152627047-152628058	ENSMUSG00000000359	Rem1	2:152627900-152628059	A3SS	2	3	-	Ex.ENSMUST00000150913	Ex.Rem1-203	8.14	0.125876	0.256156	na|84.2105263157895|84.2105263157895	86.3636363636364|95.4545454545455|95.2380952380952
7:110050876-110051012	ENSMUSG00000066232	Ipo7	7:110050876-110050879	A5SS	3	3	-	Ex.ENSMUST00000084731	Ex.Ipo7-201	8.13	0.112661	0.536981	0|4.65116279069767|8	9.78260869565217|18.8405797101449|8.41121495327103
14:65078190-65097996	ENSMUSG00000021978	Extl3	14:65080380-65080515	SE	2	2	-	ENSMUST00000225633	Extl3-203	8.12	0.286968	0.395787	na|49.0196078431373|45.4545454545455	50|na|60.7142857142857
13:85197562-85202440	ENSMUSG00000021548	Ccnh	13:85202333-85202440	A3SS	3	3	-	ENSMUST00000022030	Ccnh-201	8.12	0.133143	0.174798	77.5|86.5384615384615|92.2779922779923	94.0928270042194|92.8888888888889|93.687707641196
6:133105256-133107982	ENSMUSG00000072704	Smim10l1	6:133105606-133107863	RI	3	3	-	Ex.ENSMUST00000191462	Ex.Smim10l1-204	8.11	0.314376	1	57.9545454545455|76.5714285714286|79.2134831460674	77.2486772486772|83.8323353293413|76.9874476987448
7:101998300-102007554	ENSMUSG00000066306	Numa1	7:102001660-102007485	RI	2	2	-	Ex.ENSMUST00000084852	Ex.Numa1-201	8.1	0.299547	1	na|5.88235294117647|6.25	na|20|8.33333333333333
16:45772276-45774943	ENSMUSG00000033149	Phldb2	16:45772276-45774345	A3SS	3	3	-	Ex.ENSMUST00000036355	Ex.Phldb2-201	8.09	0.359448	0.538459	58.3333333333333|65.7894736842105|53.5714285714286	60.7142857142857|81.25|60
10:81073366-81076942	ENSMUSG00000004929	Thop1	10:81075511-81075659	SE	2	3	-	ENSMUST00000005057	Thop1-201	8.09	0.244258	0.269613	na|94|82.051282051282	100|97.2222222222222|91.1111111111111
15:66906489-66912828	ENSMUSG00000005124	Wisp1	15:66906489-66906657	A5SS	2	2	-	ONT.5510.2	ONT.5510.2	8.08	0.177038	0.250333	na|25.531914893617|21.0526315789474	34.6153846153846|na|28.125
7:45157783-45158440	ENSMUSG00000003423	Pih1d1	7:45157783-45157786	A5SS	3	3	-	Ex.ENSMUST00000085375	Ex.Pih1d1-201	8.07	0.0416784	0.262802	35.2380952380952|40|37.2262773722628	49.438202247191|41.304347826087|45.945945945946
18:34608056-34609804	ENSMUSG00000003778	Brd8	18:34608418-34608627	SE	3	3	-	ENSMUST00000003876	Brd8-201	8.06	0.0731404	0.119834	87.5|82.8571428571429|89.7435897435898	92.8571428571429|100|91.4285714285714
2:32297578-32298599	ENSMUSG00000002546	Golga2	2:32297754-32297834	SE	3	3	-	ENSMUST00000081670	Golga2-201	8.05	0.0428453	0.0930519	70|73.394495412844|71.7647058823529	84.6153846153846|75.8620689655172|78.8461538461538
15:78435711-78438486	ENSMUSG00000033287	Kctd17	15:78436901-78436994	MXE	3	3	-	ENSMUST00000162808	Kctd17-208	8.05	0.0966942	0.13812	12.962962962963|18.4615384615385|9.30232558139535	25.4901960784314|22.7272727272727|16.6666666666667
14:101919652-101920488	ENSMUSG00000033060	Lmo7	14:101919652-101919655	A5SS	3	3	-	Ex.ENSMUST00000100337	Ex.Lmo7-201	8.05	0.19404	0.253104	8.95522388059701|10.3092783505155|8.60215053763441	21.3333333333333|23.5294117647059|7.14285714285714
11:102840024-102840382	ENSMUSG00000020929	Eftud2	11:102840119-102840263	RI	3	3	-	Ex.ENSMUST00000021306	Ex.Eftud2-201	8.04	0.00455476	0.00510813	5.35714285714286|1.72413793103448|2	9.58904109589041|12.1951219512195|11.4285714285714
11:102840024-102840382	ENSMUSG00000020929	Eftud2	11:102840082-102840263	RI	3	3	-	Ex.ENSMUST00000132543	Ex.Eftud2-205	8.04	0.00455476	0.00510813	5.35714285714286|1.72413793103448|2	9.58904109589041|12.1951219512195|11.4285714285714
6:149183539-149188605	ENSMUSG00000068250	Amn1	6:149184992-149185124	SE	3	3	-	ENSMUST00000111535	Amn1-202	8.03	0.293664	1	41.6666666666667|62.6086956521739|59.375	60.2941176470588|64.9350649350649|62.5
5:30919373-30920079	ENSMUSG00000029163	Emilin1	5:30919931-30919948	SE	3	3	-	ENSMUST00000031055	Emilin1-201	8.03	0.0547301	0.189382	33.6683417085427|34.2105263157895|41.3333333333333	47.0588235294118|41.304347826087|44.9438202247191
1:165357547-165388657	ENSMUSG00000026571	Dcaf6	1:165374062-165374235	MXE	3	3	-	ENSMUST00000194869	Dcaf6-203	8.03	0.482203	0.867507	24.1379310344828|36.6666666666667|44.8275862068966	36.9230769230769|60|32.8125
17:33629217-33629796	ENSMUSG00000073423	Zfp414	17:33629622-33629698	SE	3	3	-	ENSMUST00000166627	Zfp414-203	8.03	0.16614	0.260317	27.3972602739726|11.6071428571429|19.4630872483221	27.4725274725275|29.8507462686567|25.2336448598131
14:19960695-19977145	ENSMUSG00000043004	Gng2	14:19976958-19976997	SE	3	2	-	ENSMUST00000055100	Gng2-201	8.03	0.481406	0.639901	100|95.4545454545455|75	100|na|96.3636363636364
X:134688095-134688449	ENSMUSG00000049804	Armcx4	X:134688095-134688106	A5SS	2	2	-	Ex.ENSMUST00000124226	Ex.Armcx4-201	8.02	0.116602	1	na|67.5|68.9655172413793	na|73.3333333333333|79.1666666666667
9:96202189-96232681	ENSMUSG00000032411	Tfdp2	9:96223094-96223198	SE	2	3	-	ENSMUST00000188750	Tfdp2-209	8.02	0.410623	1	na|95.8333333333333|76.9230769230769	98.8636363636364|96.969696969697|87.3684210526316
8:80789095-80791388	ENSMUSG00000031714	Gab1	8:80790884-80790964	SE	2	2	-	ONT.16233.5	ONT.16233.5	8.02	0.300539	1	na|27.2727272727273|38	42.8571428571429|na|38.4615384615385
15:78756645-78759192	ENSMUSG00000018169	Mfng	15:78757297-78759193	A5SS	3	3	-	Ex.TSS.ONT.5906.2	Ex.TSS.ONT.5906.2	8.02	0.109353	0.15628	81.9444444444444|93.75|93.3333333333333	98|96.6101694915254|98.4848484848485
12:73940632-73941729	ENSMUSG00000021109	Hif1a	12:73940632-73940635	A5SS	3	3	-	ONT.3708.8	ONT.3708.8	8.01	0.259246	0.323034	0|0|12.5	21.0526315789474|8.33333333333333|7.14285714285714
2:31612559-31613030	ENSMUSG00000026843	Fubp3	2:31612837-31612908	SE	3	2	-	ENSMUST00000055244	Fubp3-201	8	0.129939	0.281688	87.5|80|89.4736842105263	92.3076923076923|na|95
14:52296958-52297868	ENSMUSG00000022160	Mettl3	14:52297471-52297658	SE	3	3	-	ENSMUST00000022767	Mettl3-201	8	0.069123	0.0936376	96|85.3658536585366|93.6170212765958	100|100|98.9690721649485
15:97806668-97807964	ENSMUSG00000022475	Hdac7	15:97807594-97807788	SE	3	3	-	ENSMUST00000088402	Hdac7-202	7.98	0.165788	0.240508	73.3333333333333|78.9473684210526|84.5070422535211	81.9277108433735|85.2941176470588|93.5064935064935
15:74751640-74751854	ENSMUSG00000022594	Lynx1	15:74751640-74751644	A3SS	3	3	-	Ex.ENSMUST00000023259	Ex.Lynx1-201	7.98	0.208294	0.284812	77.7777777777778|91.2280701754386|95.2380952380952	96.8421052631579|96.6666666666667|94.6808510638298
13:21387003-21394085	ENSMUSG00000021327	Zkscan3	13:21388707-21393961	RI	3	3	-	Ex.ENSMUST00000116434	Ex.Zkscan3-203	7.98	0.284649	0.363534	23.0769230769231|4.61538461538462|4.3956043956044	19.2307692307692|21.6216216216216|15.1898734177215
5:86828122-86830553	ENSMUSG00000035851	Ythdc1	5:86828122-86829479	A5SS	3	3	-	ENSMUST00000156363	Ythdc1-208	7.95	0.438787	1	23.5294117647059|0|6.89655172413793	10|14.2857142857143|30
18:61805147-61806386	ENSMUSG00000032735	Ablim3	18:61806377-61806386	A5SS	3	3	-	Ex.ONT.8003.1	Ex.ONT.8003.1	7.94	0.436407	0.723361	75.7575757575758|69.6969696969697|82.1428571428571	71.4285714285714|100|80
3:97690854-97692320	ENSMUSG00000038170	Pde4dip	3:97691485-97691545	SE	3	3	-	ONT.10896.6	ONT.10896.6	7.93	0.24147	0.627002	52.3809523809524|56.8773234200744|66.6666666666667	69.9646643109541|71.0365853658537|58.7131367292225
1:75439405-75440487	ENSMUSG00000033021	Gmppa	1:75440412-75440487	A3SS	3	3	-	ENSMUST00000037796	Gmppa-201	7.93	0.236451	0.451155	79.4871794871795|95.0617283950617|97.4683544303797	97.1014492753623|100|98.7012987012987
19:10897890-10898925	ENSMUSG00000024735	Prpf19	19:10897890-10897893	A5SS	2	3	-	Ex.ENSMUST00000179297	Ex.Prpf19-203	7.93	0.498462	0.835568	na|71.7391304347826|81.8181818181818	70|94.1176470588235|90
13:93174707-93175518	ENSMUSG00000042167	Tent2	13:93174707-93174718	A3SS	3	2	-	ENSMUST00000048702	Tent2-201	7.93	0.307841	0.40589	61.5384615384615|77.7777777777778|65.5172413793103	78.125|na|74.2857142857143
X:41872680-41873881	ENSMUSG00000037475	Thoc2	X:41872680-41872686	A3SS	3	3	-	ENSMUST00000047037	Thoc2-201	7.92	0.124639	1	84.2105263157895|97.9166666666667|94.1176470588235	100|100|100
2:121545529-121548023	ENSMUSG00000027238	Frmd5	2:121547898-121547971	RI	3	3	-	ENSMUST00000110593	Frmd5-202	7.92	0.363705	0.723695	80|95.4545454545455|71.4285714285714	83.7837837837838|93.75|93.1034482758621
17:78962577-78966174	ENSMUSG00000024070	Prkd3	17:78962577-78962579	A3SS	2	2	-	ENSMUST00000118768	Prkd3-202	7.92	0.620232	1	na|100|72.7272727272727	94.1176470588235|na|94.4444444444444
5:30955738-30957887	ENSMUSG00000045302	Preb	5:30955930-30957888	A5SS	3	3	-	Ex.TSS.ENSMUST00000201002	Ex.TSS.ENSMUST00000201002	7.91	0.215584	0.746709	72.3404255319149|89.3617021276596|87.2727272727273	91.8032786885246|90.4761904761905|90.4109589041096
5:30955738-30956261	ENSMUSG00000045302	Preb	5:30955930-30956262	A5SS	3	3	-	Ex.TSS.ENSMUST00000202567	Ex.TSS.ENSMUST00000202567	7.91	0.215584	0.746709	72.3404255319149|89.3617021276596|87.2727272727273	91.8032786885246|90.4761904761905|90.4109589041096
6:115916048-115916972	ENSMUSG00000030323	Ift122	6:115916970-115916972	A3SS	3	3	-	ENSMUST00000038234	Ift122-201	7.9	0.213786	0.80907	14.6341463414634|11.7647058823529|23.6363636363636	17.2413793103448|25.5813953488372|30.9090909090909
8:60890537-60905547	ENSMUSG00000038005	Hpf1	8:60893701-60893860	MXE	3	3	-	ENSMUST00000037190	Hpf1-201	7.89	0.481994	1	41.8181818181818|72.5490196078431|71.9354838709677	71.6463414634146|68.1274900398406|70.2078521939954
5:124116122-124116524	ENSMUSG00000029404	Arl6ip4	5:124116245-124116433	RI	3	3	-	ENSMUST00000122394	Arl6ip4-202	7.89	0.490802	1	50|23.8095238095238|44	35.7142857142857|46.6666666666667|59.0909090909091
2:50292899-50296251	ENSMUSG00000026766	Mmadhc	2:50292899-50292953	A3SS	3	3	-	ENSMUST00000102769	Mmadhc-201	7.88	0.132354	0.29158	75.6756756756757|86.036036036036|89.5390070921986	90.9385113268608|91.6943521594684|92.2673656618611
16:57212491-57214163	ENSMUSG00000022749	Tbc1d23	16:57212491-57212575	A3SS	3	3	-	ENSMUST00000023431	Tbc1d23-201	7.87	0.0627213	0.0943771	80|88.8888888888889|88.2352941176471	95.8333333333333|92.3076923076923|92.5925925925926
11:105221354-105241568	ENSMUSG00000020694	Tlk2	11:105240361-105240456	SE	3	3	-	ENSMUST00000015107	Tlk2-201	7.86	0.54104	0.602607	84.375|52.9411764705882|80.4878048780488	90.9090909090909|81.5789473684211|68.8888888888889
14:55769498-55769795	ENSMUSG00000022220	Adcy4	14:55769792-55769795	A5SS	3	3	-	Ex.ENSMUST00000002398	Ex.Adcy4-201	7.85	0.121657	0.167204	76.7676767676768|78.3783783783784|70.4545454545455	86.4864864864865|86|76.6666666666667
3:87760386-87768877	ENSMUSG00000028073	Pear1	3:87762212-87762281	MXE	3	2	-	ENSMUST00000172621	Pear1-205	7.84	0.162676	0.406597	36|34.6153846153846|44.4444444444444	48.2758620689655|na|44.1176470588235
7:126491715-126493001	ENSMUSG00000032637	Atxn2l	7:126492216-126492448	RI	3	3	-	ENSMUST00000167759	Atxn2l-203	7.83	0.255721	1	52.0547945205479|53.4883720930233|50	62.5|48.4848484848485|68.0555555555556
7:126491715-126493001	ENSMUSG00000032637	Atxn2l	7:126492216-126492443	RI	3	3	-	ENSMUST00000167759	Atxn2l-203	7.83	0.255721	1	52.0547945205479|53.4883720930233|50	62.5|48.4848484848485|68.0555555555556
9:60869575-60872283	ENSMUSG00000034485	Uaca	9:60870031-60870540	RI	3	3	-	ENSMUST00000050183	Uaca-201	7.82	0.058015	1	8.57142857142857|10.5263157894737|6.34920634920635	11.8421052631579|21.2121212121212|15.8536585365854
8:25720336-25720554	ENSMUSG00000031570	Plpp5	8:25720336-25720375	A5SS	3	3	-	ENSMUST00000068916	Plpp5-201	7.82	0.0571069	0.506948	71.4285714285714|79.0322580645161|70.1492537313433	80|83.3333333333333|80.7228915662651
9:21756296-21760118	ENSMUSG00000074476	Spc24	9:21757117-21757193	MXE	3	3	-	ONT.17032.1	ONT.17032.1	7.81	0.0249849	0.413694	76.158940397351|81.4090019569472|82.2784810126582	89.1732283464567|88.6266094420601|85.4684512428298
9:108517114-108518826	ENSMUSG00000006673	Qrich1	9:108517241-108518702	RI	3	3	-	Ex.ENSMUST00000006851	Ex.Qrich1-201	7.8	0.273297	1	10|22.5806451612903|30	31.5789473684211|25|29.4117647058824
9:45978730-45984706	ENSMUSG00000003131	Pafah1b2	9:45984705-45984706	A5SS	3	3	-	Ex.TSS.ENSMUST00000172450	Ex.TSS.ENSMUST00000172450	7.79	0.178706	1	61.2903225806452|72.9508196721311|75.2475247524752	77.4774774774775|81.25|74.1379310344828
7:45335290-45337531	ENSMUSG00000038239	Hrc	7:45337375-45337460	RI	3	3	-	Ex.ENSMUST00000085351	Ex.Hrc-201	7.79	0.484469	0.504302	2.97542043984476|36.3636363636364|28.8343558282209	30.2325581395349|29.8642533936652|31.4465408805031
13:56096226-56104301	ENSMUSG00000015937	H2afy	13:56096226-56096231	A3SS	3	3	-	ONT.4650.1	ONT.4650.1	7.77	0.499439	0.647971	44.0677966101695|48.780487804878|50	34.7826086956522|64.7058823529412|66.6666666666667
7:104304387-104306911	ENSMUSG00000066258	Trim12a	7:104305999-104306094	SE	2	3	-	ENSMUST00000070943	Trim12a-201	7.75	0.538948	0.558052	54.1666666666667|50|na	59.2592592592593|75|45.2380952380952
1:60483185-60488372	ENSMUSG00000026014	Raph1	1:60483341-60488199	RI	3	3	-	Ex.ONT.628.2	Ex.ONT.628.2	7.75	0.446845	0.844515	21.6666666666667|42.8571428571429|43.3333333333333	37.7358490566038|55.2631578947368|38.0952380952381
14:20755703-20760143	ENSMUSG00000021820	Camk2g	14:20757666-20757728	SE	3	3	-	ENSMUST00000223712	Camk2g-204	7.75	0.123285	0.164245	2.7027027027027|13.5593220338983|4.85436893203883	13.1034482758621|12.1212121212121|19.1489361702128
7:73519709-73541245	ENSMUSG00000078671	Chd2	7:73540772-73540904	SE	2	3	-	ENSMUST00000026895	Chd2-201	7.74	0.486392	1	na|75.9259259259259|64.1025641025641	76.5957446808511|66.6666666666667|90
2:30383020-30383928	ENSMUSG00000026858	Miga2	2:30383590-30383706	SE	3	3	-	ENSMUST00000077977	Miga2-201	7.74	0.0384332	0.0830021	93.3333333333333|91.3793103448276|85.7142857142857	96.1538461538462|97.5|100
9:99262950-99275577	ENSMUSG00000056267	Cep70	9:99263629-99263809	SE	3	3	-	ENSMUST00000093795	Cep70-201	7.73	0.17507	1	80|90.4761904761905|93.3962264150943	95.1219512195122|100|91.9354838709677
8:78506818-78508798	ENSMUSG00000037070	Rbmxl1	8:78506818-78506863	A3SS	3	3	-	Ex.ENSMUST00000211719	Ex.Rbmxl1-202	7.73	0.304438	1	40|27.5510204081633|20.8791208791209	39.7435897435897|41.4285714285714|30.4347826086957
5:92411196-92414241	ENSMUSG00000034842	Art3	5:92412169-92412194	SE	3	3	-	ONT.12422.8	ONT.12422.8	7.73	0.0140885	0.0523564	39.0625|41.993281075028|37.4701670644391	47.0381231671554|45.0980392156863|49.592290585619
18:60963554-60969043	ENSMUSG00000024617	Camk2a	18:60963964-60969010	RI	2	2	-	Ex.ENSMUST00000115295	Ex.Camk2a-204	7.73	0.0407803	0.0674797	na|14.2857142857143|13.3333333333333	20|na|23.0769230769231
15:78435711-78438486	ENSMUSG00000033287	Kctd17	15:78436901-78436963	MXE	3	3	-	ENSMUST00000229622	Kctd17-211	7.73	0.0829073	0.118429	12.962962962963|15.3846153846154|9.30232558139535	23.5294117647059|22.7272727272727|14.5833333333333
10:127185860-127186159	ENSMUSG00000019467	Arhgef25	10:127185995-127186082	RI	3	3	-	Ex.ENSMUST00000218864	Ex.Arhgef25-206	7.72	0.0299675	0.0317011	5.71428571428571|0|3.125	7.40740740740741|11.7647058823529|12.8205128205128
16:23610150-23613097	ENSMUSG00000033355	Rtp4	16:23612881-23613097	A3SS	3	3	-	ENSMUST00000038423	Rtp4-201	7.7	0.0750794	0.111249	81.4814814814815|88.2352941176471|89.6551724137931	91.6666666666667|92.6829268292683|98.1132075471698
16:17100308-17111142	ENSMUSG00000022771	Ppil2	16:17107179-17107224	MXE	3	3	-	ENSMUST00000023455	Ppil2-201	7.7	0.369105	0.54103	64.6153846153846|85.82995951417|83.7004405286344	81.6091954022989|92.8057553956834|82.8451882845188
6:146978250-146992401	ENSMUSG00000016487	Ppfibp1	6:146990514-146990604	SE	3	3	-	ONT.13816.2	ONT.13816.2	7.69	0.185806	0.738055	78.2608695652174|92.8571428571429|92.5	95.1456310679612|95.3125|96.2264150943396
10:89809764-89811486	ENSMUSG00000019951	Uhrf1bp1l	10:89809764-89809778	A5SS	3	2	-	ENSMUST00000020112	Uhrf1bp1l-201	7.69	0.272228	0.302338	100|92.3076923076923|84.6153846153846	100|na|100
10:89808661-89811486	ENSMUSG00000019951	Uhrf1bp1l	10:89808661-89809778	A5SS	3	2	-	ENSMUST00000218776	Uhrf1bp1l-203	7.69	0.272228	0.302338	100|92.3076923076923|84.6153846153846	100|na|100
2:36122939-36134134	ENSMUSG00000026889	Rbm18	2:36127125-36127251	MXE	2	3	-	ENSMUST00000200733	Rbm18-205	7.68	0.0546982	0.119859	na|29.2181069958848|32.2314049586777	34.9557522123894|39.8148148148148|40.4411764705882
11:50379965-50382536	ENSMUSG00000007850	Hnrnph1	11:50381459-50381597	SE	3	3	-	ENSMUST00000069304	Hnrnph1-201	7.68	0.249064	0.290815	73.4042553191489|89.9357601713062|89.1783567134269	89.3271461716937|95.4545454545455|90.7692307692308
3:31113503-31116815	ENSMUSG00000027660	Skil	3:31113503-31113640	A5SS	2	2	-	ENSMUST00000029194	Skil-201	7.67	0.770335	1	10|27.2727272727273|na	5|na|47.6190476190476
2:71849507-71855853	ENSMUSG00000027111	Itga6	2:71853534-71853663	SE	3	3	-	ENSMUST00000028522	Itga6-201	7.67	0.248064	0.552658	39.2857142857143|27.8947368421053|31.3559322033898	40.9090909090909|32.4137931034483|48.2352941176471
15:75863629-75864948	ENSMUSG00000022575	Gsdmd	15:75864244-75864436	SE	3	3	-	ENSMUST00000023238	Gsdmd-201	7.67	0.173618	0.246106	86.1111111111111|76.1904761904762|92	91.6666666666667|92.3076923076923|93.3333333333333
5:121811460-121815216	ENSMUSG00000042605	Atxn2	5:121811613-121815080	RI	3	3	-	Ex.ENSMUST00000160220	Ex.Atxn2-205	7.66	0.0337463	0.106532	3.125|7.40740740740741|9.09090909090909	14.8148148148148|11.1111111111111|16.6666666666667
5:121811385-121813553	ENSMUSG00000042605	Atxn2	5:121811613-121813384	RI	3	3	-	Ex.ENSMUST00000162327	Ex.Atxn2-214	7.66	0.0337463	0.106532	3.125|7.40740740740741|9.09090909090909	14.8148148148148|11.1111111111111|16.6666666666667
11:101456665-101457189	ENSMUSG00000010358	Ifi35	11:101456665-101456669	A5SS	3	3	-	Ex.ENSMUST00000010502	Ex.Ifi35-201	7.66	0.110772	0.124005	12.280701754386|1.92307692307692|6.66666666666667	12.7272727272727|19.1176470588235|12
9:113685424-113687624	ENSMUSG00000032504	Pdcd6ip	9:113685424-113685438	A3SS	3	3	-	ENSMUST00000111861	Pdcd6ip-202	7.65	0.0559991	0.774054	0|3.50877192982456|5.88235294117647	8.62068965517241|15.3846153846154|8.33333333333333
6:125186262-125186753	ENSMUSG00000038252	Ncapd2	6:125186262-125186281	A3SS	3	3	-	ENSMUST00000043848	Ncapd2-201	7.65	0.108796	0.420068	79.1666666666667|86.6666666666667|89.6551724137931	89.2857142857143|92.8571428571429|96.2962962962963
2:120532223-120545842	ENSMUSG00000027288	Zfp106	2:120533511-120535679	MXE	2	3	-	ENSMUST00000055241	Zfp106-201	7.65	0.0457748	0.0907585	na|50|55.7522123893805	60.6060606060606|59.3023255813954|61.6766467065868
1:36316328-36318083	ENSMUSG00000037447	Arid5a	1:36317610-36317662	MXE	3	2	-	ENSMUST00000097778	Arid5a-201	7.65	0.0130272	0.0240751	64.7058823529412|66.6666666666667|68.1818181818182	75|na|73.3333333333333
13:14616876-14619316	ENSMUSG00000015671	Psma2	13:14616876-14616884	A5SS	3	3	-	Ex.ONT.4199.4	Ex.ONT.4199.4	7.65	0.236476	0.301754	26.6666666666667|15.3846153846154|8.69565217391304	24.2424242424242|27.5862068965517|21.875
13:14616870-14619316	ENSMUSG00000015671	Psma2	13:14616870-14616884	A5SS	3	3	-	Ex.ONT.4199.4	Ex.ONT.4199.4	7.65	0.236476	0.301754	26.6666666666667|15.3846153846154|8.69565217391304	24.2424242424242|27.5862068965517|21.875
16:18499141-18548092	ENSMUSG00000000884	Gnb1l	16:18540435-18540575	MXE	2	3	-	ENSMUST00000000904	Gnb1l-201	7.64	0.353911	0.520758	na|63.3333333333333|75.3846153846154	83.8709677419355|69.5652173913043|77.5510204081633
8:95755109-95756091	ENSMUSG00000036550	Cnot1	8:95755109-95755111	A3SS	2	2	-	ENSMUST00000068452	Cnot1-201	7.63	0.466825	1	na|72.7272727272727|86.6666666666667	82.3529411764706|na|92.3076923076923
15:34114109-34116310	ENSMUSG00000022255	Mtdh	15:34114799-34114975	SE	3	3	-	ENSMUST00000022865	Mtdh-201	7.63	0.0955731	0.133941	81.8181818181818|90.3846153846154|89.8305084745763	97.6744186046512|90.6976744186046|96.551724137931
10:127185860-127186159	ENSMUSG00000019467	Arhgef25	10:127185927-127186082	RI	3	3	-	Ex.ENSMUST00000019611	Ex.Arhgef25-201	7.63	0.0336437	0.0355895	5.71428571428571|0|3.125	7.14285714285714|11.7647058823529|12.8205128205128
4:116709240-116709619	ENSMUSG00000028689	Ccdc163	4:116709274-116709437	RI	3	3	-	Ex.ENSMUST00000106463	Ex.Ccdc163-203	7.61	0.0903083	0.238788	0|7.14285714285714|10.8108108108108	15.3846153846154|11.1111111111111|14.2857142857143
17:35670032-35670189	ENSMUSG00000001524	Gtf2h4	17:35670186-35670190	A5SS	3	3	-	Ex.ENSMUST00000001565	Ex.Gtf2h4-201	7.61	0.0517267	0.08159	10|6.25|10.2564102564103	11.5384615384615|18.9189189189189|18.8679245283019
19:40300303-40311668	ENSMUSG00000025006	Sorbs1	19:40309581-40311669	A5SS	3	3	-	Ex.TSS.ENSMUST00000225710	Ex.TSS.ENSMUST00000225710	7.6	0.0617667	0.105	54.5454545454545|50|47.0588235294118	56.3218390804598|62.1212121212121|55.9633027522936
18:60963600-60970042	ENSMUSG00000024617	Camk2a	18:60963964-60969993	RI	2	2	-	Ex.ENSMUST00000039904	Ex.Camk2a-202	7.6	0.0095067	0.0157316	na|12.9032258064516|13.3333333333333	20|na|21.4285714285714
10:61348384-61348533	ENSMUSG00000020092	Pald1	10:61348384-61348386	A3SS	3	3	-	ONT.1647.2	ONT.1647.2	7.6	0.644997	0.701362	18.75|36.8421052631579|60	42.1052631578947|64.2857142857143|32
7:130742302-130751189	ENSMUSG00000030852	Tacc2	7:130744527-130744616	MXE	3	3	-	ENSMUST00000033141	Tacc2-201	7.59	0.149187	0.783682	33.3333333333333|43.3962264150943|35.7142857142857	41.6666666666667|42.5287356321839|51.0204081632653
8:79274275-79294913	ENSMUSG00000037022	Mmaa	8:79281177-79281654	MXE	2	3	-	ENSMUST00000048718	Mmaa-201	7.58	0.00267889	0.0280952	na|65.7534246575342|65.2542372881356	71.875|73.469387755102|73.9130434782609
2:26585676-26590656	ENSMUSG00000026921	Egfl7	2:26589045-26589169	MXE	3	3	-	ENSMUST00000100290	Egfl7-201	7.58	0.00593926	0.0127009	83.668694431446|88.3168316831683|86.5895166780123	94.5945945945946|93.2156133828996|93.5
19:53929083-53929861	ENSMUSG00000024975	Pdcd4	19:53929193-53929716	RI	2	3	-	ENSMUST00000025931	Pdcd4-201	7.58	0.376081	0.394347	12.5|7.69230769230769|na	13.3333333333333|11.1111111111111|28.5714285714286
7:137376352-137410639	ENSMUSG00000040139	9430038I01Rik	7:137387540-137387701	MXE	3	3	-	ENSMUST00000068996	9430038I01Rik-201	7.56	0.0628389	0.335727	79.2207792207792|70.0854700854701|75.6521739130435	84.8484848484848|80.3571428571429|82.4427480916031
2:180084583-180085379	ENSMUSG00000039069	Mtg2	2:180084583-180084589	A5SS	3	3	-	Ex.TSS.ENSMUST00000087563	Ex.TSS.ENSMUST00000087563	7.55	0.362329	0.766049	71.6666666666667|68.75|57.8125	65.2173913043478|70.3703703703704|85.2941176470588
15:58905812-58921139	ENSMUSG00000050891	Tatdn1	15:58909573-58909649	MXE	3	3	-	ENSMUST00000110155	Tatdn1-201	7.55	0.0632333	0.0892317	58.3333333333333|66.9322709163347|62.5	70.8771929824561|72.4935732647815|67.0533642691415
2:119211544-119211905	ENSMUSG00000068580	Zfyve19	2:119211630-119211905	A3SS	3	3	-	ONT.9100.3	ONT.9100.3	7.51	0.160845	0.317816	9.09090909090909|1.81818181818182|9.09090909090909	11.1111111111111|10|21.4285714285714
18:5046647-5046764	ENSMUSG00000024236	Svil	18:5046764-5046764	A3SS	2	3	-	Ex.TSS.ENSMUST00000025079	Ex.TSS.ENSMUST00000025079	7.51	0.470324	0.775508	na|77.5862068965517|66.6666666666667	91.8918918918919|70.8333333333333|76.1904761904762
6:71863271-71868579	ENSMUSG00000052337	Immt	6:71863271-71863274	A5SS	3	3	-	ONT.13550.10	ONT.13550.10	7.49	0.541296	1	52.2727272727273|85.9259259259259|85.9922178988327	81.6254416961131|82.1276595744681|82.9181494661922
19:34936849-34936966	ENSMUSG00000024795	Kif20b	19:34936938-34936966	A3SS	2	2	-	ENSMUST00000087341	Kif20b-201	7.49	0.0429797	0.0726851	na|94.1176470588235|90.9090909090909	100|na|100
18:12282402-12305610	ENSMUSG00000057766	Ankrd29	18:12290717-12290815	SE	2	3	-	ENSMUST00000234183	Ankrd29-205	7.49	0.23451	0.381109	23.8095238095238|31.8181818181818|na	35|30|40.9090909090909
18:56957922-56973383	ENSMUSG00000024592	C330018D20Rik	18:56962401-56962518	MXE	3	3	-	ENSMUST00000139243	C330018D20Rik-202	7.48	0.0484005	0.0799776	30.4347826086957|37.6811594202899|38.8888888888889	42.7480916030534|42.8571428571429|43.8271604938272
16:36970744-36990103	ENSMUSG00000047746	Fbxo40	16:36978749-36978778	SE	2	3	-	ENSMUST00000075869	Fbxo40-201	7.48	0.234414	0.349589	na|79.4871794871795|69.3333333333333	80.5309734513274|86.8686868686869|78.2608695652174
11:120457163-120457842	ENSMUSG00000039670	Oxld1	11:120457813-120457843	A5SS	3	3	-	Ex.ENSMUST00000137632	Ex.Oxld1-202	7.48	0.0246248	0.0282419	75.8064516129032|81.1764705882353|81.3725490196078	87.8048780487805|88.2352941176471|84.7457627118644
9:108796397-108797283	ENSMUSG00000032599	Ip6k2	9:108797207-108797283	A3SS	3	3	-	ENSMUST00000192307	Ip6k2-204	7.47	0.401932	1	34.1463414634146|46.7741935483871|34.3283582089552	34.1463414634146|57.6923076923077|45.8333333333333
5:122727292-122727744	ENSMUSG00000029470	P2rx4	5:122727399-122727464	SE	3	3	-	ENSMUST00000031429	P2rx4-201	7.47	0.202789	0.642699	80|92.1875|79.1666666666667	88.2352941176471|96.2962962962963|89.247311827957
9:21400452-21403501	ENSMUSG00000032178	Ilf3	9:21400513-21403135	RI	3	3	-	Ex.ENSMUST00000215169	Ex.Ilf3-211	7.46	0.0559249	0.913656	3.57142857142857|6.25|4.76190476190476	7.40740740740741|16.6666666666667|12.9032258064516
7:144449616-144452026	ENSMUSG00000031078	Cttn	7:144450978-144451088	SE	3	3	-	ENSMUST00000103079	Cttn-202	7.46	0.0737499	0.406925	58.1818181818182|66.7711598746082|65	73.5294117647059|67.8082191780822|70.9876543209877
1:88268027-88275041	ENSMUSG00000044783	Hjurp	1:88269321-88269413	MXE	3	3	-	ENSMUST00000054674	Hjurp-201	7.46	0.285925	0.551289	80|98.1818181818182|98.1132075471698	100|100|98.6842105263158
12:84370355-84370923	ENSMUSG00000021235	Coq6	12:84370355-84370386	A5SS	3	3	-	ENSMUST00000021661	Coq6-201	7.46	0.412287	0.516674	72.2222222222222|95.3781512605042|97.7678571428571	95.2380952380952|96.7741935483871|95.7345971563981
12:11271872-11279604	ENSMUSG00000020608	Smc6	12:11276260-11276365	MXE	3	3	-	ENSMUST00000020931	Smc6-201	7.46	0.0367658	0.04491	71.0843373493976|72.5366876310272|77.2853185595568	80.9045226130653|83.8383838383838|78.5454545454545
12:101948046-101948274	ENSMUSG00000021189	Atxn3	12:101948046-101948048	A3SS	3	3	-	ENSMUST00000021606	Atxn3-201	7.46	0.531115	0.645445	61.5384615384615|84.2105263157895|50	76.9230769230769|76.9230769230769|64.2857142857143
9:106308034-106349681	ENSMUSG00000023345	Poc1a	9:106329873-106330016	SE	3	3	-	ENSMUST00000072206	Poc1a-201	7.45	0.0650147	0.793931	88.7931034482759|90.4109589041096|87.0967741935484	90.7692307692308|100|97.8947368421053
8:60911923-60914828	ENSMUSG00000004319	Clcn3	8:60913176-60914752	RI	3	3	-	Ex.ENSMUST00000004430	Ex.Clcn3-201	7.45	0.042114	0.410484	12.5|8.33333333333333|5.88235294117647	18.5185185185185|17.3913043478261|13.1578947368421
8:22637100-22639933	ENSMUSG00000031536	Polb	8:22637100-22637154	A3SS	3	3	-	ENSMUST00000033938	Polb-201	7.45	0.0612449	0.536677	80.8080808080808|86.9565217391304|90.4522613065327	92.7152317880795|93.1034482758621|94.7619047619048
5:20776008-20789628	ENSMUSG00000039987	Phtf2	5:20782273-20782491	SE	2	3	-	ENSMUST00000118174	Phtf2-201	7.45	0.00514828	0.0174822	na|82.9268292682927|84.7457627118644	90.4347826086957|92.3913043478261|91.025641025641
3:101591471-101591780	ENSMUSG00000033161	Atp1a1	3:101591471-101591474	A3SS	3	3	-	Ex.ENSMUST00000036493	Ex.Atp1a1-201	7.45	0.156683	0.356558	80|89.2307692307692|93.3333333333333	95.7894736842105|97.3684210526316|91.7647058823529
12:84327471-84337615	ENSMUSG00000042472	Zfp410	12:84329802-84329952	MXE	3	3	-	ENSMUST00000045931	Zfp410-201	7.45	0.454647	0.569654	62.8205128205128|72.5190839694656|93.0693069306931	86.1386138613861|82.0754716981132|82.5503355704698
8:106898252-106898441	ENSMUSG00000041438	Utp4	8:106898252-106898255	A5SS	3	3	-	Ex.ENSMUST00000047629	Ex.Utp4-201	7.44	0.215891	1	18.1818181818182|16|20.8333333333333	19.2307692307692|35.2941176470588|22.8070175438596
11:106856265-106864711	ENSMUSG00000018363	Smurf2	11:106859712-106859796	SE	2	2	-	ENSMUST00000092517	Smurf2-201	7.44	0.100897	0.113491	na|95.1219512195122|90	100|na|100
2:126805085-126807288	ENSMUSG00000027365	Trpm7	2:126805085-126805087	A3SS	3	2	-	ENSMUST00000103224	Trpm7-202	7.43	0.486684	0.969042	65.2173913043478|64.2857142857143|63.1578947368421	59.0909090909091|na|84.2105263157895
6:71863271-71868579	ENSMUSG00000052337	Immt	6:71868552-71868579	A3SS	3	3	-	ONT.13550.7	ONT.13550.7	7.42	0.457276	1	16|46.0526315789474|37.6811594202899	38.4615384615385|41.025641025641|42.5196850393701
6:71863271-71868563	ENSMUSG00000052337	Immt	6:71868552-71868563	A3SS	3	3	-	Ex.ONT.13550.7	Ex.ONT.13550.7	7.42	0.457276	1	16|46.0526315789474|37.6811594202899	38.4615384615385|41.025641025641|42.5196850393701
4:148617566-148618791	ENSMUSG00000041459	Tardbp	4:148617738-148618664	RI	3	3	-	Ex.ENSMUST00000191378	Ex.Tardbp-229	7.42	0.215746	0.604543	34.8993288590604|23.0769230769231|37.5	34.4827586206897|40.9395973154362|42.3255813953488
7:127471120-127472097	ENSMUSG00000030822	Prr14	7:127471705-127471977	SE	3	3	-	ENSMUST00000133938	Prr14-207	7.41	0.444342	1	35.8974358974359|34.7826086956522|54.5454545454545	58.1818181818182|37.9310344827586|51.3513513513513
1:192100584-192101867	ENSMUSG00000037395	Rcor3	1:192101156-192101625	RI	2	3	-	Ex.ENSMUST00000192222	Ex.Rcor3-205	7.41	0.277999	0.510208	na|0|14.2857142857143	12|16.6666666666667|15
10:81401072-81404823	ENSMUSG00000055053	Nfic	10:81403352-81403428	SE	3	3	-	ENSMUST00000020461	Nfic-201	7.41	0.0568352	0.0628285	70.3703703703704|73.75|77.7777777777778	82.3170731707317|83.9160839160839|77.9069767441861
5:24871660-24875160	ENSMUSG00000028944	Prkag2	5:24873884-24874010	SE	3	3	-	ENSMUST00000030784	Prkag2-201	7.4	0.176868	0.599724	82.4175824175824|94.8235294117647|96.8197879858657	98.1060606060606|99.3197278911565|98.8338192419825
15:100304761-100305344	ENSMUSG00000054619	Mettl7a1	15:100305075-100305173	RI	2	3	-	ENSMUST00000067752	Mettl7a1-201	7.4	0.330321	0.451155	na|10|6.25	20|20.6896551724138|5.88235294117647
X:151091768-151096428	ENSMUSG00000025264	Tsr2	X:151096165-151096255	SE	3	3	-	ENSMUST00000026295	Tsr2-201	7.39	0.40958	1	65.625|70|80.7692307692308	68.1818181818182|79.1666666666667|91.2087912087912
6:120334918-120348387	ENSMUSG00000030177	Ccdc77	6:120341973-120342069	SE	3	3	-	ENSMUST00000163827	Ccdc77-210	7.39	0.309166	1	32|51.4285714285714|46	45.6521739130435|54.5454545454545|51.3888888888889
17:28317612-28318061	ENSMUSG00000007570	Fance	17:28318033-28318061	A3SS	2	2	-	ENSMUST00000114801	Fance-202	7.39	0.640678	0.658684	52.9411764705882|80|na	75|na|72.7272727272727
10:30566507-30590024	ENSMUSG00000019792	Trmt11	10:30587439-30587595	SE	3	3	-	ENSMUST00000019927	Trmt11-201	7.37	0.287378	0.310053	88.0952380952381|96.7213114754098|76.6666666666667	91.8918918918919|97.2602739726027|94.4444444444444
17:35685551-35687144	ENSMUSG00000003534	Ddr1	17:35686481-35686591	SE	2	2	-	ENSMUST00000003628	Ddr1-201	7.36	0.011297	0.017825	na|12.5|11.5384615384615	20|na|18.75
11:105208922-105221185	ENSMUSG00000020694	Tlk2	11:105209794-105209837	SE	2	3	-	ENSMUST00000015107	Tlk2-201	7.36	0.645702	0.72516	na|37.9310344827586|4.16666666666667	30|37.037037037037|18.1818181818182
6:8270582-8426970	ENSMUSG00000089862	Umad1	6:8373906-8373967	SE	3	3	-	ENSMUST00000159168	Umad1-201	7.35	0.323373	1	68.5714285714286|85.1851851851852|89.4736842105263	86.2068965517241|91.0714285714286|88
19:3473816-3478277	ENSMUSG00000024908	Ppp6r3	19:3473816-3473866	A3SS	2	3	-	ENSMUST00000113997	Ppp6r3-202	7.35	0.479573	0.805585	na|77.7777777777778|68.9655172413793	76|93.75|72.4137931034483
3:88717468-88717572	ENSMUSG00000028057	Rit1	3:88717468-88717470	A5SS	2	3	-	ENSMUST00000172333	Rit1-208	7.34	0.496535	1	na|87.5|66.6666666666667	92.8571428571429|81.25|79.1666666666667
13:56084286-56088255	ENSMUSG00000015937	H2afy	13:56088252-56088255	A5SS	3	3	-	Ex.ENSMUST00000045788	Ex.H2afy-202	7.34	0.245313	0.318037	57.5757575757576|46.3414634146341|43.75	60.8695652173913|50|58.8235294117647
9:60680172-60685034	ENSMUSG00000047766	Lrrc49	9:60680505-60680702	SE	2	2	-	ENSMUST00000065603	Lrrc49-202	7.33	0.471584	1	na|16.6666666666667|31.25	na|27.2727272727273|35.2941176470588
8:60890537-60905547	ENSMUSG00000038005	Hpf1	8:60900084-60900234	MXE	3	3	-	ENSMUST00000037190	Hpf1-201	7.33	0.309177	1	74.5454545454545|87.2549019607843|95.8064516129032	94.8170731707317|94.0239043824701|90.7621247113164
6:34745981-34747969	ENSMUSG00000029761	Cald1	6:34746640-34747885	RI	3	3	-	Ex.ENSMUST00000136907	Ex.Cald1-210	7.33	0.119747	0.490073	30.7692307692308|33.3333333333333|30	31.5789473684211|41.6666666666667|42.8571428571429
4:150241141-150242121	ENSMUSG00000063524	Eno1	4:150241767-150241825	SE	3	3	-	ONT.11578.2	ONT.11578.2	7.33	0.367189	1	12.1428571428571|35.6716417910448|30.8698999230177	32.9230769230769|35.1030110935024|32.6578699340245
3:89423817-89424554	ENSMUSG00000042626	Shc1	3:89424190-89424243	SE	3	3	-	ENSMUST00000039110	Shc1-201	7.33	0.204167	0.517897	81.25|94.5652173913043|93.75	100|92.8571428571429|98.7012987012987
10:127267483-127274713	ENSMUSG00000025410	Dctn2	10:127267483-127267492	A5SS	3	3	-	ONT.1468.1	ONT.1468.1	7.33	0.190757	0.201752	18.3908045977011|32.6388888888889|28.6458333333333	30.8707124010554|37.4581939799331|33.3333333333333
X:134069908-134073213	ENSMUSG00000031256	Cstf2	X:134073136-134073213	A3SS	3	2	-	ENSMUST00000033609	Cstf2-201	7.32	0.0961783	1	73.3333333333333|76.9230769230769|78.9473684210526	86.6666666666667|na|80.7692307692308
3:79821356-79822630	ENSMUSG00000027956	Tmem144	3:79821356-79821429	A3SS	2	3	-	Ex.ENSMUST00000029568	Ex.Tmem144-201	7.32	0.283302	0.704329	na|13.0434782608696|11.3636363636364	13.1578947368421|27.7777777777778|17.6470588235294
2:29892277-29893443	ENSMUSG00000026790	Odf2	2:29893001-29893154	SE	3	3	-	ENSMUST00000046571	Odf2-202	7.32	0.0410151	0.0882342	88.0952380952381|81.5533980582524|86.6666666666667	90.3225806451613|92.5925925925926|95.3488372093023
9:37544974-37546174	ENSMUSG00000053310	Nrgn	9:37545332-37545932	RI	3	2	-	Ex.ONT.17076.2	Ex.ONT.17076.2	7.31	0.253176	1	12.1951219512195|0|5.88235294117647	na|10|16.6666666666667
5:121813385-121814950	ENSMUSG00000042605	Atxn2	5:121813554-121814337	RI	3	3	-	Ex.ENSMUST00000051950	Ex.Atxn2-201	7.31	0.186688	0.58295	10.5263157894737|12|10	16.6666666666667|11.1111111111111|26.6666666666667
15:78935695-78936478	ENSMUSG00000033099	Nol12	15:78935809-78935899	SE	3	3	-	ENSMUST00000123013	Nol12-202	7.31	0.585669	0.604639	15.1515151515152|53.8461538461538|38.4615384615385	39.5348837209302|36.6666666666667|53.1914893617021
14:47733323-47736099	ENSMUSG00000021843	Ktn1	14:47734155-47734264	SE	3	3	-	ENSMUST00000022391	Ktn1-201	7.31	0.0952376	0.128588	43.5028248587571|54.1666666666667|51.2345679012346	58.6466165413534|57.258064516129|54.9295774647887
10:75609952-75610118	ENSMUSG00000006344	Ggt5	10:75610113-75610118	A3SS	3	2	-	ENSMUST00000072217	Ggt5-201	7.31	0.333104	0.363465	94.7368421052632|100|83.3333333333333	100|na|100
8:45775704-45789975	ENSMUSG00000031626	Sorbs2	8:45782802-45782960	MXE	3	3	-	ENSMUST00000067065	Sorbs2-201	7.3	0.631986	1	31.5789473684211|68.2926829268293|75.3623188405797	61.3445378151261|62.5|73.2758620689655
3:84527799-84534586	ENSMUSG00000074513	Arfip1	3:84529191-84529265	SE	3	3	-	ENSMUST00000107687	Arfip1-202	7.29	0.000854229	0.00212699	6.66666666666667|4.57142857142857|4.16666666666667	12.8787878787879|12.0300751879699|12.3762376237624
10:117217300-117220332	ENSMUSG00000020171	Yeats4	10:117217429-117217521	SE	3	3	-	ENSMUST00000020382	Yeats4-201	7.29	0.0147784	0.0155858	92.8571428571429|87.3517786561265|90.8771929824562	99.1031390134529|96.6346153846154|97.2067039106145
9:45857114-45858501	ENSMUSG00000032086	Bace1	9:45857249-45858399	RI	2	3	-	Ex.ENSMUST00000034591	Ex.Bace1-201	7.28	0.517448	1	na|7.69230769230769|33.3333333333333	23.5294117647059|29.4117647058824|30.4347826086957
6:34746640-34753442	ENSMUSG00000029761	Cald1	6:34747892-34747969	SE	3	3	-	ENSMUST00000115027	Cald1-205	7.28	0.267589	1	51.3513513513513|37.7777777777778|36.3636363636364	53.8461538461538|43.4782608695652|50
6:13595087-13607829	ENSMUSG00000029569	Tmem168	6:13602238-13603487	SE	3	3	-	ENSMUST00000031554	Tmem168-201	7.27	0.228788	0.898482	82.6086956521739|83.5616438356164|95	98.5507246376812|96.4285714285714|88
2:91256927-91260170	ENSMUSG00000027257	Pacsin3	2:91259868-91259927	SE	3	3	-	ENSMUST00000168916	Pacsin3-215	7.27	0.291804	0.660193	54.1666666666667|72.1804511278195|70.9821428571429	70.3056768558952|73.6526946107784|75.1724137931034
19:28941815-28944232	ENSMUSG00000064202	4430402I18Rik	19:28944224-28944232	A5SS	3	2	-	ENSMUST00000025872	4430402I18Rik-201	7.26	0.371723	0.626796	78.5714285714286|90|90.9090909090909	na|100|87.5
19:61117289-61127006	ENSMUSG00000074733	Zfp950	19:61118227-61118347	SE	3	2	-	ONT.8702.1	ONT.8702.1	7.25	0.617398	1	25.9259259259259|60.2409638554217|46.3917525773196	54.3859649122807|na|48.4848484848485
11:120478755-120479089	ENSMUSG00000116045	Hgs	11:120479087-120479089	A3SS	2	2	-	ENSMUST00000026900	Hgs-206	7.25	0.569038	0.652743	na|40|20	41.1764705882353|na|33.3333333333333
17:31460006-31461570	ENSMUSG00000041119	Pde9a	17:31460179-31460261	SE	2	3	-	ENSMUST00000047168	Pde9a-201	7.24	0.0370645	0.0579339	90|90.2439024390244|na	97.5|100|94.5945945945946
7:28396388-28396609	ENSMUSG00000003437	Paf1	7:28396388-28396391	A5SS	3	3	-	Ex.ENSMUST00000003529	Ex.Paf1-201	7.21	0.316086	1	19.1489361702128|35.9223300970874|37.3134328358209	36.7647058823529|42.5925925925926|34.6666666666667
19:3473867-3484830	ENSMUSG00000024908	Ppp6r3	19:3478278-3478364	SE	2	3	-	ENSMUST00000113997	Ppp6r3-202	7.21	0.215553	0.363752	na|77.1084337349398|69.4444444444444	75|84.2105263157895|82.258064516129
17:24443779-24444476	ENSMUSG00000024137	E4f1	17:24444338-24444413	RI	3	2	-	ENSMUST00000226654	E4f1-202	7.21	0.42371	0.648716	16.6666666666667|14.2857142857143|33.3333333333333	27.2727272727273|na|30
10:80602950-80612341	ENSMUSG00000113949	Scamp4	10:80609330-80609458	MXE	3	3	-	ENSMUST00000079883	Scamp4-201	7.21	0.350174	0.386096	74.2424242424242|94.5205479452055|89.171974522293	94.9579831932773|97.5|87.1165644171779
9:108063682-108063920	ENSMUSG00000041528	Rnf123	9:108063903-108063920	A5SS	3	2	-	ENSMUST00000047746	Rnf123-201	7.2	0.351559	1	28.5714285714286|13.5135135135135|26.3157894736842	26.6666666666667|na|33.3333333333333
7:131343805-131357455	ENSMUSG00000040177	2310057M21Rik	7:131350651-131351102	SE	3	3	-	ONT.15433.1	ONT.15433.1	7.2	0.476611	1	100|70.6666666666667|76.3157894736842	93.0232558139535|86.6666666666667|88.8888888888889
4:155944014-155949006	ENSMUSG00000023286	Ube2j2	4:155946255-155946417	SE	3	3	-	ENSMUST00000105583	Ube2j2-205	7.2	0.320664	0.932633	24|38.4|39.7260273972603	33.9130434782609|42.6829268292683|47.1428571428571
2:26585676-26589077	ENSMUSG00000026921	Egfl7	2:26589045-26589077	A3SS	3	3	-	ENSMUST00000100290	Egfl7-201	7.2	0.00165541	0.00354055	84.0277777777778|87.1099050203528|85.6551724137931	93.042071197411|92.1153846153846|93.2253313696613
2:130739099-130740400	ENSMUSG00000027309	4930402H24Rik	2:130739371-130739469	SE	2	2	-	ENSMUST00000044766	4930402H24Rik-201	7.2	0.532327	1	na|81.25|100	95.6521739130435|na|100
19:40373618-40382520	ENSMUSG00000025006	Sorbs1	19:40376650-40382521	A5SS	3	3	-	Ex.ENSMUST00000099466	Ex.Sorbs1-201	7.2	0.16375	0.277516	10|4.76190476190476|7.31707317073171	7.54716981132075|21.2121212121212|14.9253731343284
19:40373618-40376983	ENSMUSG00000025006	Sorbs1	19:40376650-40376984	A5SS	3	3	-	Ex.ENSMUST00000226047	Ex.Sorbs1-225	7.2	0.16375	0.277516	10|4.76190476190476|7.31707317073171	7.54716981132075|21.2121212121212|14.9253731343284
5:140088838-140117236	ENSMUSG00000029554	Mad1l1	5:140105515-140105605	SE	3	3	-	ENSMUST00000031534	Mad1l1-201	7.19	0.373901	1	78.4313725490196|100|100	100|100|100
7:80730154-80730241	ENSMUSG00000030536	Iqgap1	7:80730154-80730155	A3SS	3	3	-	Ex.ENSMUST00000167377	Ex.Iqgap1-201	7.17	0.632558	1	20|22.5806451612903|33.3333333333333	33.3333333333333|9.09090909090909|55
11:97164029-97164731	ENSMUSG00000001440	Kpnb1	11:97164725-97164731	A5SS	3	3	-	Ex.ENSMUST00000001479	Ex.Kpnb1-201	7.17	0.0074884	0.00906284	73.5849056603774|72.7272727272727|76.1194029850746	83.3333333333333|80.327868852459|80.2816901408451
11:101445331-101445449	ENSMUSG00000063316	Rpl27	11:101445331-101445334	A5SS	3	3	-	Ex.TSS.ONT.2605.5	Ex.TSS.ONT.2605.5	7.17	0.179399	0.200105	52.1739130434783|51.8518518518518|61.1111111111111	65.625|55.8139534883721|65.2173913043478
4:148617566-148618791	ENSMUSG00000041459	Tardbp	4:148617743-148618737	RI	3	3	-	Ex.ENSMUST00000190287	Ex.Tardbp-224	7.16	0.215285	0.603277	34.8993288590604|23.0769230769231|37.0629370629371	34.4827586206897|40.5405405405405|41.5094339622642
3:96108769-96136473	ENSMUSG00000038495	Otud7b	3:96108769-96130347	A5SS	2	3	-	Ex.ENSMUST00000090785	Ex.Otud7b-202	7.16	0.557396	1	na|33.3333333333333|26.3157894736842	33.3333333333333|52.6315789473684|25
3:96104820-96136473	ENSMUSG00000038495	Otud7b	3:96104820-96130347	A5SS	2	3	-	Ex.TSS.ENSMUST00000138206	Ex.TSS.ENSMUST00000138206	7.16	0.557396	1	na|33.3333333333333|26.3157894736842	33.3333333333333|52.6315789473684|25
7:130503851-130507481	ENSMUSG00000030850	Ate1	7:130504694-130504822	SE	2	2	-	ENSMUST00000216011	Ate1-208	7.15	0.7268	1	na|51.1627906976744|15.5555555555556	na|40|41.025641025641
15:96432425-96443944	ENSMUSG00000033228	Scaf11	15:96434920-96434997	SE	2	2	-	ENSMUST00000047835	Scaf11-201	7.15	0.116485	0.168702	na|89.1304347826087|93.5483870967742	96.969696969697|na|100
9:45898492-45904805	ENSMUSG00000042790	Rnf214	9:45900211-45900256	SE	2	3	-	ENSMUST00000161187	Rnf214-208	7.13	0.0580083	1	na|30.5555555555556|32	41.9354838709677|37.2093023255814|36.0655737704918
4:148617566-148618791	ENSMUSG00000041459	Tardbp	4:148617826-148618673	RI	3	3	-	Ex.ENSMUST00000191450	Ex.Tardbp-230	7.13	0.210033	0.588624	34.4594594594595|23.0769230769231|37.0629370629371	34.4827586206897|40.5405405405405|40.9523809523809
9:57758351-57760823	ENSMUSG00000032316	Clk3	9:57758627-57758723	SE	3	3	-	ENSMUST00000065330	Clk3-201	7.12	0.135416	1	70.9401709401709|76.9784172661871|79.7546012269939	78.75|82.0224719101124|88.268156424581
4:117252156-117267889	ENSMUSG00000048772	Tmem53	4:117265860-117265975	SE	3	3	-	ENSMUST00000106434	Tmem53-203	7.11	0.0605838	0.160544	87.3417721518987|89.5953757225434|95.8904109589041	98.5576923076923|99.4708994708995|96.137339055794
2:166929024-166930581	ENSMUSG00000002718	Cse1l	2:166929785-166929987	SE	3	3	-	ENSMUST00000002790	Cse1l-201	7.11	0.2687	0.560053	81.8181818181818|97.8609625668449|98.9795918367347	100|100|100
1:15819084-15819654	ENSMUSG00000025925	Terf1	1:15819651-15819654	A3SS	3	3	-	Ex.ENSMUST00000027057	Ex.Terf1-201	7.11	0.408137	0.728268	89.6551724137931|68.5714285714286|70	88.8888888888889|76.4705882352941|84.2105263157895
9:110113091-110115490	ENSMUSG00000032480	Dhx30	9:110115036-110115211	SE	2	3	-	ENSMUST00000197182	Dhx30-210	7.1	0.263531	1	na|29.5454545454545|31.0344827586207	45.1612903225806|35|32
7:44757896-44760877	ENSMUSG00000002205	Vrk3	7:44759700-44759894	SE	3	3	-	ENSMUST00000002275	Vrk3-201	7.1	0.0758878	0.466515	80|89.2215568862275|88.5135135135135	92.6666666666667|92.6666666666667|93.7142857142857
2:167974891-167976424	ENSMUSG00000027540	Ptpn1	2:167975309-167975529	SE	3	3	-	ENSMUST00000029053	Ptpn1-201	7.1	0.0458377	0.095823	94.2857142857143|87.5|92.7536231884058	100|100|95.8333333333333
18:40212212-40218745	ENSMUSG00000024487	Yipf5	18:40212212-40212215	A3SS	3	3	-	Ex.ENSMUST00000025364	Ex.Yipf5-201	7.1	0.0264619	0.0435002	86.046511627907|89.1156462585034|90.7407407407407	97.0873786407767|97.4683544303797|92.6553672316384
12:104692203-104694477	ENSMUSG00000041415	Dicer1	12:104692303-104692465	SE	3	3	-	ENSMUST00000041987	Dicer1-201	7.1	0.0211102	0.0256754	90.6779661016949|94.4444444444444|89.7435897435898	100|100|96.1538461538462
17:26218319-26218635	ENSMUSG00000024187	Fam234a	17:26218631-26218636	A5SS	2	3	-	Ex.ONT.7235.4	Ex.ONT.7235.4	7.09	0.0800425	0.113733	na|11.7647058823529|4.6875	15.9420289855072|14.2857142857143|15.7142857142857
17:26218319-26218634	ENSMUSG00000024187	Fam234a	17:26218631-26218635	A5SS	2	3	-	Ex.ENSMUST00000114988	Ex.Fam234a-201	7.09	0.0800425	0.124182	na|11.7647058823529|4.6875	15.9420289855072|14.2857142857143|15.7142857142857
7:12804982-12811666	ENSMUSG00000057894	Zfp329	7:12807974-12810805	RI	3	3	-	ENSMUST00000072222	Zfp329-201	7.08	0.0837376	0.432315	7.14285714285714|0|0	13.0434782608696|6.25|9.09090909090909
9:22107898-22107985	ENSMUSG00000001349	Cnn1	9:22107898-22107901	A5SS	3	3	-	Ex.TSS.ENSMUST00000001384	Ex.TSS.ENSMUST00000001384	7.06	0.147326	1	3.57142857142857|3.03030303030303|11.5384615384615	17.1428571428571|7.69230769230769|14.4736842105263
14:16434324-16436733	ENSMUSG00000017491	Rarb	14:16435054-16435258	SE	2	2	-	ENSMUST00000063750	Rarb-201	7.06	0.112691	0.149606	na|89.2857142857143|92.5925925925926	100|na|96
15:76693139-76693594	ENSMUSG00000033819	Ppp1r16a	15:76693439-76693514	MXE	3	3	-	ENSMUST00000037551	Ppp1r16a-201	7.05	0.36324	0.517606	86.7924528301887|96.8253968253968|76.3636363636364	87.8048780487805|100|93.3333333333333
14:16435121-16436733	ENSMUSG00000017491	Rarb	14:16435121-16435258	A3SS	2	3	-	ENSMUST00000063750	Rarb-201	7.04	0.184644	0.245144	na|87.5|92.8571428571429	100|100|91.6666666666667
12:16820389-16822097	ENSMUSG00000057469	E2f6	12:16820389-16820398	A5SS	3	3	-	Ex.ONT.3589.2	Ex.ONT.3589.2	7.04	0.304611	0.37322	20|4.54545454545455|20	27.906976744186|18.1818181818182|19.5652173913043
11:62268809-62281256	ENSMUSG00000014243	Zswim7	11:62276618-62276639	MXE	3	3	-	ENSMUST00000072916	Zswim7-201	7.04	0.161078	0.190643	47.0967741935484|52.1367521367521|52.9411764705882	59.2417061611374|50.8021390374332|63.265306122449
13:34901393-34906064	ENSMUSG00000021413	Prpf4b	13:34902132-34902629	RI	3	3	-	ENSMUST00000077853	Prpf4b-201	7.03	0.0636995	0.0815853	16|15.5172413793103|19.2982456140351	20|28.5714285714286|23.3333333333333
7:101896451-101897946	ENSMUSG00000030649	Anapc15	7:101897733-101897787	SE	3	3	-	ENSMUST00000035395	Anapc15-202	7.02	0.335622	1	57.1428571428571|49.0196078431373|56.6371681415929	68|66.2337662337662|49.618320610687
5:122719227-122724989	ENSMUSG00000029470	P2rx4	5:122724594-122724674	SE	2	3	-	ENSMUST00000031429	P2rx4-201	7.02	0.0205875	0.065256	na|70.7692307692308|73.6842105263158	80.4347826086957|77.5510204081633|79.746835443038
9:21394943-21396019	ENSMUSG00000032178	Ilf3	9:21395371-21395468	SE	3	3	-	ENSMUST00000067646	Ilf3-201	7	0.211932	1	75.8620689655172|88.5714285714286|79.2452830188679	93.0232558139535|83.3333333333333|88.3333333333333
7:127933493-127934389	ENSMUSG00000070371	Prss36	7:127933567-127933832	MXE	2	3	-	ENSMUST00000094026	Prss36-201	7	0.542448	1	na|41.6666666666667|42	48.1481481481481|35.4838709677419|62.8571428571429
6:48651104-48656529	ENSMUSG00000064262	Gimap8	6:48656042-48656529	A3SS	2	3	-	ENSMUST00000203083	Gimap8-202	7	0.173191	0.729592	na|85|92.3076923076923	92.8571428571429|100|94.1176470588235
15:77117065-77132716	ENSMUSG00000033565	Rbfox2	15:77117065-77117067	A3SS	3	3	-	ENSMUST00000048145	Rbfox2-201	6.99	0.467723	0.487366	62.5|82.7956989247312|87.719298245614	92.6829268292683|79.5918367346939|81.7073170731707
7:126373974-126375066	ENSMUSG00000030741	Spns1	7:126373974-126374073	A3SS	3	3	-	ENSMUST00000032994	Spns1-201	6.98	0.132364	0.660698	83.8709677419355|89.7058823529412|95.1612903225807	94.2307692307692|100|95.4545454545455
3:90038466-90038847	ENSMUSG00000042520	Ubap2l	3:90038815-90038847	A5SS	2	3	-	ENSMUST00000195995	Ubap2l-204	6.98	0.102847	0.261355	na|18.8679245283019|11.6279069767442	20.4545454545455|24|22.2222222222222
3:122538719-122542283	ENSMUSG00000039735	Fnbp1l	3:122540925-122542124	RI	3	3	-	Ex.ENSMUST00000197259	Ex.Fnbp1l-204	6.98	0.12392	0.287155	9.09090909090909|5.71428571428571|8.33333333333333	13.3333333333333|9.52380952380952|21.2121212121212
9:88548509-88554375	ENSMUSG00000032425	Zfp949	9:88552662-88552861	SE	2	3	-	ENSMUST00000161232	Zfp949-202	6.97	0.184675	1	na|56.25|60	69.2307692307692|66.6666666666667|59.375
6:35522792-35539538	ENSMUSG00000029840	Mtpn	6:35522792-35522795	A3SS	3	3	-	Ex.TSS.ENSMUST00000031866	Ex.TSS.ENSMUST00000031866	6.96	0.128101	0.525901	81.3953488372093|73.8317757009346|78.0821917808219	84.5238095238095|89.8550724637681|79.8076923076923
6:124403908-124404629	ENSMUSG00000005069	Pex5	6:124404133-124404222	SE	2	3	-	ENSMUST00000112530	Pex5-203	6.96	0.0227204	0.0871489	na|6.66666666666667|10.5263157894737	15|16.6666666666667|15
2:167503602-167510875	ENSMUSG00000006418	Rnf114	2:167507069-167507197	SE	3	3	-	ONT.9389.1	ONT.9389.1	6.96	0.00550265	0.0114993	39.1891891891892|42.443729903537|41.0377358490566	47.6|49.4565217391304|46.5020576131687
2:121449442-121449985	ENSMUSG00000074884	Serf2	2:121449442-121449445	A5SS	3	3	-	Ex.TSS.ONT.9134.1	Ex.TSS.ONT.9134.1	6.96	0.270864	0.538603	79.0322580645161|72.3404255319149|76.7441860465116	82.6086956521739|92|74.390243902439
17:46781886-46782618	ENSMUSG00000063888	Rpl7l1	17:46781886-46781891	A3SS	3	3	-	Ex.TSS.ENSMUST00000078286	Ex.TSS.ENSMUST00000078286	6.95	0.0144114	0.0229272	86.9565217391304|86.231884057971|87.2881355932203	96.5753424657534|93.8775510204082|90.8629441624365
7:102236543-102237121	ENSMUSG00000030990	Pgap2	7:102236543-102236554	A5SS	3	3	-	ENSMUST00000033292	Pgap2-201	6.94	0.280468	1	42.8571428571429|56.9343065693431|60.7843137254902	62.1212121212121|58.3333333333333|60.9271523178808
1:153469737-153471619	ENSMUSG00000042699	Dhx9	1:153469737-153469741	A3SS	3	3	-	ENSMUST00000042141	Dhx9-201	6.94	0.17435	0.310246	88.8888888888889|95.7746478873239|83.3333333333333	96.3636363636364|100|92.4528301886792
11:11822285-11829077	ENSMUSG00000020182	Ddc	11:11822285-11822293	A3SS	3	3	-	Ex.ONT.2825.6	Ex.ONT.2825.6	6.94	0.331374	0.379229	68.75|85.7142857142857|84.7222222222222	88.8888888888889|90.4761904761905|80.6451612903226
4:148612382-148618791	ENSMUSG00000041459	Tardbp	4:148616845-148618664	RI	3	3	-	ENSMUST00000084125	Tardbp-202	6.93	0.310374	0.869052	40.3973509933775|23.6111111111111|39.5973154362416	36.6666666666667|43.5897435897436|44.1441441441441
2:26591729-26592417	ENSMUSG00000026921	Egfl7	2:26592118-26592249	SE	3	3	-	ONT.8782.15	ONT.8782.15	6.93	0.000338307	0.000723749	38.9285714285714|37.9164142943671|38.5679903730445	45.3205128205128|44.5205479452055|46.354733405876
16:96127204-96127558	ENSMUSG00000040681	Hmgn1	16:96127311-96127340	SE	3	3	-	ONT.6672.1	ONT.6672.1	6.93	0.00524991	0.00800471	30.3763440860215|28.5171102661597|28.9108910891089	36|38.2352941176471|34.3685300207039
6:112382446-112383885	ENSMUSG00000034387	Ssu2	6:112382446-112382448	A3SS	2	3	-	Ex.ENSMUST00000060847	Ex.Ssu2-201	6.92	0.296567	1	50|na|36.3636363636364	47.3684210526316|52.9411764705882|50
4:21746775-21748136	ENSMUSG00000028252	Ccnc	4:21747483-21747576	SE	3	3	-	ENSMUST00000065928	Ccnc-201	6.92	0.540681	1	39.1304347826087|67.3469387755102|67.4418604651163	59.0909090909091|62.2641509433962|73.3333333333333
X:136270883-136271267	ENSMUSG00000046432	Bex3	X:136270883-136270886	A5SS	3	3	-	Ex.ENSMUST00000178632	Ex.Bex3-204	6.91	0.214103	1	15.2173913043478|4.6875|11.7647058823529	24.4897959183673|14.2857142857143|13.6363636363636
12:40177229-40199206	ENSMUSG00000071342	Lsmem1	12:40180646-40180774	MXE	3	3	-	ENSMUST00000095760	Lsmem1-201	6.91	0.240361	0.296338	25.6410256410256|34.3612334801762|33.125	44.5121951219512|39.2592592592593|30.0925925925926
1:58926728-58946246	ENSMUSG00000026028	Trak2	1:58935746-58935940	SE	2	3	-	ENSMUST00000027186	Trak2-201	6.9	0.188765	0.356091	na|91.7525773195876|85.7142857142857	90.9090909090909|96|100
19:40300303-40311668	ENSMUSG00000025006	Sorbs1	19:40300303-40310333	A3SS	3	3	-	Ex.TSS.ENSMUST00000225710	Ex.TSS.ENSMUST00000225710	6.9	0.00814155	0.0138412	40|38.9473684210526|39.1891891891892	46.5909090909091|48.4848484848485|43.75
19:40299522-40311668	ENSMUSG00000025006	Sorbs1	19:40299522-40310333	A3SS	3	3	-	Ex.ENSMUST00000099466	Ex.Sorbs1-201	6.9	0.00814155	0.0138412	40|38.9473684210526|39.1891891891892	46.5909090909091|48.4848484848485|43.75
11:102840264-102841257	ENSMUSG00000020929	Eftud2	11:102840383-102841169	RI	3	3	-	Ex.ENSMUST00000021306	Ex.Eftud2-201	6.9	0.0413001	0.0462907	9.52380952380952|3.27868852459016|2.08333333333333	11.2676056338028|12.1951219512195|12.1212121212121
16:38369593-38377654	ENSMUSG00000022803	Popdc2	16:38373819-38374236	SE	3	3	-	ENSMUST00000114739	Popdc2-202	6.89	0.328932	0.490693	33.0553449583017|51.5782404298187|51.2933968686181	52.7050610820244|50.2913491707754|53.6146662054652
16:87362604-87367464	ENSMUSG00000044442	N6amt1	16:87366139-87366280	SE	3	3	-	ENSMUST00000054442	N6amt1-201	6.88	0.112406	0.169955	63.3587786259542|72.7272727272727|65.9400544959128	72.5|78.0669144981413|72.1052631578947
8:72572228-72584699	ENSMUSG00000031791	Tmem38a	8:72579960-72580144	MXE	3	3	-	ENSMUST00000034244	Tmem38a-201	6.87	0.16452	1	75.4385964912281|86.1407249466951|88.2278481012658	88.9016018306636|91.6402116402116|89.8674980514419
1:53315100-53317906	ENSMUSG00000026096	Osgepl1	1:53317902-53317906	A3SS	3	3	-	ENSMUST00000027265	Osgepl1-201	6.87	0.070159	0.131527	72.7272727272727|70.5426356589147|76.5151515151515	79.7927461139896|84.0764331210191|76.5182186234818
17:34036758-34037166	ENSMUSG00000039656	Rxrb	17:34036873-34036964	SE	3	2	-	ENSMUST00000116612	Rxrb-202	6.87	0.348368	0.372823	82.9268292682927|72.4137931034483|84.6153846153846	91.8918918918919|na|81.8181818181818
7:118850690-118855622	ENSMUSG00000030980	Knop1	7:118852889-118853340	SE	3	3	-	ENSMUST00000063607	Knop1-202	6.86	0.00367645	0.0180595	75.5102040816327|78.3783783783784|77.1929824561403	82.5581395348837|85.1851851851852|83.9080459770115
6:83183334-83189076	ENSMUSG00000031865	Dctn1	6:83187764-83189077	A3SS	2	2	-	Ex.ENSMUST00000077407	Ex.Dctn1-201	6.86	0.568068	1	na|33.3333333333333|13.3333333333333	28.5714285714286|na|31.8181818181818
8:95734149-95735685	ENSMUSG00000036550	Cnot1	8:95734241-95734349	SE	3	2	-	ENSMUST00000068452	Cnot1-201	6.85	0.0691196	0.795982	91.1764705882353|96.969696969697|91.304347826087	100|na|100
5:134357663-134360275	ENSMUSG00000023079	Gtf2ird1	5:134357897-134360237	RI	3	3	-	Ex.ENSMUST00000202104	Ex.Gtf2ird1-220	6.85	0.162189	0.52782	3.125|6.66666666666667|6.25	16.6666666666667|15.3846153846154|4.54545454545455
2:115864514-115867268	ENSMUSG00000027210	Meis2	2:115866810-115866904	SE	2	2	-	ENSMUST00000074285	Meis2-202	6.83	0.53971	1	na|46.3414634146341|33.3333333333333	40|na|53.3333333333333
11:118005892-118019606	ENSMUSG00000017715	Pgs1	11:118014574-118014722	SE	3	3	-	ENSMUST00000132676	Pgs1-203	6.83	0.0911784	0.10432	90.5405405405405|81.6666666666667|91.1111111111111	94.1176470588235|94.2857142857143|95.4022988505747
5:17663040-17670455	ENSMUSG00000028780	Sema3c	5:17670450-17670455	A3SS	2	2	-	ENSMUST00000030568	Sema3c-201	6.82	0.2962	1	na|86.3636363636364|94.1176470588235	94.1176470588235|100|na
1:87411868-87419087	ENSMUSG00000048000	Gigyf2	1:87416818-87416984	SE	3	3	-	ENSMUST00000027475	Gigyf2-201	6.82	0.303623	0.584132	83.3333333333333|87.5|100	91.304347826087|100|100
1:133131911-133136662	ENSMUSG00000046062	Ppp1r15b	1:133131911-133133615	A5SS	2	3	-	Ex.ONT.301.2	Ex.ONT.301.2	6.82	0.597375	0.616129	na|72.2222222222222|73.9130434782609	84.8484848484848|92.3076923076923|62.5
19:5463305-5463603	ENSMUSG00000024911	Fibp	19:5463305-5463325	A5SS	3	3	-	ENSMUST00000025847	Fibp-201	6.82	0.184978	0.318147	29.2134831460674|20|30.5555555555556	37.3493975903614|28.3018867924528|34.5679012345679
14:20676158-20682678	ENSMUSG00000039367	Sec24c	14:20679528-20679663	SE	2	2	-	ENSMUST00000048657	Sec24c-201	6.82	0.095466	0.127116	na|95.4545454545455|90.9090909090909	100|na|100
10:127025024-127028369	ENSMUSG00000040521	Tsfm	10:127028365-127028369	A5SS	3	3	-	Ex.ENSMUST00000040560	Ex.Tsfm-201	6.82	0.0714078	0.0754364	81.5533980582524|88.2352941176471|90.9365558912387	94.1690962099125|93.4097421203438|93.6061381074169
6:71271841-71283963	ENSMUSG00000053012	Krcc1	6:71282151-71282317	SE	3	3	-	ENSMUST00000204436	Krcc1-203	6.81	0.154161	0.673547	82.7338129496403|93.7888198757764|94.6745562130178	97.9133226324238|97.5970425138632|96.1165048543689
15:77915237-77915711	ENSMUSG00000005354	Txn2	15:77915705-77915711	A5SS	3	3	-	Ex.TSS.ENSMUST00000173631	Ex.TSS.ENSMUST00000173631	6.81	0.337277	0.481517	37.2093023255814|48.9795918367347|44.6808510638298	55.1724137931034|56.140350877193|40
14:31000761-31000843	ENSMUSG00000021917	Spcs1	14:31000840-31000844	A5SS	3	3	-	Ex.ENSMUST00000228767	Ex.Spcs1-207	6.81	0.017586	0.0235168	42.8571428571429|40.1273885350318|45.3900709219858	51.2396694214876|49.2753623188406|48.2993197278912
5:135064014-135064666	ENSMUSG00000005378	Bud23	5:135064176-135064523	RI	3	3	-	Ex.ENSMUST00000085984	Ex.Bud23-202	6.8	0.182412	0.5955	46.5116279069767|60.0706713780919|57.5757575757576	60.352422907489|62.6262626262626|61.5686274509804
4:148612382-148618791	ENSMUSG00000041459	Tardbp	4:148616845-148618673	RI	3	3	-	ENSMUST00000084125	Tardbp-202	6.79	0.309206	0.865814	39.5973154362416|23.6111111111111|39.5973154362416	36.3128491620112|43.2258064516129|43.6363636363636
15:77132942-77231386	ENSMUSG00000033565	Rbfox2	15:77203251-77231387	A5SS	3	3	-	Ex.ENSMUST00000048145	Ex.Rbfox2-201	6.79	0.0192121	0.0274116	5.88235294117647|4|9.09090909090909	12.3456790123457|15.0943396226415|11.9047619047619
17:29269003-29294006	ENSMUSG00000052712	BC004004	17:29282737-29282891	MXE	3	3	-	ENSMUST00000234631	BC004004-214	6.77	0.0247878	0.0386705	47.5862068965517|52.6098901098901|53.6723163841808	58.5023400936037|58.5406301824212|57.1428571428571
5:33769809-33778607	ENSMUSG00000005299	Letm1	5:33769809-33769811	A3SS	3	3	-	ENSMUST00000005431	Letm1-201	6.76	0.213934	0.750516	66.6666666666667|76.8595041322314|81.7073170731707	82.7338129496403|79.5454545454545|83.2402234636871
2:76964613-76965776	ENSMUSG00000051747	Ttn	2:76965091-76965228	SE	3	3	-	ENSMUST00000099981	Ttn-203	6.76	0.53764	0.556752	12.1951219512195|41.6666666666667|34.4827586206897	44|27.7777777777778|36.8421052631579
9:15315132-15316888	ENSMUSG00000031939	Taf1d	9:15315383-15315440	SE	3	3	-	ENSMUST00000213763	Taf1d-204	6.75	0.0005452	0.00836279	90|90.8045977011494|89.9159663865546	95.9183673469388|98.019801980198|97.037037037037
3:32514455-32517028	ENSMUSG00000027667	Zfp639	3:32515284-32515352	SE	3	3	-	ENSMUST00000191783	Zfp639-202	6.74	0.00852853	0.0206962	90.3225806451613|92.5233644859813|91.0891089108911	95.7446808510638|100|98.4251968503937
15:58889495-58936267	ENSMUSG00000115463	Gm49356	15:58898309-58936268	A3SS	3	3	-	Ex.TSS.ENSMUST00000228787	Ex.TSS.ENSMUST00000228787	6.74	0.666296	0.90616	45.4545454545455|84.375|91.1764705882353	84.0909090909091|82.1428571428571|75
12:87253259-87256484	ENSMUSG00000021038	Vipas39	12:87254230-87254286	SE	3	3	-	ENSMUST00000072744	Vipas39-202	6.73	0.00499533	0.00629649	90.9090909090909|94.1176470588235|91.3461538461538	100|98.8636363636364|97.7099236641221
6:11926838-11941429	ENSMUSG00000029629	Phf14	6:11933253-11934019	SE	2	3	-	ENSMUST00000090632	Phf14-201	6.72	0.39156	1	na|33.3333333333333|33.3333333333333	30.2325581395349|41.9354838709677|48
4:62292699-62296974	ENSMUSG00000066152	Slc31a2	4:62295887-62296076	SE	3	3	-	ENSMUST00000084530	Slc31a2-201	6.72	0.330865	0.993671	72.7272727272727|57.7464788732394|59.1836734693878	67.0886075949367|65.3333333333333|77.3913043478261
7:137376352-137410639	ENSMUSG00000040139	9430038I01Rik	7:137387371-137387433	MXE	3	3	-	ENSMUST00000068996	9430038I01Rik-201	6.71	0.193385	1	76.6233766233766|63.2478632478632|73.0434782608696	80.8080808080808|75.8928571428571|76.3358778625954
2:6547214-6553784	ENSMUSG00000002107	Celf2	2:6549832-6549975	SE	2	3	-	ENSMUST00000002176	Celf2-201	6.7	0.107301	0.237962	na|76.9230769230769|76.7676767676768	82.1428571428571|80.4878048780488|88
2:155385465-155386000	ENSMUSG00000038375	Trp53inp2	2:155385881-155386000	A3SS	3	3	-	ENSMUST00000043237	Trp53inp2-201	6.7	0.0498997	0.101981	85.7142857142857|78.5714285714286|80	89.261744966443|86.0759493670886|89.0625
9:21756296-21760118	ENSMUSG00000074476	Spc24	9:21757290-21757399	MXE	3	3	-	ONT.17032.1	ONT.17032.1	6.69	0.0396723	0.656739	63.1788079470199|66.7318982387476|69.0576652601969	74.6062992125984|74.2489270386266|70.1720841300191
7:67619112-67641103	ENSMUSG00000030556	Lrrc28	7:67628295-67628335	SE	2	3	-	ENSMUST00000032775	Lrrc28-201	6.69	0.410527	1	na|78.75|75.5102040816327	82.9787234042553|93.4782608695652|75
12:85822245-85824470	ENSMUSG00000021252	Erg28	12:85822245-85822248	A3SS	3	3	-	Ex.TSS.ENSMUST00000021676	Ex.TSS.ENSMUST00000021676	6.69	0.606919	0.760102	53.3333333333333|75|88.8888888888889	80.4878048780488|88.8888888888889|67.9245283018868
11:98995376-98995680	ENSMUSG00000020914	Top2a	11:98995376-98995378	A3SS	3	3	-	Ex.ENSMUST00000068031	Ex.Top2a-201	6.69	0.268971	0.326193	50|58.6206896551724|49.0909090909091	51.1111111111111|65.3846153846154|61.2903225806452
11:61533682-61535270	ENSMUSG00000001036	Epn2	11:61534578-61534613	SE	3	3	-	ENSMUST00000001063	Epn2-201	6.69	0.325961	0.385623	7.69230769230769|22.8260869565217|8.33333333333333	26.0869565217391|18.1818181818182|14.6666666666667
10:39119035-39122176	ENSMUSG00000051736	Fam229b	10:39120226-39120396	SE	3	3	-	ENSMUST00000125042	Fam229b-203	6.68	0.0397067	0.0428992	38.3333333333333|43.0769230769231|38.0952380952381	48|48.0769230769231|43.4782608695652
16:45737636-45742776	ENSMUSG00000033157	Abhd10	16:45740319-45740502	SE	3	3	-	ENSMUST00000066983	Abhd10-201	6.67	0.0629855	0.0944007	82.6086956521739|84.6534653465346|90.2298850574713	90.3114186851211|94.7368421052632|92.4581005586592
11:95385905-95386510	ENSMUSG00000020873	Slc35b1	11:95386486-95386510	A3SS	3	3	-	ENSMUST00000021243	Slc35b1-201	6.67	0.261568	0.316061	53.9325842696629|70.1298701298701|66.4150943396226	71.195652173913|71.9745222929936|67.3151750972763
7:142016173-142016393	ENSMUSG00000025147	Mob2	7:142016345-142016393	A5SS	3	3	-	ENSMUST00000084418	Mob2-201	6.66	0.0609221	0.320677	91.6666666666667|85.8156028368794|85	92.5675675675676|92.7631578947368|97.1428571428571
19:10517090-10517319	ENSMUSG00000024668	Sdhaf2	19:10517169-10517319	A5SS	3	3	-	ENSMUST00000025570	Sdhaf2-201	6.66	0.0433185	0.0725625	79.4117647058823|77.0700636942675|83.7037037037037	88.9502762430939|86.3636363636364|84.8484848484848
2:5024147-5027113	ENSMUSG00000026672	Optn	2:5024147-5024149	A3SS	3	3	-	Ex.ENSMUST00000027986	Ex.Optn-201	6.65	0.482968	0.502775	86.9565217391304|59.5238095238095|75	82.8947368421053|84.6153846153846|73.9130434782609
11:70973076-70977657	ENSMUSG00000018449	Rpain	11:70974900-70975040	MXE	3	3	-	ENSMUST00000018593	Rpain-201	6.65	0.108749	0.127979	62.8|66.4092664092664|73.7704918032787	74.537037037037|74.3243243243243|74.0625
5:121811385-121814949	ENSMUSG00000042605	Atxn2	5:121811613-121814337	RI	3	3	-	Ex.ENSMUST00000161064	Ex.Atxn2-209	6.64	0.0836829	0.264075	2.85714285714286|10.7142857142857|9.09090909090909	14.8148148148148|11.1111111111111|16.6666666666667
3:89996299-89997801	ENSMUSG00000027944	Hax1	3:89997387-89997801	A5SS	3	3	-	ONT.10831.1	ONT.10831.1	6.64	0.0202645	0.051456	86.7647058823529|91.9642857142857|92.1985815602837	96.7320261437908|96.8944099378882|97.2222222222222
14:36879763-36896254	ENSMUSG00000058690	Ccser2	14:36890294-36890426	SE	2	3	-	ENSMUST00000182797	Ccser2-207	6.64	0.153043	0.205496	na|37.9746835443038|43.1034482758621	47.1428571428571|51.1111111111111|43.2835820895522
11:80138064-80139865	ENSMUSG00000046909	Tefm	11:80138064-80138067	A3SS	3	3	-	Ex.ENSMUST00000050207	Ex.Tefm-201	6.64	0.288659	0.345852	75|84.1269841269841|86.5671641791045	80.5555555555556|90.6542056074766|94.392523364486
5:111383111-111386502	ENSMUSG00000050017	Pitpnb	5:111385520-111385604	SE	3	3	-	ENSMUST00000086635	Pitpnb-201	6.63	0.281833	0.869167	40.1960784313725|47.0967741935484|55.5102040816327	60.0706713780919|50.3105590062112|52.3131672597865
8:111658442-111669490	ENSMUSG00000055835	Zfp1	8:111666120-111666204	SE	3	3	-	ENSMUST00000211926	Zfp1-202	6.62	0.0698538	0.519601	48|44.8275862068966|46.6666666666667	56.8181818181818|48.2758620689655|54.2553191489362
5:145233603-145242919	ENSMUSG00000007812	Zfp655	5:145235306-145235391	SE	3	3	-	ENSMUST00000199322	Zfp655-205	6.62	0.427758	1	50|56.989247311828|40.2597402597403	47.3684210526316|66.6666666666667|53.0612244897959
14:118953220-118957867	ENSMUSG00000022136	Dnajc3	14:118953220-118953223	A5SS	3	3	-	Ex.ENSMUST00000022734	Ex.Dnajc3-201	6.62	0.374134	0.494868	0|18.6666666666667|15.0943396226415	13.9240506329114|24.5283018867925|15.1785714285714
4:147866420-147868374	ENSMUSG00000029022	Miip	4:147868369-147868374	A5SS	3	3	-	Ex.TSS.ENSMUST00000030886	Ex.TSS.ENSMUST00000030886	6.61	0.247313	0.707333	84.2857142857143|77.5862068965517|87.719298245614	86.6666666666667|97.5|85.2459016393443
1:37430283-37431292	ENSMUSG00000026111	Unc50	1:37430283-37430493	A5SS	3	3	-	Ex.TSS.ENSMUST00000027285	Ex.TSS.ENSMUST00000027285	6.61	0.0451001	0.0835172	35|35.4166666666667|34.9056603773585	43.2|44.7368421052632|37.2222222222222
8:22583737-22587552	ENSMUSG00000008892	Vdac3	8:22587549-22587552	A5SS	3	3	-	ONT.16059.1	ONT.16059.1	6.6	0.442814	0.462112	50.6925207756233|73.0519480519481|74.5053702656868	71.854103343465|74.4277305428385|71.7647058823529
5:64103865-64105754	ENSMUSG00000029171	Pgm2	5:64103865-64103907	A5SS	3	3	-	ENSMUST00000087324	Pgm2-201	6.6	0.128791	0.46136	85|94.2857142857143|90.9090909090909	92.6829268292683|97.2972972972973|100
4:155872924-155875228	ENSMUSG00000029034	Ints11	4:155875138-155875228	A3SS	3	3	-	ENSMUST00000030901	Ints11-201	6.6	0.482915	1	65.2173913043478|82.051282051282|88.3720930232558	76|86.1111111111111|93.3333333333333
3:135455250-135458778	ENSMUSG00000078578	Ube2d3	3:135455250-135455253	A5SS	3	3	-	ONT.10598.9	ONT.10598.9	6.6	0.295836	0.68905	10|19.4444444444444|22.7272727272727	17.6470588235294|31.25|23.0769230769231
7:45060012-45060740	ENSMUSG00000007837	Prrg2	7:45060205-45060386	SE	3	3	-	ENSMUST00000007981	Prrg2-201	6.57	0.39848	1	88.7640449438202|71.0526315789474|71.7647058823529	85.5421686746988|89.3939393939394|76.3636363636364
4:120765373-120768725	ENSMUSG00000032897	Nfyc	4:120768722-120768726	A5SS	3	3	-	Ex.ENSMUST00000043429	Ex.Nfyc-201	6.56	0.0534742	0.142248	2.17391304347826|7.43243243243243|3.77358490566038	11.2781954887218|14.1025641025641|7.69230769230769
16:87362604-87366142	ENSMUSG00000044442	N6amt1	16:87366139-87366142	A3SS	3	3	-	Ex.ENSMUST00000054442	Ex.N6amt1-201	6.56	0.152033	0.229861	59.375|71.0659898477157|64.1711229946524	69.7986577181208|74.4360902255639|70.0507614213198
13:49203790-49205191	ENSMUSG00000037960	Card19	13:49203929-49203988	SE	3	3	-	ENSMUST00000048946	Card19-201	6.56	0.131544	0.169551	60.377358490566|51.148730350665|62.3448275862069	64.0854472630174|64.297253634895|65.1588065447546
4:116709240-116709619	ENSMUSG00000028689	Ccdc163	4:116709274-116709481	RI	3	3	-	Ex.ENSMUST00000030452	Ex.Ccdc163-201	6.55	0.132823	0.351191	0|7.14285714285714|10.8108108108108	15.3846153846154|11.1111111111111|11.1111111111111
16:34014212-34016391	ENSMUSG00000061751	Kalrn	16:34014212-34014214	A3SS	3	2	-	ENSMUST00000076810	Kalrn-201	6.55	0.568847	0.587913	26.6666666666667|20|45.4545454545455	na|33.3333333333333|41.1764705882353
9:96335463-96338658	ENSMUSG00000032412	Atp1b3	9:96338655-96338659	A5SS	3	3	-	Ex.ENSMUST00000034983	Ex.Atp1b3-201	6.54	0.159887	1	13.4615384615385|16.6666666666667|16.8831168831169	29.3478260869565|17.4603174603175|19.8347107438017
6:6110022-6113937	ENSMUSG00000015112	Slc25a13	6:6110022-6110024	A3SS	2	3	-	ENSMUST00000015256	Slc25a13-201	6.54	0.126107	0.547143	na|15.4929577464789|12	18.1818181818182|24.6575342465753|18.018018018018
5:106635610-106638635	ENSMUSG00000049606	Zfp644	5:106636324-106636416	RI	3	3	-	Ex.ENSMUST00000045466	Ex.Zfp644-201	6.54	0.445405	1	18.1818181818182|0|5.26315789473684	21.4285714285714|18.1818181818182|3.44827586206897
17:46549513-46550900	ENSMUSG00000015605	Srf	17:46549845-46550036	SE	3	3	-	ENSMUST00000015749	Srf-201	6.54	0.279433	0.444007	78.3783783783784|68.0412371134021|70.5128205128205	70.4545454545455|82.7586206896552|83.3333333333333
8:107421613-107424751	ENSMUSG00000003848	Nob1	8:107424738-107424751	A5SS	3	3	-	ENSMUST00000003946	Nob1-201	6.53	0.213296	1	80.7692307692308|86.8131868131868|94.8275862068966	96.8421052631579|90.9090909090909|94.2622950819672
2:130820589-130822420	ENSMUSG00000027309	4930402H24Rik	2:130822417-130822420	A5SS	3	3	-	ONT.9952.3	ONT.9952.3	6.53	0.195884	0.394107	0|9.375|4.16666666666667	6.06060606060606|10|17.0731707317073
1:188971099-188971679	ENSMUSG00000026608	Kctd3	1:188971266-188971326	RI	3	3	-	Ex.ONT.1032.3	Ex.ONT.1032.3	6.53	0.152422	0.279148	75.7894736842105|81.4814814814815|80.2816901408451	84.7457627118644|80.5970149253731|91.8032786885246
1:188971097-188971675	ENSMUSG00000026608	Kctd3	1:188971266-188971327	RI	3	3	-	Ex.ONT.1032.2	Ex.ONT.1032.2	6.53	0.152422	0.279148	75.7894736842105|81.4814814814815|80.2816901408451	84.7457627118644|80.5970149253731|91.8032786885246
18:35562293-35577560	ENSMUSG00000037236	Matr3	18:35571843-35577561	A3SS	3	3	-	Ex.TSS.ONT.7659.2	Ex.TSS.ONT.7659.2	6.53	0.648202	1	50|91.005291005291|88.4393063583815	83.5714285714286|83.3333333333333|82.1428571428571
18:35562293-35577557	ENSMUSG00000037236	Matr3	18:35571843-35577558	A3SS	3	3	-	Ex.TSS.ONT.7659.1	Ex.TSS.ONT.7659.1	6.53	0.648202	1	50|91.005291005291|88.4393063583815	83.5714285714286|83.3333333333333|82.1428571428571
11:60464889-60467684	ENSMUSG00000020537	Drg2	11:60464889-60464891	A5SS	3	3	-	Ex.ENSMUST00000018568	Ex.Drg2-201	6.53	0.167717	0.198151	80.7692307692308|77.5700934579439|86.8131868131868	92.9577464788732|83.3333333333333|88.4615384615385
X:134807726-134808918	ENSMUSG00000033436	Armcx2	X:134808235-134808499	SE	3	3	-	ENSMUST00000113193	Armcx2-202	6.52	0.211112	1	83.8709677419355|95.9459459459459|87.8787878787879	91.1111111111111|100|96.1538461538462
1:52120036-52122590	ENSMUSG00000026104	Stat1	1:52120036-52120072	A5SS	3	3	-	ENSMUST00000070968	Stat1-201	6.52	0.111009	0.207864	80|78.9473684210526|71.4285714285714	84.2105263157895|80|85.7142857142857
14:55560628-55561235	ENSMUSG00000022214	Dcaf11	14:55561210-55561235	A3SS	2	3	-	ENSMUST00000143431	Dcaf11-210	6.52	0.503047	0.684976	na|16.6666666666667|3.44827586206897	5.71428571428571|22.7272727272727|21.2765957446809
14:54516192-54517246	ENSMUSG00000023110	Prmt5	14:54516497-54516615	SE	3	3	-	ENSMUST00000023873	Prmt5-201	6.52	0.290186	0.3935	79.3103448275862|90.4761904761905|93.5483870967742	89.0909090909091|100|93.8144329896907
9:18302184-18305292	ENSMUSG00000001774	Chordc1	9:18304283-18304386	SE	3	3	-	ENSMUST00000001825	Chordc1-201	6.51	0.333739	1	73.8095238095238|90.5138339920949|92.4	91.3366336633663|91.8367346938776|93.0909090909091
13:108160731-108169367	ENSMUSG00000021694	Ercc8	13:108166390-108166491	SE	2	2	-	ENSMUST00000054835	Ercc8-201	6.51	0.348265	0.441329	na|44.4444444444444|55	na|57.1428571428571|55.3191489361702
10:45677264-45700576	ENSMUSG00000038822	Hace1	10:45686602-45686733	SE	3	2	-	ENSMUST00000037044	Hace1-201	6.51	0.301054	0.326409	77.2727272727273|86.2068965517241|87.2340425531915	na|94.4444444444444|85.7142857142857
7:126862927-126863168	ENSMUSG00000042606	Hirip3	7:126862927-126862930	A5SS	3	3	-	Ex.ENSMUST00000037248	Ex.Hirip3-201	6.5	0.0491367	0.249259	10.4166666666667|10.7142857142857|15.0943396226415	19.5121951219512|15.1515151515152|21.0526315789474
5:114387279-114388722	ENSMUSG00000029577	Ube3b	5:114387381-114387501	SE	2	3	-	ENSMUST00000074002	Ube3b-201	6.5	0.383019	1	na|83.7837837837838|96.875	100|90.4761904761905|100
4:126148632-126149235	ENSMUSG00000050212	Eva1b	4:126148951-126149045	SE	3	3	-	ENSMUST00000106152	Eva1b-203	6.49	0.0358156	0.0959083	78.6786786786787|84.9372384937239|82.4	86.8589743589744|90.3780068728522|88.2488479262673
3:54693127-54695122	ENSMUSG00000027751	Supt20	3:54693127-54693208	A5SS	3	3	-	ENSMUST00000029315	Supt20-201	6.49	0.534983	1	73.9130434782609|87.5|66.6666666666667	84.8484848484848|68.75|93.9393939393939
1:87214020-87219580	ENSMUSG00000026254	Eif4e2	1:87214346-87214495	SE	3	3	-	ENSMUST00000123735	Eif4e2-208	6.49	0.0119589	0.0229932	36.322869955157|34.6268656716418|34.2560553633218	39.1941391941392|41.6326530612245|43.8356164383562
19:6372417-6372517	ENSMUSG00000024949	Sf1	19:6372417-6372420	A5SS	3	3	-	Ex.ENSMUST00000113485	Ex.Sf1-201	6.49	0.353177	0.614916	16.6666666666667|13.6363636363636|33.3333333333333	27.027027027027|29.4117647058824|26.6666666666667
19:27239742-27240465	ENSMUSG00000024924	Vldlr	19:27239845-27239970	SE	2	3	-	ENSMUST00000025866	Vldlr-201	6.49	0.230755	0.388922	na|86.5384615384615|88	88.6363636363636|100|92.6470588235294
9:50764291-50767857	ENSMUSG00000037971	1110032A03Rik	9:50764696-50764926	SE	3	3	-	ENSMUST00000042468	1110032A03Rik-201	6.48	0.0802638	1	83.9285714285714|92.9032258064516|91.1917098445596	95.5555555555556|95.2879581151832|96.6165413533835
2:39047767-39050158	ENSMUSG00000026754	Golga1	2:39048310-39048438	SE	2	3	-	ENSMUST00000039165	Golga1-201	6.48	0.539128	1	na|92.2077922077922|70.9090909090909	92.156862745098|91.6666666666667|80.3030303030303
14:50767271-50772115	ENSMUSG00000006288	Ttc5	14:50767271-50767287	A3SS	3	3	-	ENSMUST00000006451	Ttc5-201	6.48	0.227091	0.306884	83.8709677419355|96.1538461538462|98.2142857142857	100|97.6744186046512|100
8:25828860-25832639	ENSMUSG00000031575	Ash2l	8:25831261-25831348	SE	3	3	-	ONT.16078.3	ONT.16078.3	6.46	0.496206	1	41.6666666666667|63.6363636363636|64.6153846153846	60.7142857142857|71.4285714285714|57.1428571428571
1:162723282-162724703	ENSMUSG00000040225	Prrc2c	1:162723282-162723287	A3SS	3	3	-	ENSMUST00000182149	Prrc2c-202	6.46	0.158477	0.284498	68|77.4193548387097|73.9130434782609	83.7209302325581|80|75
1:121312326-121327690	ENSMUSG00000003721	Insig2	1:121319597-121319972	SE	3	3	-	ENSMUST00000003818	Insig2-201	6.46	0.285928	0.502329	75.3086419753086|87.5354107648725|90.272373540856	95.8904109589041|88.5135135135135|88.0952380952381
19:4153489-4153596	ENSMUSG00000024835	Coro1b	19:4153489-4153490	A5SS	3	3	-	Ex.TSS.ENSMUST00000008893	Ex.TSS.ENSMUST00000008893	6.46	0.0396933	0.0676595	86.4130434782609|84|80	92.0212765957447|89.2405063291139|88.5462555066079
11:80373692-80374062	ENSMUSG00000057181	5730455P16Rik	11:80374060-80374062	A5SS	2	3	-	Ex.ONT.3179.1	Ex.ONT.3179.1	6.46	0.389354	0.442327	na|74.1379310344828|80.8510638297872	75|86.6666666666667|90.1960784313726
11:61756346-61761953	ENSMUSG00000020528	Prpsap2	11:61756582-61756677	SE	3	2	-	ENSMUST00000004955	Prpsap2-201	6.46	0.700433	0.828873	60.7142857142857|63.1578947368421|51.8518518518518	84.6153846153846|na|45.4545454545455
5:122500949-122501567	ENSMUSG00000029467	Atp2a2	5:122501090-122501568	A5SS	3	3	-	Ex.TSS.ENSMUST00000031423	Ex.TSS.ENSMUST00000031423	6.45	0.0318109	0.100677	0|5.18518518518519|3.19148936170213	6.74157303370786|9.85915492957746|11.1111111111111
1:36316328-36318083	ENSMUSG00000037447	Arid5a	1:36317610-36317662	SE	3	2	-	ENSMUST00000116629	Arid5a-205	6.45	0.278606	0.514846	55.8823529411765|66.6666666666667|65.9090909090909	71.875|na|66.6666666666667
19:4152580-4153596	ENSMUSG00000024835	Coro1b	19:4153227-4153490	SE	3	3	-	ENSMUST00000008893	Coro1b-201	6.45	0.0227366	0.0387568	89.2063492063492|89.5470383275261|84.5394736842105	95.7386363636364|93.7282229965157|93.1873479318735
14:73595474-73595697	ENSMUSG00000022110	Sucla2	14:73595673-73595698	A3SS	3	3	-	Ex.TSS.ENSMUST00000022706	Ex.TSS.ENSMUST00000022706	6.45	0.439181	0.607905	62.5|62.5|68.75	83.3333333333333|71.4285714285714|58.3333333333333
11:74904014-74905205	ENSMUSG00000038335	Tsr1	11:74904829-74904991	SE	2	3	-	ENSMUST00000045807	Tsr1-201	6.45	0.0656218	0.0782105	90.9090909090909|92.8571428571429|na	95|100|100
10:127025024-127029553	ENSMUSG00000040521	Tsfm	10:127028365-127028487	SE	3	3	-	ENSMUST00000040560	Tsfm-201	6.45	0.0625005	0.0660274	85.1282051282051|90.9390444810544|93.6267071320182	96.7213114754098|95.9479015918958|96.3777490297542
3:87760386-87768877	ENSMUSG00000028073	Pear1	3:87763260-87763358	MXE	3	2	-	ENSMUST00000174776	Pear1-217	6.44	0.556357	1	20|23.0769230769231|40.7407407407407	27.5862068965517|na|41.1764705882353
8:106030444-106033722	ENSMUSG00000031901	Dus2	8:106031698-106031741	SE	2	2	-	ENSMUST00000034375	Dus2-201	6.43	0.774422	1	na|58.8235294117647|83.3333333333333	92.8571428571429|na|62.1621621621622
2:25537150-25538865	ENSMUSG00000026942	Traf2	2:25538845-25538865	A5SS	2	3	-	ENSMUST00000114234	Traf2-202	6.42	0.364188	0.382804	na|6.89655172413793|6.66666666666667	6.66666666666667|22.2222222222222|10.7142857142857
2:180071887-180078618	ENSMUSG00000039069	Mtg2	2:180073140-180073233	MXE	3	3	-	ENSMUST00000184862	Mtg2-207	6.42	0.183941	0.388687	28|31.3131313131313|27.8481012658228	42.5925925925926|34.4262295081967|29.4117647058824
9:108045246-108046143	ENSMUSG00000032594	Ip6k1	9:108045314-108045462	RI	3	2	-	Ex.ENSMUST00000177158	Ex.Ip6k1-209	6.41	0.627426	1	25|4.54545454545455|26.6666666666667	15|na|35.2941176470588
8:4325289-4353882	ENSMUSG00000023235	Ccl25	8:4327757-4327850	SE	2	3	-	ONT.15523.1	ONT.15523.1	6.41	0.028304	0.262245	na|68.1818181818182|71.4285714285714	75|77.7777777777778|75.8620689655172
2:180977353-180979170	ENSMUSG00000027575	Arfgap1	2:180978412-180978441	SE	3	3	-	ENSMUST00000184394	Arfgap1-213	6.41	0.0485973	0.102909	3.44827586206897|8.88888888888889|5.45454545454545	14.8514851485149|12.9411764705882|9.2436974789916
13:106987370-106990037	ENSMUSG00000021693	Kif2a	13:106987953-106988075	SE	2	3	-	ENSMUST00000022204	Kif2a-201	6.41	0.334282	0.423452	na|78.2608695652174|66.6666666666667	73.5294117647059|82.6086956521739|80.4878048780488
15:76345142-76345834	ENSMUSG00000022551	Cyc1	15:76345142-76345142	A5SS	3	3	-	Ex.TSS.ONT.5533.2	Ex.TSS.ONT.5533.2	6.4	0.356706	0.381703	15|20.9302325581395|32.0754716981132	35.2941176470588|28.9473684210526|22.9508196721311
10:80602950-80612341	ENSMUSG00000113949	Scamp4	10:80608803-80608850	MXE	3	3	-	ENSMUST00000079883	Scamp4-201	6.4	0.40955	0.451543	66.6666666666667|88.3561643835616|84.7133757961784	89.9159663865546|83.75|85.2760736196319
5:23526816-23527923	ENSMUSG00000062604	Srpk2	5:23527897-23527923	A5SS	3	3	-	ENSMUST00000088392	Srpk2-201	6.39	0.0915592	0.312157	65.2173913043478|68.1318681318681|58.9285714285714	70.7317073170732|68.6567164179104|72.0588235294118
5:124446085-124447213	ENSMUSG00000049327	Kmt5a	5:124446085-124446909	A5SS	3	3	-	Ex.ENSMUST00000059580	Ex.Kmt5a-201	6.39	0.547603	1	0|28.9473684210526|25	26.4705882352941|17.3913043478261|29.2682926829268
5:124445729-124447213	ENSMUSG00000049327	Kmt5a	5:124445729-124446909	A5SS	3	3	-	Ex.TSS.ENSMUST00000100709	Ex.TSS.ENSMUST00000100709	6.39	0.547603	1	0|28.9473684210526|25	26.4705882352941|17.3913043478261|29.2682926829268
5:124440016-124447213	ENSMUSG00000049327	Kmt5a	5:124440016-124446909	A5SS	3	3	-	Ex.TSS.ENSMUST00000199798	Ex.TSS.ENSMUST00000199798	6.39	0.547603	1	0|28.9473684210526|25	26.4705882352941|17.3913043478261|29.2682926829268
12:86952932-86960271	ENSMUSG00000034157	Cipc	12:86959728-86959828	SE	2	3	-	ENSMUST00000185434	Cipc-202	6.39	0.238525	0.300402	na|0|10.8108108108108	11.1111111111111|10|14.2857142857143
7:128248473-128248582	ENSMUSG00000030782	Tgfb1i1	7:128248578-128248582	A3SS	3	3	-	Ex.ENSMUST00000070656	Ex.Tgfb1i1-201	6.38	0.104846	0.540916	78.0487804878049|88.2352941176471|85.1851851851852	89.3203883495146|90.5660377358491|90.7079646017699
5:124408578-124413184	ENSMUSG00000038095	Sbno1	5:124410070-124410379	SE	2	2	-	ENSMUST00000168651	Sbno1-202	6.38	0.426911	1	na|72.5|60.8695652173913	70.2702702702703|na|75.8620689655172
1:134406463-134407045	ENSMUSG00000026456	Cyb5r1	1:134406599-134406671	SE	3	3	-	ENSMUST00000027726	Cyb5r1-201	6.38	0.160138	0.282751	84.8484848484848|94.2857142857143|86.2068965517241	96.7032967032967|97.4358974358974|90.3508771929825
6:88908073-88909289	ENSMUSG00000002871	Tpra1	6:88908184-88908316	SE	3	3	-	ENSMUST00000055022	Tpra1-201	6.37	0.12529	0.574202	86.6666666666667|77.0642201834862|82.0754716981132	91.6129032258064|87.8260869565217|85.4922279792746
6:125163437-125165270	ENSMUSG00000057666	Gapdh	6:125165097-125165270	A5SS	3	3	-	ONT.14184.5	ONT.14184.5	6.37	0.254604	0.982789	1.38888888888889|11.1111111111111|17.5	17.8082191780822|16.8831168831169|14.4144144144144
6:125163437-125165154	ENSMUSG00000057666	Gapdh	6:125165097-125165154	A5SS	3	3	-	ONT.14184.5	ONT.14184.5	6.37	0.254604	0.982789	1.38888888888889|11.1111111111111|17.5	17.8082191780822|16.8831168831169|14.4144144144144
1:66930330-66935275	ENSMUSG00000061816	Myl1	1:66930330-66930366	A3SS	3	3	-	Ex.TSS.ONT.644.4	Ex.TSS.ONT.644.4	6.37	0.153842	0.2918	11.2676056338028|21.7021276595745|22.5	24.6724890829694|24.5161290322581|25.4032258064516
1:74595299-74595630	ENSMUSG00000026171	Rnf25	1:74595299-74595301	A3SS	3	3	-	ENSMUST00000027357	Rnf25-201	6.36	0.393335	0.411959	58.8235294117647|62.7906976744186|68.75	81.8181818181818|64|63.6363636363636
4:148612382-148617635	ENSMUSG00000041459	Tardbp	4:148616845-148617565	RI	3	3	-	ENSMUST00000105702	Tardbp-206	6.35	0.519415	1	69.5924764890282|38.8888888888889|52.2988505747126	58.1699346405229|58.974358974359|62.6728110599078
15:12321957-12349367	ENSMUSG00000022200	Golph3	15:12339628-12339759	MXE	2	3	-	ENSMUST00000059680	Golph3-201	6.35	0.0561681	0.0784889	na|90.8450704225352|96.4601769911504	100|100|100
6:133105492-133107429	ENSMUSG00000072704	Smim10l1	6:133105606-133106362	RI	3	3	-	Ex.ENSMUST00000186945	Ex.Smim10l1-202	6.34	0.318469	1	63.3663366336634|78.0748663101604|79.3296089385475	77.948717948718|84.3023255813954|77.5510204081633
5:114444364-114445387	ENSMUSG00000041939	Mvk	5:114444652-114444689	SE	3	2	-	ENSMUST00000124260	Mvk-203	6.34	0.474129	1	30.4347826086957|40|30.3030303030303	48.7179487179487|na|31.1111111111111
4:43518465-43519002	ENSMUSG00000028464	Tpm2	4:43518644-43518719	SE	3	3	-	ONT.11725.2	ONT.11725.2	6.34	0.0307659	0.0913816	11.5942028985507|16.8639053254438|16.3636363636364	20|23.1770833333333|20.6632653061225
1:86592367-86599002	ENSMUSG00000026240	Cops7b	1:86596751-86596839	SE	3	3	-	ENSMUST00000027446	Cops7b-201	6.34	0.207639	0.3937	80|89.0625|85	85|96.4285714285714|91.6666666666667
2:6553965-6560670	ENSMUSG00000002107	Celf2	2:6553965-6553982	A3SS	2	3	-	ENSMUST00000142941	Celf2-211	6.33	0.452802	1	na|11.1111111111111|18.9189189189189	31.5789473684211|18.1818181818182|14.2857142857143
2:36122939-36134134	ENSMUSG00000026889	Rbm18	2:36127125-36127251	SE	3	3	-	ENSMUST00000028251	Rbm18-201	6.33	0.0716483	0.148108	74.1935483870968|75.7201646090535|80.9917355371901	80.5309734513274|83.3333333333333|86.0294117647059
2:33242394-33246086	ENSMUSG00000004105	Angptl2	2:33243679-33243949	SE	3	3	-	ENSMUST00000004208	Angptl2-201	6.33	0.010769	0.0234796	90.7216494845361|94.8328267477204|90.5882352941177	98.0544747081712|98.6486486486486|98.4189723320158
8:95338818-95343142	ENSMUSG00000031792	Usb1	8:95343122-95343142	A3SS	3	3	-	ENSMUST00000034245	Usb1-201	6.32	0.0881633	1	95.8333333333333|87.012987012987|88.8888888888889	95.3488372093023|97.0588235294118|98.2758620689655
4:118360017-118361292	ENSMUSG00000006395	Hyi	4:118360232-118360305	RI	3	3	-	ONT.11349.2	ONT.11349.2	6.32	0.332558	0.881073	6.52173913043478|5|0	12.1212121212121|0|18.3673469387755
13:21394907-21402671	ENSMUSG00000021327	Zkscan3	13:21396100-21396577	SE	3	3	-	ENSMUST00000070785	Zkscan3-201	6.32	0.306805	0.391824	68.1818181818182|65.5913978494624|77.7777777777778	76.5625|83.7837837837838|70.1754385964912
12:108502419-108506478	ENSMUSG00000058070	Eml1	12:108503183-108503233	SE	2	3	-	ENSMUST00000109857	Eml1-202	6.32	0.639662	0.778978	na|63.9344262295082|51.2820512820513	63.265306122449|79.3103448275862|49.2063492063492
9:57446174-57451355	ENSMUSG00000040722	Scamp5	9:57447077-57447233	SE	2	3	-	ENSMUST00000046587	Scamp5-201	6.3	0.193714	1	na|87.0967741935484|89.1891891891892	100|92.8571428571429|90.4761904761905
1:133004654-133009192	ENSMUSG00000054387	Mdm4	1:133004722-133009136	RI	3	3	-	Ex.ENSMUST00000067398	Ex.Mdm4-201	6.3	0.0348325	0.0614158	0|5.88235294117647|0	8|7.69230769230769|9.09090909090909
X:73929854-73930407	ENSMUSG00000031387	Renbp	X:73930005-73930080	MXE	3	3	-	ENSMUST00000116578	Renbp-202	6.29	0.236326	1	87.3015873015873|72.0720720720721|78.2608695652174	85|84.2105263157895|87.2881355932203
X:101417331-101419697	ENSMUSG00000031310	Zmym3	X:101418273-101418952	SE	3	3	-	ENSMUST00000117637	Zmym3-202	6.29	0.329172	1	83.3333333333333|77.5|94.2857142857143	88.5714285714286|88.4615384615385|96.969696969697
17:33528829-33530132	ENSMUSG00000024299	Adamts10	17:33528829-33529026	A5SS	3	3	-	ENSMUST00000087623	Adamts10-201	6.29	0.165647	0.259382	87.8048780487805|82.6923076923077|90.625	97.5|94.7368421052632|87.7551020408163
9:7953135-7973795	ENSMUSG00000053110	Yap1	9:7962289-7962402	SE	2	2	-	ENSMUST00000065353	Yap1-201	6.28	0.192886	1	na|90.4761904761905|96.969696969697	100|100|na
14:101884415-101888676	ENSMUSG00000033060	Lmo7	14:101885291-101885572	MXE	3	3	-	ENSMUST00000100337	Lmo7-201	6.27	0.203911	0.269489	29.4117647058824|17.9361179361179|21.6577540106952	26.7489711934156|34.0314136125654|27.0386266094421
11:3517828-3521816	ENSMUSG00000020439	Smtn	11:3520848-3520916	SE	3	3	-	ENSMUST00000110011	Smtn-204	6.27	0.0133541	0.0155249	30.7017543859649|33.7559429477021|34.3971631205674	38.3612662942272|41.1057692307692|38.1872213967311
9:67388713-67392453	ENSMUSG00000052698	Tln2	9:67392452-67392453	A5SS	2	3	-	Ex.ENSMUST00000039662	Ex.Tln2-201	6.26	0.641697	1	na|23.8095238095238|45.4545454545455	52.9411764705882|28.5714285714286|41.1764705882353
8:41000867-41002369	ENSMUSG00000045636	Mtus1	8:41002305-41002369	A5SS	3	3	-	Ex.ENSMUST00000051379	Ex.Mtus1-201	6.26	0.0293747	0.270524	81.8181818181818|81.7757009345794|86.7724867724868	91.2790697674419|88.1818181818182|89.6739130434783
7:89304774-89307136	ENSMUSG00000039428	Tmem135	7:89307133-89307137	A5SS	3	3	-	Ex.ENSMUST00000041968	Ex.Tmem135-201	6.26	0.320026	1	9.09090909090909|17.6470588235294|6.12244897959184	12.5|13.3333333333333|25.8064516129032
7:25228258-25229572	ENSMUSG00000057177	Gsk3a	7:25228919-25229464	RI	3	3	-	Ex.ENSMUST00000108411	Ex.Gsk3a-202	6.26	0.18269	0.76282	19.047619047619|23.0769230769231|11.9047619047619	20.5882352941176|24.3243243243243|27.906976744186
13:49203790-49205191	ENSMUSG00000037960	Card19	13:49203790-49203988	A3SS	3	3	-	ONT.4616.10	ONT.4616.10	6.26	0.119206	0.153651	60|52.5842696629213|63.1043256997455	64.4067796610169|64.1791044776119|65.8802177858439
13:119690514-119699663	ENSMUSG00000093930	Hmgcs1	13:119694989-119695047	SE	3	3	-	ENSMUST00000224188	Hmgcs1-202	6.26	0.434921	0.553467	16.6666666666667|35.7142857142857|39.6396396396396	35.3932584269663|35.7541899441341|39.662447257384
11:75603485-75609104	ENSMUSG00000017781	Pitpna	11:75603485-75603492	A5SS	3	3	-	Ex.ONT.2357.2	Ex.ONT.2357.2	6.26	0.261021	0.311244	5.88235294117647|8.25688073394496|11.7647058823529	14.7058823529412|22.7272727272727|7.2463768115942
7:90189258-90191155	ENSMUSG00000039361	Picalm	7:90191141-90191155	A3SS	3	3	-	ENSMUST00000207484	Picalm-206	6.25	0.427168	1	23.3333333333333|24.1379310344828|16	15.2173913043478|29.1666666666667|37.8378378378378
4:48219528-48241295	ENSMUSG00000028343	Erp44	4:48236873-48236988	SE	3	3	-	ENSMUST00000030028	Erp44-201	6.25	0.158465	0.474444	85|92.8057553956834|96.9957081545064	98.1132075471698|99.1304347826087|96.3087248322148
9:57414727-57420162	ENSMUSG00000063849	Ppcdc	9:57415086-57415254	SE	3	2	-	ENSMUST00000085709	Ppcdc-201	6.24	0.412405	1	53.5714285714286|66.1016949152542|67.5	72.972972972973|na|64.2857142857143
8:104527450-104530055	ENSMUSG00000031878	Nae1	8:104528187-104528217	SE	3	3	-	ENSMUST00000034349	Nae1-201	6.24	0.141182	1	76.2430939226519|86.1660079051383|85.7461024498886	86.8421052631579|89.8666666666667|90.1673640167364
3:97707058-97710220	ENSMUSG00000038170	Pde4dip	3:97709482-97709634	SE	3	3	-	ENSMUST00000090750	Pde4dip-202	6.24	0.129398	0.334382	44.8979591836735|46.2962962962963|53.125	57.6576576576577|50.5494505494505|54.8387096774194
2:152855005-152867183	ENSMUSG00000027469	Tpx2	2:152855005-152855015	A5SS	3	3	-	ENSMUST00000164120	Tpx2-206	6.24	0.358818	0.699623	16|27.8688524590164|21.4285714285714	21.9512195121951|24.2424242424242|37.8378378378378
2:152855003-152867183	ENSMUSG00000027469	Tpx2	2:152855003-152855015	A5SS	3	3	-	ENSMUST00000164120	Tpx2-206	6.24	0.358818	0.699623	16|27.8688524590164|21.4285714285714	21.9512195121951|24.2424242424242|37.8378378378378
1:118552157-118559985	ENSMUSG00000064302	Clasp1	1:118555285-118555386	SE	2	2	-	ENSMUST00000192387	Clasp1-222	6.24	0.796146	1	na|23.0769230769231|64.2857142857143	45|na|54.8387096774194
17:37003464-37004903	ENSMUSG00000036036	Zfp57	17:37003518-37004796	RI	3	2	-	Ex.ENSMUST00000172580	Ex.Zfp57-206	6.24	0.573222	0.592262	7.69230769230769|15.7894736842105|33.3333333333333	27.2727272727273|na|23.0769230769231
X:20635915-20639432	ENSMUSG00000031060	Rbm10	X:20637426-20637656	SE	2	3	-	ENSMUST00000064911	Rbm10-201	6.21	0.0683837	1	na|6.25|9.67741935483871	16.9811320754717|12.5|13.0434782608696
X:134807454-134807725	ENSMUSG00000033436	Armcx2	X:134807514-134807620	RI	3	3	-	ENSMUST00000168264	Armcx2-207	6.21	0.0619484	1	5.26315789473684|4.65116279069767|0	10.7142857142857|11.7647058823529|6.06060606060606
5:92152528-92152851	ENSMUSG00000029407	Uso1	5:92152528-92152531	A5SS	2	3	-	Ex.ENSMUST00000031355	Ex.Uso1-201	6.21	0.20942	0.775675	na|8.62068965517241|18.4210526315789	17.7777777777778|20|21.4285714285714
14:31176330-31179885	ENSMUSG00000021910	Nisch	14:31177713-31179835	RI	3	2	-	Ex.ENSMUST00000022469	Ex.Nisch-201	6.21	0.0687669	0.0920023	4.76190476190476|10.3448275862069|8.33333333333333	13.0434782608696|na|15
14:101918705-101920488	ENSMUSG00000033060	Lmo7	14:101919209-101919651	SE	3	3	-	ENSMUST00000100337	Lmo7-201	6.21	0.437235	0.456436	68.0327868852459|87.9069767441861|86.5591397849462	85.1351351351351|82.5688073394495|93.4131736526946
11:117828170-117832344	ENSMUSG00000017718	Afmid	11:117828170-117829612	A5SS	3	3	-	Ex.ENSMUST00000073388	Ex.Afmid-201	6.21	0.431248	0.492983	23.0769230769231|28.8135593220339|45.6521739130435	39.2857142857143|42.1052631578947|34.7826086956522
11:117809804-117832344	ENSMUSG00000093485	Gm20708	11:117809804-117829612	A5SS	3	3	-	Ex.TSS.ENSMUST00000132298	Ex.TSS.ENSMUST00000132298	6.21	0.431248	0.492983	23.0769230769231|28.8135593220339|45.6521739130435	39.2857142857143|42.1052631578947|34.7826086956522
19:40726263-40733666	ENSMUSG00000048120	Entpd1	19:40727288-40727548	SE	3	3	-	ONT.8288.1	ONT.8288.1	6.19	0.199488	0.33969	93.8775510204082|98.7012987012987|85.1851851851852	98.9795918367347|100|97.3451327433628
15:76693139-76693594	ENSMUSG00000033819	Ppp1r16a	15:76693227-76693352	MXE	3	3	-	ENSMUST00000037551	Ppp1r16a-201	6.19	0.333477	0.475176	79.2452830188679|92.0634920634921|74.5454545454545	85.3658536585366|86.8421052631579|92.2222222222222
5:122850299-122863986	ENSMUSG00000029474	Rnf34	5:122861689-122863987	A3SS	3	3	-	Ex.ENSMUST00000198602	Ex.Rnf34-202	6.18	0.01501	0.0476116	90.4761904761905|90.1785714285714|92.6470588235294	98.989898989899|94.7368421052632|98.1012658227848
14:14347189-14349242	ENSMUSG00000068758	Il3ra	14:14347914-14348068	MXE	3	3	-	ENSMUST00000090591	Il3ra-201	6.17	0.332684	0.441165	48.2758620689655|62.962962962963|62.5	69.2307692307692|63.6363636363636|59.375
1:75551247-75551820	ENSMUSG00000006576	Slc4a3	1:75551383-75551636	RI	3	3	-	Ex.ENSMUST00000027415	Ex.Slc4a3-201	6.16	0.315596	0.602089	12.6984126984127|6|10.7142857142857	10.5263157894737|25.9259259259259|11.4285714285714
15:58905812-58921139	ENSMUSG00000050891	Tatdn1	15:58916152-58916192	MXE	3	3	-	ENSMUST00000110155	Tatdn1-201	6.16	0.255862	0.360428	53.7878787878788|67.3306772908366|65.9375	69.1228070175439|71.2082262210797|65.1972157772622
X:59567140-59568071	ENSMUSG00000031137	Fgf13	X:59567349-59567983	RI	2	3	-	Ex.ENSMUST00000119833	Ex.Fgf13-203	6.15	0.640452	1	na|5.88235294117647|12.5	7.14285714285714|33.3333333333333|5.55555555555556
X:59567140-59567821	ENSMUSG00000031137	Fgf13	X:59567349-59567495	RI	2	3	-	Ex.ENSMUST00000145767	Ex.Fgf13-208	6.15	0.640452	1	na|5.88235294117647|12.5	7.14285714285714|33.3333333333333|5.55555555555556
X:134807621-134808442	ENSMUSG00000033436	Armcx2	X:134807726-134808234	RI	3	3	-	Ex.ENSMUST00000035559	Ex.Armcx2-201	6.15	0.0451416	1	5.55555555555556|2.4390243902439|0	11.1111111111111|6.25|9.09090909090909
7:3624670-3629551	ENSMUSG00000006335	Tfpt	7:3628824-3629086	SE	3	3	-	ENSMUST00000206370	Tfpt-207	6.15	0.0432122	0.26038	45.6521739130435|42.6086956521739|47.1428571428571	48.8372093023256|50.6493506493506|54.375
1:71599693-71600289	ENSMUSG00000026193	Fn1	1:71600286-71600290	A5SS	3	3	-	Ex.ENSMUST00000055226	Ex.Fn1-201	6.15	0.109611	0.208196	4.65116279069767|13.1147540983607|6.55737704918033	11.7117117117117|17.0731707317073|13.9784946236559
15:51842621-51865321	ENSMUSG00000022312	Eif3h	15:51842621-51842624	A3SS	3	3	-	Ex.TSS.ONT.5800.3	Ex.TSS.ONT.5800.3	6.14	0.145106	0.204485	12.5|9.33333333333333|17.741935483871	17.5438596491228|24|16.4556962025316
12:84605385-84606099	ENSMUSG00000021240	Abcd4	12:84605872-84605982	SE	2	2	-	ENSMUST00000222581	Abcd4-207	6.14	0.0210751	0.0265061	na|44.4444444444444|45	51.7241379310345|na|50
1:75440543-75441474	ENSMUSG00000033021	Gmppa	1:75440543-75440564	A5SS	3	3	-	ONT.163.1	ONT.163.1	6.13	0.38113	0.399506	4.34782608695652|21.5686274509804|17.3913043478261	15.6862745098039|27.2727272727273|18.75
13:34044528-34046789	ENSMUSG00000038286	Bphl	13:34046786-34046789	A3SS	3	3	-	Ex.ENSMUST00000040656	Ex.Bphl-201	6.13	0.304839	0.390366	68.8888888888889|83.0769230769231|85.0746268656716	85.9154929577465|86.5671641791045|82.9545454545455
X:73776377-73776966	ENSMUSG00000002007	Srpk3	X:73776377-73776378	A5SS	3	3	-	ONT.17613.4	ONT.17613.4	6.12	0.40423	1	44.4444444444444|62.0689655172414|64.2857142857143	66.6666666666667|60|62.5
7:45154421-45156305	ENSMUSG00000003423	Pih1d1	7:45154421-45154424	A5SS	3	3	-	Ex.TSS.ENSMUST00000210139	Ex.TSS.ENSMUST00000210139	6.12	0.209222	1	3.57142857142857|3.47826086956522|15.1079136690647	11.2359550561798|15.9574468085106|13.3333333333333
7:132875018-132876635	ENSMUSG00000030965	Abraxas2	7:132876598-132876635	A3SS	3	3	-	ENSMUST00000084497	Abraxas2-201	6.12	0.0804409	0.427479	86.3636363636364|93.6|94.1747572815534	97.4576271186441|98.8636363636364|96.1832061068702
11:69735901-69736325	ENSMUSG00000005198	Polr2a	11:69736015-69736138	RI	2	2	-	Ex.ENSMUST00000058470	Ex.Polr2a-201	6.12	0.79137	0.895585	75|50|na	84.6153846153846|na|52.6315789473684
15:25964350-25966632	ENSMUSG00000022270	Retreg1	15:25964350-25964350	A5SS	2	3	-	Ex.ENSMUST00000022881	Ex.Retreg1-201	6.11	0.0541795	0.0757567	na|69.327731092437|65.8682634730539	72.4489795918367|76.0479041916168|72.636815920398
7:80382391-80382520	ENSMUSG00000053158	Fes	7:80382391-80382396	A3SS	3	3	-	ENSMUST00000080932	Fes-201	6.09	0.639248	0.657306	45.8333333333333|59.2592592592593|61.1111111111111	40|76.4705882352941|68
4:148612382-148617635	ENSMUSG00000041459	Tardbp	4:148617044-148617565	RI	3	3	-	ENSMUST00000105702	Tardbp-206	6.09	0.553402	1	71.1309523809524|38.8888888888889|52.5714285714286	58.4415584415584|59.748427672956|62.6728110599078
17:29269003-29294006	ENSMUSG00000052712	BC004004	17:29282678-29282891	MXE	3	3	-	ENSMUST00000120346	BC004004-202	6.09	0.373901	0.583211	81.7241379310345|100|100	100|100|100
16:30514823-30529411	ENSMUSG00000022537	Tmem44	16:30518300-30518332	SE	3	2	-	ENSMUST00000144001	Tmem44-205	6.09	0.672436	0.99702	82.5|63.9344262295082|60.5263157894737	88|na|62.1621621621622
8:23141230-23141595	ENSMUSG00000031543	Ank1	8:23141230-23141304	A5SS	3	3	-	ENSMUST00000117296	Ank1-205	6.08	0.00169849	0.014887	6.93069306930693|6.41330166270784|8.41683366733467	13.4751773049645|12.3287671232877|14.207650273224
4:11962234-11966301	ENSMUSG00000049225	Pdp1	4:11965614-11965648	SE	2	2	-	ENSMUST00000108299	Pdp1-204	6.08	0.534824	1	na|12.5|22	30|na|16.6666666666667
16:43890039-43905345	ENSMUSG00000022701	Ccdc191	16:43898090-43905346	A3SS	2	3	-	Ex.TSS.ENSMUST00000151183	Ex.TSS.ENSMUST00000151183	6.08	0.677783	1	na|57.8947368421053|42.8571428571429	40|72.2222222222222|57.1428571428571
9:66547956-66592783	ENSMUSG00000032376	Usp3	9:66566843-66566903	MXE	3	3	-	ENSMUST00000098613	Usp3-202	6.07	0.0976991	1	72.972972972973|80.3030303030303|74	84.7222222222222|79.0322580645161|81.7307692307692
8:71389006-71390040	ENSMUSG00000034911	Ushbp1	8:71390021-71390040	A5SS	3	3	-	ENSMUST00000049184	Ushbp1-201	6.07	0.341271	1	76.4705882352941|85.9154929577465|67.5	79.6610169491525|85.9649122807018|82.4561403508772
12:25054035-25061217	ENSMUSG00000036333	Kidins220	12:25056582-25056662	SE	3	3	-	ENSMUST00000222481	Kidins220-209	6.07	0.37776	0.464229	81.8181818181818|91.8367346938776|86.1111111111111	100|82.1428571428571|95.8333333333333
10:41486119-41486371	ENSMUSG00000019823	Mical1	10:41486119-41486121	A5SS	3	3	-	Ex.ENSMUST00000019967	Ex.Mical1-201	6.07	0.316379	0.34188	86.1538461538462|77.2727272727273|94.5652173913043	94.4444444444444|93.2203389830508|88.5416666666667
X:7889764-7894190	ENSMUSG00000031156	Slc35a2	X:7892140-7892867	SE	3	3	-	ENSMUST00000115663	Slc35a2-203	6.06	0.581354	1	56.6666666666667|80.327868852459|84.7457627118644	89.1891891891892|71.4285714285714|79.3103448275862
9:84010352-84012508	ENSMUSG00000032263	Bckdhb	9:84010352-84010355	A5SS	3	3	-	Ex.ENSMUST00000034801	Ex.Bckdhb-201	6.06	0.168393	1	3.92156862745098|12.6582278481013|14.2857142857143	19.4915254237288|13.9784946236559|15.5844155844156
8:25721787-25722471	ENSMUSG00000031570	Plpp5	8:25722430-25722471	A3SS	3	3	-	ENSMUST00000068916	Plpp5-201	6.06	0.0535817	0.469581	85.7142857142857|91.8367346938776|89.7959183673469	96.2264150943396|96.7741935483871|92.5373134328358
8:13271721-13287803	ENSMUSG00000038506	Dcun1d2	8:13280909-13281125	MXE	2	3	-	ENSMUST00000045366	Dcun1d2-201	6.06	0.187869	1	na|78.7610619469027|87.1559633027523	91.2621359223301|89.1304347826087|86.6666666666667
2:151735623-151741010	ENSMUSG00000032869	Psmf1	2:151735623-151735626	A3SS	3	3	-	Ex.TSS.ENSMUST00000042452	Ex.TSS.ENSMUST00000042452	6.06	0.14253	0.289817	84.2105263157895|88.1720430107527|86.0215053763441	93.6507936507936|96.7213114754098|86.2068965517241
15:98529454-98531719	ENSMUSG00000022992	Kansl2	15:98531323-98531437	SE	3	3	-	ENSMUST00000023727	Kansl2-201	6.06	0.272423	0.292141	78.7878787878788|85.4330708661417|91.7197452229299	86.8571428571429|96.969696969697|90.3083700440529
11:20238386-20240698	ENSMUSG00000044066	Cep68	11:20238589-20239195	RI	3	3	-	Ex.ENSMUST00000109596	Ex.Cep68-202	6.06	0.697227	0.802692	31.25|0|5.55555555555556	40|8.33333333333333|6.66666666666667
2:29707401-29722223	ENSMUSG00000039844	Rapgef1	2:29710156-29710308	MXE	2	2	-	ENSMUST00000147755	Rapgef1-207	6.05	0.542737	1	na|7.89473684210526|20	14.2857142857143|na|25.7142857142857
1:121312326-121327690	ENSMUSG00000003721	Insig2	1:121319597-121319905	SE	3	3	-	ONT.752.6	ONT.752.6	6.05	0.0998277	0.175389	39.5061728395062|45.042492917847|49.0272373540856	49.8630136986301|50|51.8518518518518
12:108158349-108162972	ENSMUSG00000056770	Setd3	12:108160233-108160381	SE	3	3	-	ENSMUST00000071095	Setd3-201	6.04	0.011205	0.0136434	72.2222222222222|73.1707317073171|69.5652173913043	76.6497461928934|79.3103448275862|77.1144278606965
8:13474806-13475038	ENSMUSG00000031451	Gas6	8:13474806-13474846	A3SS	3	3	-	Ex.ENSMUST00000033828	Ex.Gas6-201	6.03	0.241298	1	83.9080459770115|95.679012345679|97.7941176470588	97.3684210526316|98.1132075471698|100
2:30269852-30274475	ENSMUSG00000099041	Gm28035	2:30274470-30274475	A3SS	3	3	-	ONT.8824.1	ONT.8824.1	6.03	0.286663	0.61843	72|81.5789473684211|82.051282051282	89.7435897435898|77.5|86.4864864864865
11:70893689-70900471	ENSMUSG00000020817	Rabep1	11:70893689-70893691	A5SS	3	2	-	Ex.ENSMUST00000076270	Ex.Rabep1-201	6.03	0.363256	0.432694	9.09090909090909|22.0338983050847|12.5	17.0731707317073|na|24.0740740740741
10:79738211-79738681	ENSMUSG00000020329	Polrmt	10:79738328-79738450	SE	3	3	-	ENSMUST00000020580	Polrmt-201	6.03	0.0982797	0.108169	90.3225806451613|86.3013698630137|85.4166666666667	98.1132075471698|90.9090909090909|91.1111111111111
10:39119035-39122176	ENSMUSG00000051736	Fam229b	10:39120258-39120396	MXE	3	3	-	ENSMUST00000136546	Fam229b-206	6.03	0.099403	0.107393	41.6666666666667|43.0769230769231|42.8571428571429	44|48.0769230769231|53.6231884057971
6:120406726-120412154	ENSMUSG00000030180	Kdm5a	6:120408245-120408359	SE	2	3	-	ENSMUST00000005108	Kdm5a-201	6	0.109169	0.416543	na|93.3333333333333|88.8888888888889	96.875|100|94.4444444444444
1:171415800-171416134	ENSMUSG00000026641	Usf1	1:171415800-171415830	A5SS	3	3	-	ENSMUST00000159207	Usf1-202	6	0.191115	0.34645	77.4193548387097|68.5714285714286|75	77.7777777777778|85.1063829787234|76.1194029850746
7:102210592-102226270	ENSMUSG00000030990	Pgap2	7:102223379-102223490	MXE	3	3	-	ENSMUST00000146996	Pgap2-221	5.99	0.326924	1	55.8823529411765|60.7734806629834|53.6912751677852	69.9421965317919|65.0684931506849|53.2994923857868
16:45397296-45408855	ENSMUSG00000022661	Cd200	16:45400222-45400303	SE	3	3	-	ENSMUST00000023341	Cd200-201	5.99	0.143922	0.215766	7.2992700729927|14.3631436314363|10.4918032786885	20.5633802816901|17.7700348432056|11.7764471057884
9:107567977-107570103	ENSMUSG00000010047	Hyal2	9:107568983-107569233	SE	3	3	-	ENSMUST00000195752	Hyal2-207	5.98	0.488912	1	58|74.3589743589744|83.5616438356164	79.4871794871795|73.1958762886598|81.1881188118812
15:89370489-89370603	ENSMUSG00000008690	Ncaph2	15:89370601-89370603	A3SS	3	3	-	ENSMUST00000088717	Ncaph2-203	5.98	0.0411273	0.059481	24.21875|17.4698795180723|21.8543046357616	26.4285714285714|27.7310924369748|27.3333333333333
16:20606005-20606524	ENSMUSG00000033809	Alg3	16:20606524-20606524	A5SS	3	3	-	Ex.ONT.6471.1	Ex.ONT.6471.1	5.97	0.190954	0.205087	81.1320754716981|78.5714285714286|77.6119402985075	88.6792452830189|88.7755102040816|77.7777777777778
4:135342484-135343863	ENSMUSG00000028809	Srrm1	4:135342484-135342573	A3SS	3	3	-	ENSMUST00000030613	Srrm1-201	5.96	0.0201423	0.0550792	80|80.6122448979592|83.3333333333333	88.2352941176471|84.8484848484848|88.7323943661972
2:85137392-85139921	ENSMUSG00000044338	Aplnr	2:85137519-85139735	RI	3	3	-	Ex.ENSMUST00000184728	Ex.Aplnr-202	5.96	0.0172225	0.0388451	90.9090909090909|93.75|91.1111111111111	95.7983193277311|97.8494623655914|100
8:33784187-33795081	ENSMUSG00000031586	Rbpms	8:33789392-33789495	SE	3	3	-	ENSMUST00000033994	Rbpms-201	5.94	0.120283	1	30.7891332470893|31.6831683168317|28.6259541984733	30.8988764044944|40.7035175879397|37.3015873015873
19:3768341-3793067	ENSMUSG00000045098	Kmt5b	19:3786389-3786627	SE	3	3	-	ENSMUST00000005518	Kmt5b-201	5.94	0.406283	0.689267	63.6363636363636|75.7575757575758|80.3030303030303	85|81.0810810810811|71.4285714285714
17:56597816-56599622	ENSMUSG00000071054	Safb	17:56598644-56599220	SE	3	3	-	ENSMUST00000095224	Safb-201	5.94	0.237887	0.379652	86.2068965517241|90.9090909090909|84	100|91.8367346938776|87.0967741935484
17:26220581-26244005	ENSMUSG00000024187	Fam234a	17:26225912-26226023	SE	2	3	-	ENSMUST00000114988	Fam234a-201	5.93	0.0213276	0.0330916	na|28.3018867924528|27.6785714285714	34.020618556701|35.6435643564356|32.1100917431193
12:21301575-21302358	ENSMUSG00000054309	Cpsf3	12:21301575-21301578	A5SS	3	3	-	Ex.ENSMUST00000067284	Ex.Cpsf3-201	5.93	0.0381022	0.0467316	22.8571428571429|27.2727272727273|26.3888888888889	31.1475409836066|34|29.1666666666667
2:30301090-30303659	ENSMUSG00000052533	Nup188	2:30302005-30302045	SE	3	2	-	ENSMUST00000138666	Nup188-205	5.92	0.394728	0.852153	43.75|42.5|43.4782608695652	na|57.1428571428571|41.1764705882353
1:179531465-179533632	ENSMUSG00000026492	Tfb2m	1:179532065-179532127	SE	3	3	-	ENSMUST00000027769	Tfb2m-201	5.92	0.129447	0.235526	86.9565217391304|81.3636363636364|84.5360824742268	93.3333333333333|92.3566878980892|84.9315068493151
14:31135394-31135493	ENSMUSG00000071547	Nt5dc2	14:31135394-31135397	A5SS	3	2	-	Ex.ENSMUST00000090212	Ex.Nt5dc2-201	5.92	0.472937	0.492627	36.3636363636364|21.4285714285714|37.9310344827586	41.1764705882353|na|34.4827586206897
13:55674118-55675895	ENSMUSG00000021500	Ddx46	13:55674118-55674121	A5SS	3	3	-	ONT.4337.7	ONT.4337.7	5.91	0.480951	0.623282	52.9411764705882|66.6666666666667|57.8947368421053	76.6666666666667|64.2857142857143|54.2857142857143
13:55674115-55675895	ENSMUSG00000021500	Ddx46	13:55674115-55674121	A5SS	3	3	-	ONT.4337.7	ONT.4337.7	5.91	0.480951	0.623282	52.9411764705882|66.6666666666667|57.8947368421053	76.6666666666667|64.2857142857143|54.2857142857143
17:29269003-29294006	ENSMUSG00000052712	BC004004	17:29277857-29277947	MXE	3	3	-	ENSMUST00000120346	BC004004-202	5.89	0.516418	0.804904	61.0344827586207|86.8131868131868|84.7457627118644	84.2433697347894|83.4162520729685|82.5993555316864
11:65822015-65828041	ENSMUSG00000018347	Zkscan6	11:65822828-65822938	SE	3	3	-	ONT.2241.2	ONT.2241.2	5.89	0.473874	0.561952	75|55.3191489361702|62.0689655172414	76|73.3333333333333|60.7142857142857
11:46437010-46440562	ENSMUSG00000020397	Med7	11:46439806-46439824	MXE	3	3	-	ENSMUST00000140027	Med7-206	5.89	0.0153891	0.0179146	9.41176470588235|13.8888888888889|11.1111111111111	16.551724137931|18.6206896551724|16.9154228855721
17:28952570-28963250	ENSMUSG00000005936	Kctd20	17:28961414-28961640	MXE	2	3	-	ENSMUST00000232729	Kctd20-209	5.87	0.191233	0.297868	na|33.695652173913|41.5384615384615	40.5405405405405|44.7761194029851|45.1327433628319
11:96821410-96822103	ENSMUSG00000038615	Nfe2l1	11:96822101-96822104	A5SS	2	3	-	Ex.ENSMUST00000081775	Ex.Nfe2l1-201	5.87	0.541998	0.561164	na|17.5824175824176|30.7692307692308	20|38.6363636363636|31.5068493150685
6:113417412-113418809	ENSMUSG00000051169	Rpusd3	6:113417847-113417946	SE	3	3	-	ENSMUST00000151618	Rpusd3-209	5.86	0.0275259	0.103668	50|53.125|47.3684210526316	56|56.8627450980392|55.2238805970149
5:29363956-29378126	ENSMUSG00000010721	Lmbr1	5:29364921-29365815	SE	3	3	-	ENSMUST00000196321	Lmbr1-203	5.86	0.239572	0.823845	13.0434782608696|3.03030303030303|3.2258064516129	17.5438596491228|8.82352941176471|10.5263157894737
4:40723845-40726104	ENSMUSG00000028410	Dnaja1	4:40723973-40724150	SE	3	3	-	ENSMUST00000030118	Dnaja1-201	5.85	0.0280979	0.0829629	89.8682877406282|94.4757033248082|95.4978813559322	98.909435751541|99.1402471789361|99.3298585256887
18:11660942-11677594	ENSMUSG00000041238	Rbbp8	18:11672582-11672624	SE	3	3	-	ENSMUST00000047322	Rbbp8-201	5.85	0.557409	0.904802	68.75|98.7654320987654|92	92.9824561403509|90.2439024390244|93.8461538461538
17:69287338-69288850	ENSMUSG00000024044	Epb41l3	17:69287612-69287728	SE	3	2	-	ENSMUST00000080208	Epb41l3-201	5.85	0.150295	0.240983	80.9523809523809|87.9518072289157|82.8571428571429	87.8787878787879|na|91.6666666666667
6:120848552-120862854	ENSMUSG00000009112	Bcl2l13	6:120848552-120848616	A5SS	2	3	-	ENSMUST00000009256	Bcl2l13-201	5.84	0.167884	0.641162	na|85.7142857142857|90	97.2222222222222|94.1176470588235|89.7435897435898
3:103029213-103038691	ENSMUSG00000068823	Csde1	3:103036575-103036721	SE	3	3	-	ENSMUST00000199420	Csde1-215	5.84	0.460323	1	9.33333333333333|29.9065420560748|24.6478873239437	20.2325581395349|32.5|28.6729857819905
2:26339707-26344601	ENSMUSG00000026930	Gpsm1	2:26340405-26340560	SE	3	3	-	ONT.8778.2	ONT.8778.2	5.84	0.00932585	0.0199311	18.8405797101449|15.0900900900901|18.1547619047619	22.9116945107399|22.5806451612903|24.1090146750524
2:120612431-120615854	ENSMUSG00000027285	Haus2	2:120613051-120613120	SE	3	3	-	ENSMUST00000110706	Haus2-202	5.84	0.190922	0.378998	91.6666666666667|80|88.5245901639344	95|92|90.6976744186046
4:45400180-45408694	ENSMUSG00000045973	Slc25a51	4:45404727-45404835	SE	3	3	-	ENSMUST00000107796	Slc25a51-201	5.83	0.14864	0.443801	86.9565217391304|97.4729241877256|89.4736842105263	97.5206611570248|98.2352941176471|95.6349206349206
12:65043358-65044005	ENSMUSG00000035597	Prpf39	12:65043715-65043877	MXE	2	3	-	ENSMUST00000129956	Prpf39-202	5.83	0.573998	0.711381	na|30.9090909090909|39.5833333333333	54.5454545454545|34.4827586206897|34.2105263157895
9:54950904-54952314	ENSMUSG00000032301	Psma4	9:54951344-54951428	SE	3	3	-	ONT.16634.6	ONT.16634.6	5.82	0.255707	1	15.7258064516129|28.3375314861461|28.4692417739628	29.5964125560538|32.262996941896|28.1456953642384
3:67384699-67392891	ENSMUSG00000048416	Mlf1	3:67390978-67391022	SE	3	3	-	ENSMUST00000061322	Mlf1-201	5.82	0.146171	0.361253	65.0871080139373|72.4632843791722|70.7672445592032	77.0896391152503|78.0657226823404|70.6148994875838
3:31096703-31098419	ENSMUSG00000027660	Skil	3:31097466-31097705	RI	2	3	-	ENSMUST00000029194	Skil-201	5.82	0.0250451	0.0607474	na|6.89655172413793|7.14285714285714	11.7647058823529|15|11.7647058823529
12:100332720-100347935	ENSMUSG00000033530	Ttc7b	12:100343856-100343993	MXE	3	3	-	ONT.4106.3	ONT.4106.3	5.82	0.466624	0.566409	18.1818181818182|31.7647058823529|36.5853658536585	28.3783783783784|43.8356164383562|31.7647058823529
9:18304387-18305295	ENSMUSG00000001774	Chordc1	9:18305293-18305295	A3SS	3	3	-	ENSMUST00000001825	Chordc1-201	5.81	0.0293871	0.452251	90|89.7435897435898|94.2857142857143	98.989898989899|95.8333333333333|96.6442953020134
5:105886429-105891117	ENSMUSG00000029290	Zfp326	5:105888434-105888839	SE	3	3	-	ENSMUST00000031227	Zfp326-201	5.81	0.253063	0.774945	79.7979797979798|85.207100591716|76.158940397351	92|80|86.5853658536585
4:153957323-153960530	ENSMUSG00000047613	A430005L14Rik	4:153959749-153959862	SE	3	3	-	ENSMUST00000058393	A430005L14Rik-201	5.8	0.0239505	0.0692414	87.037037037037|82.9896907216495|87.7828054298643	92.1161825726141|92.6829268292683|90.4153354632588
15:11387573-11387700	ENSMUSG00000022241	Tars	15:11387697-11387701	A5SS	3	3	-	Ex.ENSMUST00000022849	Ex.Tars-201	5.8	0.0546005	0.0762556	3.2258064516129|7.46268656716418|9.09090909090909	10|14.2857142857143|12.9032258064516
X:95131016-95165599	ENSMUSG00000025656	Arhgef9	X:95165589-95165599	A5SS	2	2	-	ENSMUST00000113882	Arhgef9-204	5.79	0.535521	1	na|5.55555555555556|21.0526315789474	na|18.1818181818182|20
X:95131016-95165592	ENSMUSG00000025656	Arhgef9	X:95165589-95165592	A5SS	2	2	-	ENSMUST00000113882	Arhgef9-204	5.79	0.535521	1	na|5.55555555555556|21.0526315789474	na|18.1818181818182|20
4:148617706-148618673	ENSMUSG00000041459	Tardbp	4:148618665-148618673	A5SS	3	3	-	ENSMUST00000045180	Tardbp-201	5.79	0.340012	0.951826	50|55.8139534883721|60.4166666666667	56.0975609756098|57.5|70
11:40752352-40753807	ENSMUSG00000020326	Ccng1	11:40752352-40752357	A3SS	3	3	-	Ex.ENSMUST00000020576	Ex.Ccng1-201	5.79	0.114577	0.133152	84.7457627118644|92.5133689839572|94.0140845070423	95.9363957597173|96.5442764578834|96.1595273264402
15:12166287-12171758	ENSMUSG00000022201	Zfr	15:12170816-12170913	SE	3	3	-	ENSMUST00000122941	Zfr-201	5.78	0.303703	0.424313	80.6451612903226|96.7741935483871|91.8367346938776	97.7272727272727|93.9393939393939|94.9367088607595
18:62984071-62986178	ENSMUSG00000024581	Napg	18:62984071-62984074	A5SS	3	3	-	Ex.ENSMUST00000025474	Ex.Napg-201	5.77	0.311174	0.515909	16|6.12244897959184|8.88888888888889	18.6440677966102|21.4285714285714|8.23529411764706
5:140331956-140334454	ENSMUSG00000036639	Nudt1	5:140332423-140332473	SE	3	3	-	ENSMUST00000050205	Nudt1-201	5.76	0.470767	1	64.1509433962264|60|60.8695652173913	66.1290322580645|55.7894736842105|80.3921568627451
12:111539881-111540129	ENSMUSG00000021282	Eif5	12:111539881-111539882	A5SS	3	3	-	Ex.ENSMUST00000050993	Ex.Eif5-201	5.76	0.0955847	0.116589	79.7752808988764|87|87.7256317689531	91.6267942583732|91.0344827586207|89.1050583657588
11:49250656-49260570	ENSMUSG00000020346	Mgat1	11:49251550-49251674	SE	3	3	-	ENSMUST00000101293	Mgat1-202	5.76	0.203862	0.236832	78.9473684210526|80.2919708029197|89.8876404494382	85.6287425149701|90.1408450704225|90.625
8:3639618-3641110	ENSMUSG00000004626	Stxbp2	8:3640549-3641110	A3SS	3	3	-	ONT.15514.2	ONT.15514.2	5.75	0.54196	1	38.0952380952381|28.5714285714286|40	54.5454545454545|27.2727272727273|42.1052631578947
3:40961667-40962168	ENSMUSG00000025762	Larp1b	3:40961667-40961788	A5SS	3	3	-	ENSMUST00000200432	Larp1b-215	5.75	0.216552	0.530167	0|11.3924050632911|0	9.61538461538462|11.214953271028|7.8125
2:23094518-23099564	ENSMUSG00000026781	Acbd5	2:23099562-23099564	A3SS	3	3	-	ENSMUST00000028121	Acbd5-201	5.75	0.562166	1	50|29.7297297297297|20	41.1764705882353|34.6153846153846|41.1764705882353
8:25828860-25832639	ENSMUSG00000031575	Ash2l	8:25831273-25831348	SE	3	3	-	ENSMUST00000068892	Ash2l-201	5.74	0.0389242	0.346565	83.3333333333333|83.1168831168831|78.4615384615385	89.2857142857143|85.7142857142857|87.1428571428571
5:121803081-121810850	ENSMUSG00000042605	Atxn2	5:121806222-121806275	SE	2	2	-	ENSMUST00000051950	Atxn2-201	5.74	0.377589	1	33.3333333333333|36.3636363636364|na	35.7142857142857|na|45.4545454545455
5:112276772-112307565	ENSMUSG00000029344	Tpst2	5:112303900-112307566	A3SS	3	3	-	Ex.TSS.ENSMUST00000071455	Ex.TSS.ENSMUST00000071455	5.74	0.0610535	0.189365	88.5714285714286|95.1219512195122|92.1052631578947	100|96.6666666666667|96.3636363636364
4:132186948-132210751	ENSMUSG00000040025	Ythdf2	4:132204132-132210752	A5SS	3	3	-	Ex.TSS.ENSMUST00000085181	Ex.TSS.ENSMUST00000085181	5.74	0.192871	0.522273	67.9245283018868|70.3448275862069|64.7619047619048	80|69.8795180722892|70.3703703703704
12:57230612-57306010	ENSMUSG00000047022	Mipol1	12:57238363-57306011	A3SS	3	3	-	Ex.ONT.3659.2	Ex.ONT.3659.2	5.74	0.61395	0.760278	33.3333333333333|49.0196078431373|62.5	65.3061224489796|43.6363636363636|53.125
12:57230612-57303344	ENSMUSG00000047022	Mipol1	12:57238363-57303345	A3SS	3	3	-	Ex.TSS.ENSMUST00000123498	Ex.TSS.ENSMUST00000123498	5.74	0.61395	0.760278	33.3333333333333|49.0196078431373|62.5	65.3061224489796|43.6363636363636|53.125
4:57857038-57892868	ENSMUSG00000038729	Akap2	4:57883024-57883202	MXE	3	3	-	ENSMUST00000043456	Akap2-201	5.73	0.121209	0.364125	13.6363636363636|18.8571428571429|20.4419889502762	23.1833910034602|19.8830409356725|27.0491803278689
3:32510733-32514383	ENSMUSG00000027667	Zfp639	3:32513001-32513192	SE	3	3	-	ENSMUST00000191783	Zfp639-202	5.73	0.244991	0.594482	100|85.981308411215|91.3461538461538	97.979797979798|100|96.5277777777778
2:34407255-34435132	ENSMUSG00000038696	Mapkap1	2:34407255-34419265	A5SS	3	3	-	Ex.TSS.ENSMUST00000124443	Ex.TSS.ENSMUST00000124443	5.73	0.482067	1	0|17.9775280898876|10.9375	5.71428571428571|23.728813559322|16.6666666666667
X:134602763-134604854	ENSMUSG00000045427	Hnrnph2	X:134602918-134602962	SE	3	3	-	ENSMUST00000050331	Hnrnph2-201	5.72	0.401023	1	24.2424242424242|39.6648044692737|28.8135593220339	43.979057591623|35.8078602620087|30.0970873786408
8:104641089-104641310	ENSMUSG00000031879	Ciao2b	8:104641307-104641311	A5SS	3	3	-	Ex.ENSMUST00000093234	Ex.Ciao2b-201	5.72	0.194723	1	73.0769230769231|78.9473684210526|72.5	82.9787234042553|84.2105263157895|74.5098039215686
1:73925130-73937317	ENSMUSG00000055322	Tns1	1:73925524-73937302	RI	2	3	-	Ex.ENSMUST00000189228	Ex.Tns1-213	5.72	0.180264	0.341848	na|5|7.14285714285714	8.69565217391304|16.6666666666667|10
17:7972970-7973940	ENSMUSG00000073471	Rsph3a	17:7973937-7973940	A3SS	3	3	-	Ex.ENSMUST00000097423	Ex.Rsph3a-201	5.72	0.0647703	0.104588	82.8947368421053|85|80.4347826086957	85.4166666666667|88.2978723404255|91.7721518987342
13:60760635-60762801	ENSMUSG00000021559	Dapk1	13:60761864-60762356	RI	3	2	-	ENSMUST00000077453	Dapk1-202	5.72	0.726231	0.941999	70.8333333333333|34.7826086956522|59.2592592592593	52.9411764705882|na|68.4210526315789
11:94942439-94942559	ENSMUSG00000001506	Col1a1	11:94942439-94942440	A5SS	3	3	-	Ex.ENSMUST00000001547	Ex.Col1a1-201	5.72	0.416254	0.502763	75|94.1176470588235|89.2857142857143	96.8421052631579|90.9090909090909|87.8260869565217
7:30564302-30565094	ENSMUSG00000078765	U2af1l4	7:30564474-30564607	MXE	3	3	-	ENSMUST00000043273	U2af1l4-201	5.71	0.0450515	0.265727	75.085910652921|80.7757166947723|80.2898550724638	83.9350180505415|85.9574468085106|83.3806818181818
17:34824849-34836429	ENSMUSG00000061207	Stk19	17:34832446-34832541	MXE	3	3	-	ENSMUST00000077477	Stk19-201	5.71	0.250504	0.268773	70.2439024390244|73.1843575418994|84.020618556701	80.7692307692308|82.9787234042553|80.8270676691729
17:34824325-34824750	ENSMUSG00000061207	Stk19	17:34824514-34824661	SE	3	3	-	ENSMUST00000077477	Stk19-201	5.71	0.198728	0.312464	65.0900900900901|72.8260869565217|76.6197183098592	74.2857142857143|79.2727272727273|78.1115879828326
15:89582537-89583682	ENSMUSG00000022621	Rabl2	15:89583431-89583598	RI	3	3	-	Ex.ENSMUST00000094056	Ex.Rabl2-202	5.7	0.0250483	0.0356184	0|3.2258064516129|5.26315789473684	9.09090909090909|9.09090909090909|7.40740740740741
3:135585516-135590315	ENSMUSG00000028163	Nfkb1	3:135589327-135589504	SE	3	3	-	ENSMUST00000164430	Nfkb1-206	5.69	0.134154	0.31309	85.4545454545455|81.6326530612245|82.051282051282	94.0860215053764|84.7222222222222|87.4015748031496
13:6625214-6635924	ENSMUSG00000021196	Pfkp	13:6635921-6635925	A5SS	3	3	-	Ex.ENSMUST00000021614	Ex.Pfkp-201	5.68	0.244865	0.319829	4.54545454545455|17.4311926605505|12.6315789473684	14.1843971631206|20.4081632653061|17.0454545454545
12:111539688-111540129	ENSMUSG00000021282	Eif5	12:111539801-111539882	SE	3	3	-	ENSMUST00000050993	Eif5-201	5.68	0.0836162	0.101992	83.5164835164835|90.9887359198999|90.4504504504504	95.048309178744|93.9068100358423|93.0300096805421
10:89808661-89811486	ENSMUSG00000019951	Uhrf1bp1l	10:89809628-89809778	SE	3	2	-	ENSMUST00000020112	Uhrf1bp1l-201	5.68	0.219341	0.243608	100|91.304347826087|91.6666666666667	100|na|100
15:76351660-76352423	ENSMUSG00000022553	Maf1	15:76352420-76352423	A3SS	3	3	-	Ex.TSS.ENSMUST00000023212	Ex.TSS.ENSMUST00000023212	5.67	0.302761	0.324451	47.5728155339806|55.0847457627119|55.7377049180328	64.0883977900553|50.6756756756757|60.6481481481482
13:73942055-73942693	ENSMUSG00000057649	Brd9	13:73942631-73942693	A3SS	3	3	-	ENSMUST00000223525	Brd9-212	5.67	0.211819	0.276266	17.8571428571429|14.1025641025641|10.7692307692308	14.2857142857143|20|25.4545454545455
13:73942055-73942690	ENSMUSG00000057649	Brd9	13:73942631-73942690	A3SS	3	3	-	ENSMUST00000223525	Brd9-212	5.67	0.211819	0.276266	17.8571428571429|14.1025641025641|10.7692307692308	14.2857142857143|20|25.4545454545455
10:81271283-81271391	ENSMUSG00000004931	Apba3	10:81271365-81271391	A3SS	3	3	-	ENSMUST00000057798	Apba3-201	5.67	0.0576323	0.0636785	88.8888888888889|94.5945945945946|91.304347826087	95.6521739130435|100|96.1538461538462
10:21307780-21336975	ENSMUSG00000019977	Hbs1l	10:21336967-21336975	A3SS	3	3	-	ENSMUST00000219915	Hbs1l-209	5.67	0.480594	0.511362	66.6666666666667|88.3928571428571|86.5384615384615	89.2156862745098|87.5|81.8897637795276
9:54950904-54952081	ENSMUSG00000032301	Psma4	9:54951344-54951428	SE	3	3	-	ENSMUST00000172407	Psma4-207	5.66	0.165025	1	19.3877551020408|29.4704528012279|28.4982935153584	30.5084745762712|33.2402234636872|30.5796135909394
1:92639749-92641874	ENSMUSG00000073616	Cops9	1:92639749-92639759	A3SS	3	3	-	Ex.TSS.ONT.719.2	Ex.TSS.ONT.719.2	5.66	0.475239	0.494915	17.8571428571429|38.0952380952381|17.2413793103448	28.125|34.375|27.6595744680851
6:39367047-39377618	ENSMUSG00000029924	Slc37a3	6:39372847-39372927	MXE	2	2	-	ENSMUST00000202204	Slc37a3-207	5.65	0.546608	1	na|20.7547169811321|11.1111111111111	27.7777777777778|na|15.3846153846154
2:164793011-164799719	ENSMUSG00000017307	Acot8	2:164795082-164795179	MXE	3	3	-	ENSMUST00000017451	Acot8-201	5.65	0.179833	0.37332	33.8235294117647|37.5|45.1219512195122	44.4444444444444|46.2686567164179|42.6966292134831
7:7296070-7298691	ENSMUSG00000000605	Clcn4	7:7296724-7296878	SE	3	3	-	ENSMUST00000000619	Clcn4-201	5.64	0.42848	0.447584	57.5757575757576|68.1818181818182|55	69.0140845070423|72.5274725274725|56.140350877193
2:168217792-168220036	ENSMUSG00000093752	Gm20716	2:168220033-168220036	A5SS	3	3	-	Ex.ONT.10131.1	Ex.ONT.10131.1	5.64	0.237963	0.496875	85|78.7234042553192|73.1707317073171	81.5789473684211|83.3333333333333|88.8888888888889
2:162932143-162933425	ENSMUSG00000016921	Srsf6	2:162932815-162933082	SE	3	3	-	ENSMUST00000017065	Srsf6-201	5.64	0.148393	0.307242	10|3.1055900621118|0.920810313075507	7.40740740740741|12.8205128205128|10.7296137339056
5:69527355-69542560	ENSMUSG00000029158	Yipf7	5:69541047-69541163	SE	3	3	-	ENSMUST00000031045	Yipf7-201	5.63	0.532059	1	68|91.0299003322259|92.8977272727273	89.6103896103896|93.0513595166163|86.1702127659574
5:124576915-124578436	ENSMUSG00000029388	Eif2b1	5:124577016-124577152	SE	3	3	-	ENSMUST00000031334	Eif2b1-201	5.63	0.195727	0.628759	84.7619047619048|95.3488372093023|95.4692556634304	95.959595959596|98.3221476510067|98.2005141388175
2:76708754-76714922	ENSMUSG00000051747	Ttn	2:76714213-76714328	RI	3	3	-	Ex.ENSMUST00000111846	Ex.Ttn-204	5.63	0.00908267	0.0203827	8.7719298245614|9.64912280701754|8.23529411764706	13.9240506329114|16.6666666666667|12.9411764705882
6:142757027-142764553	ENSMUSG00000030282	Cmas	6:142764287-142764554	A3SS	3	3	-	Ex.TSS.ENSMUST00000133248	Ex.TSS.ENSMUST00000133248	5.62	0.475536	1	75|92.3076923076923|86.6666666666667	87.5|100|83.3333333333333
4:46135387-46137428	ENSMUSG00000035495	Tstd2	4:46135595-46137320	RI	2	2	-	Ex.ENSMUST00000144495	Ex.Tstd2-205	5.62	0.643035	1	na|8.33333333333333|15.3846153846154	27.2727272727273|na|7.69230769230769
1:36316328-36318083	ENSMUSG00000037447	Arid5a	1:36317204-36317662	SE	3	2	-	ENSMUST00000115031	Arid5a-203	5.62	0.122029	0.225508	70.5882352941177|64.5833333333333|70.4545454545455	75|na|73.3333333333333
11:3131881-3132327	ENSMUSG00000023764	Sfi1	11:3132132-3132215	RI	2	3	-	Ex.ENSMUST00000066391	Ex.Sfi1-201	5.62	0.785017	0.907743	35.5555555555556|na|25	7.69230769230769|53.8461538461538|46.1538461538462
9:15311696-15313989	ENSMUSG00000031939	Taf1d	9:15312774-15312836	SE	3	3	-	ENSMUST00000213763	Taf1d-204	5.61	0.207537	1	76.1363636363636|63.8095238095238|70.6896551724138	77.4774774774775|73.728813559322|76.25
9:108796397-108797206	ENSMUSG00000032599	Ip6k2	9:108796655-108796783	MXE	3	3	-	ENSMUST00000194782	Ip6k2-209	5.61	0.0862749	1	15.625|12.0481927710843|10	21.0526315789474|14.7058823529412|18.75
6:30088989-30089914	ENSMUSG00000058440	Nrf1	6:30089912-30089914	A3SS	3	3	-	ENSMUST00000115206	Nrf1-207	5.61	0.784105	1	9.09090909090909|71.4285714285714|52.9411764705882	60|45.4545454545455|44.8275862068966
3:142304470-142312122	ENSMUSG00000028273	Pdlim5	3:142312109-142312122	A5SS	3	3	-	ONT.11037.10	ONT.11037.10	5.61	0.155756	0.369535	33.3333333333333|41.635687732342|41.2133891213389	42.0168067226891|47.7591036414566|43.2460732984293
3:142304470-142312118	ENSMUSG00000028273	Pdlim5	3:142312109-142312118	A5SS	3	3	-	ONT.11037.10	ONT.11037.10	5.61	0.155756	0.369535	33.3333333333333|41.635687732342|41.2133891213389	42.0168067226891|47.7591036414566|43.2460732984293
19:28963536-28967800	ENSMUSG00000064202	4430402I18Rik	19:28963674-28967593	RI	3	3	-	Ex.ENSMUST00000162110	Ex.4430402I18Rik-205	5.61	0.720401	1	9.09090909090909|6.45161290322581|18.1818181818182	45|5.55555555555556|0
X:74273692-74277038	ENSMUSG00000019088	Dnase1l1	X:74276646-74276734	MXE	3	3	-	ENSMUST00000075821	Dnase1l1-202	5.6	0.283506	1	44.3298969072165|52.212389380531|37.8787878787879	54.0540540540541|48.7179487179487|48.4615384615385
9:44412484-44413136	ENSMUSG00000043923	Ccdc84	9:44412917-44413022	SE	3	3	-	ENSMUST00000053286	Ccdc84-201	5.6	0.130449	1	82.7160493827161|82.258064516129|90.6976744186046	90.9090909090909|88.8888888888889|92.6829268292683
8:13787472-13791881	ENSMUSG00000038398	Upf3a	8:13787472-13787475	A5SS	3	3	-	Ex.ENSMUST00000043767	Ex.Upf3a-201	5.6	0.0495946	0.409727	13.1147540983607|7.79220779220779|14.2857142857143	17.1052631578947|17.1052631578947|17.7777777777778
5:25760129-25809784	ENSMUSG00000056367	Actr3b	5:25798446-25798501	SE	2	3	-	ENSMUST00000088244	Actr3b-201	5.6	0.535239	1	na|76.4044943820225|57.6470588235294	78.5714285714286|70.6896551724138|68.6046511627907
16:35025943-35075594	ENSMUSG00000035376	Hacd2	16:35075573-35075594	A3SS	3	3	-	Ex.ONT.6259.2	Ex.ONT.6259.2	5.59	0.143039	0.212716	10.5263157894737|5.17241379310345|14.5833333333333	18.1818181818182|15.625|13.2530120481928
16:35025943-35075587	ENSMUSG00000035376	Hacd2	16:35075573-35075587	A3SS	3	3	-	ONT.6259.2	ONT.6259.2	5.59	0.143039	0.212716	10.5263157894737|5.17241379310345|14.5833333333333	18.1818181818182|15.625|13.2530120481928
16:17100308-17111142	ENSMUSG00000022771	Ppil2	16:17103576-17103627	MXE	3	3	-	ENSMUST00000023455	Ppil2-201	5.59	0.401445	0.588387	80|94.331983805668|96.0352422907489	89.6551724137931|100|97.489539748954
9:37402152-37403151	ENSMUSG00000032125	Robo4	9:37402555-37402887	SE	3	3	-	ENSMUST00000102895	Robo4-201	5.58	0.160899	1	84.8484848484848|85.1063829787234|92.8571428571429	91.6666666666667|90.9090909090909|96.969696969697
10:29354448-29361983	ENSMUSG00000038876	Rnf146	10:29361285-29361345	SE	3	3	-	ENSMUST00000214896	Rnf146-206	5.58	0.0939009	0.101291	9.19540229885057|6|9.375	15.0753768844221|16.9491525423729|9.29368029739777
X:56506880-56507839	ENSMUSG00000035967	Ints6l	X:56507063-56507213	RI	3	3	-	ENSMUST00000039374	Ints6l-201	5.56	0.351429	1	14.0350877192982|10|3.57142857142857	12.5|8.69565217391304|23.0769230769231
7:44993032-44994362	ENSMUSG00000003190	Bcl2l12	7:44994180-44994271	SE	3	3	-	ENSMUST00000003290	Bcl2l12-201	5.56	0.474106	1	73.2142857142857|91.875|95.2702702702703	89.247311827957|94.6236559139785|93.1623931623932
11:32253950-32263024	ENSMUSG00000020289	Nprl3	11:32255439-32255568	MXE	3	3	-	ENSMUST00000129010	Nprl3-208	5.56	0.361015	0.41781	43.75|36.2745098039216|32.0512820512821	35.0515463917526|49.2537313432836|44.4444444444444
8:91124676-91124822	ENSMUSG00000031667	Aktip	8:91124676-91124678	A3SS	3	3	-	Ex.TSS.ENSMUST00000109609	Ex.TSS.ENSMUST00000109609	5.55	0.475275	1	31.5789473684211|48.6111111111111|35.8208955223881	34.6666666666667|47.5|50.5050505050505
3:152244024-152247928	ENSMUSG00000039103	Nexn	3:152247086-152247274	SE	3	3	-	ONT.11058.10	ONT.11058.10	5.55	0.0526245	0.124884	90|93.2038834951456|97	99.3490642799024|98.5955056179775|98.9048596851472
15:99315570-99315722	ENSMUSG00000023007	Prpf40b	15:99315570-99315581	A5SS	3	3	-	ENSMUST00000134034	Prpf40b-207	5.55	0.164503	0.239214	7.69230769230769|5.26315789473684|2.94117647058824	16.1290322580645|10.5263157894737|5.88235294117647
14:63198922-63201632	ENSMUSG00000021944	Gata4	14:63200552-63201477	RI	3	3	-	Ex.ENSMUST00000067417	Ex.Gata4-201	5.55	0.507805	0.700121	16|8.51063829787234|14.7058823529412	17.3913043478261|31.8181818181818|6.66666666666667
13:37979807-37983392	ENSMUSG00000021427	Ssr1	13:37983389-37983393	A5SS	3	3	-	Ex.TSS.ENSMUST00000021864	Ex.TSS.ENSMUST00000021864	5.55	0.053056	0.0680348	1.38888888888889|6.86274509803922|4.42477876106195	9.4017094017094|12.1621621621622|7.75193798449612
11:20692589-20703710	ENSMUSG00000049659	Aftph	11:20698313-20698373	SE	3	2	-	ENSMUST00000035350	Aftph-201	5.55	0.582068	0.670362	78.2608695652174|78.5714285714286|92.8571428571429	80|na|97.5609756097561
8:111621596-111623778	ENSMUSG00000033545	Znrf1	8:111621688-111622798	RI	3	3	-	ENSMUST00000095176	Znrf1-201	5.54	0.398845	1	18.6915887850467|19.047619047619|13.7254901960784	29.4117647058824|11.5384615384615|27.1428571428571
1:85679110-85691974	ENSMUSG00000026222	Sp100	1:85681086-85681139	SE	3	3	-	ENSMUST00000066427	Sp100-202	5.54	0.678858	1	68.75|78.2608695652174|63.6363636363636	92|53.125|82.1428571428571
5:121811507-121814898	ENSMUSG00000042605	Atxn2	5:121811613-121814592	RI	3	3	-	Ex.ENSMUST00000199864	Ex.Atxn2-218	5.53	0.188611	0.588932	3.125|13.7931034482759|9.09090909090909	14.8148148148148|11.1111111111111|16.6666666666667
1:74292889-74293006	ENSMUSG00000006301	Tmbim1	1:74293005-74293006	A5SS	3	3	-	Ex.ENSMUST00000016309	Ex.Tmbim1-201	5.53	0.0546645	0.104015	86.3636363636364|83.8983050847458|90.1785714285714	94.1176470588235|92|90.9090909090909
17:56284431-56286212	ENSMUSG00000024197	Plin3	17:56286209-56286213	A5SS	3	3	-	Ex.ENSMUST00000019726	Ex.Plin3-201	5.53	0.092471	0.147496	10|15.3061224489796|17.3076923076923	20.1680672268908|17.3913043478261|21.6417910447761
15:100520563-100522495	ENSMUSG00000009733	Tfcp2	15:100520716-100522388	RI	2	3	-	Ex.ENSMUST00000009877	Ex.Tfcp2-201	5.53	0.301664	0.412112	na|0|8.69565217391304	6.25|9.09090909090909|14.2857142857143
19:57039488-57040486	ENSMUSG00000025085	Ablim1	19:57040483-57040486	A5SS	3	3	-	ONT.8691.3	ONT.8691.3	5.52	0.238141	0.411133	91.6666666666667|90|79.0697674418605	93.2038834951456|91.5254237288136|92.5531914893617
14:52003759-52004611	ENSMUSG00000004562	Arhgef40	14:52003973-52004116	SE	3	3	-	ENSMUST00000093813	Arhgef40-201	5.52	0.42906	0.448177	70.5263157894737|75.609756097561|89.7435897435898	81.8181818181818|89.1891891891892|81.4285714285714
13:45532405-45542452	ENSMUSG00000000253	Gmpr	13:45539032-45542453	A3SS	2	3	-	Ex.ONT.4276.3	Ex.ONT.4276.3	5.52	0.390831	0.501971	na|31.25|41.9354838709677	36.8421052631579|47.0588235294118|42.4242424242424
10:29354448-29361963	ENSMUSG00000038876	Rnf146	10:29361285-29361345	SE	3	3	-	ENSMUST00000037548	Rnf146-201	5.52	0.164235	0.177158	15.2941176470588|8.96551724137931|12.8787878787879	19.5402298850575|21.4765100671141|12.6760563380282
2:126639345-126650067	ENSMUSG00000027361	Gabpb1	2:126646563-126646748	SE	3	3	-	ENSMUST00000103226	Gabpb1-203	5.51	0.269554	0.537785	82.4561403508772|91.1392405063291|80.6451612903226	91.4893617021277|94.4444444444444|84.8484848484848
17:35898257-35901611	ENSMUSG00000024426	Atat1	17:35898351-35901367	RI	3	3	-	Ex.ENSMUST00000149277	Ex.Atat1-214	5.5	0.155324	0.245364	0|3.27868852459016|5.26315789473684	13.7931034482759|6.25|5
12:108867774-108875113	ENSMUSG00000021266	Wars	12:108867774-108867777	A3SS	3	3	-	Ex.ENSMUST00000109848	Ex.Wars-201	5.5	0.180419	0.219403	89.4736842105263|83.8383838383838|94.4444444444444	91.8604651162791|96.5116279069768|95.8762886597938
7:111520176-111554438	ENSMUSG00000038296	Galnt18	7:111548676-111548790	SE	3	3	-	ENSMUST00000106663	Galnt18-202	5.49	0.010794	0.0515137	91.588785046729|94.7368421052632|90.7407407407407	97.9166666666667|97.6744186046512|97.9381443298969
2:29892277-29893037	ENSMUSG00000026790	Odf2	2:29893001-29893037	A3SS	3	3	-	ENSMUST00000046571	Odf2-202	5.49	0.198612	0.427217	80.9523809523809|80.7692307692308|81.5789473684211	81.25|85.1851851851852|93.3333333333333
2:19371780-19394250	ENSMUSG00000023094	Msrb2	2:19378162-19394251	A3SS	3	3	-	Ex.ONT.8745.3	Ex.ONT.8745.3	5.49	0.0981641	0.208734	87.0967741935484|92.3566878980892|95.3367875647668	97.1631205673759|98.5130111524164|95.5752212389381
2:19371780-19383240	ENSMUSG00000023094	Msrb2	2:19378162-19383241	A3SS	3	3	-	Ex.TSS.ONT.8745.1	Ex.TSS.ONT.8745.1	5.49	0.0981641	0.208734	87.0967741935484|92.3566878980892|95.3367875647668	97.1631205673759|98.5130111524164|95.5752212389381
1:66701018-66706445	ENSMUSG00000026005	Rpe	1:66701617-66701648	SE	3	3	-	ENSMUST00000113995	Rpe-202	5.49	0.413198	0.782842	7.69230769230769|5.88235294117647|4.44444444444444	23.3766233766234|6.12244897959184|5
17:29326360-29326847	ENSMUSG00000024011	Pi16	17:29326360-29326362	A5SS	2	3	-	Ex.ENSMUST00000114699	Ex.Pi16-201	5.49	0.551585	0.860739	na|93.9393939393939|72	88.8888888888889|87.3015873015873|89.1891891891892
7:128448720-128454935	ENSMUSG00000030846	Tial1	7:128448720-128448770	A3SS	3	3	-	ENSMUST00000106226	Tial1-202	5.48	0.00135894	0.00704157	16.9491525423729|15.0943396226415|15.2542372881356	20.8955223880597|21.9512195121951|20.8955223880597
4:59596964-59597256	ENSMUSG00000028383	Hsdl2	4:59596964-59596966	A5SS	3	3	-	Ex.ENSMUST00000030078	Ex.Hsdl2-201	5.48	0.326385	0.983693	75|90.045766590389|89.2908827785818	89.6381578947368|90.3878583473862|90.7550077041602
2:163470119-163472404	ENSMUSG00000048486	Fitm2	2:163472403-163472404	A5SS	2	3	-	Ex.TSS.ONT.10088.4	Ex.TSS.ONT.10088.4	5.48	0.59612	0.614877	na|64.9122807017544|81.8181818181818	78.9473684210526|87.9310344827586|69.6629213483146
11:60720495-60720637	ENSMUSG00000002812	Flii	11:60720495-60720497	A3SS	3	3	-	ENSMUST00000002889	Flii-201	5.48	0.577935	0.68267	33.3333333333333|52.6315789473684|31.25	54.8387096774194|44.7368421052632|34.0909090909091
10:33256549-33257137	ENSMUSG00000019787	Trdn	10:33256647-33257032	RI	3	3	-	Ex.ONT.1135.2	Ex.ONT.1135.2	5.48	0.204194	0.220185	1.01010101010101|0|10.7692307692308	9.09090909090909|11.4942528735632|7.6271186440678
19:15907068-15909302	ENSMUSG00000024640	Psat1	19:15909301-15909302	A5SS	3	3	-	Ex.ENSMUST00000025542	Ex.Psat1-201	5.47	0.0439559	0.0737873	90|92.4050632911392|87.8787878787879	92.8571428571429|97.0588235294118|96.7741935483871
17:33669079-33670080	ENSMUSG00000059208	Hnrnpm	17:33670077-33670080	A5SS	3	3	-	Ex.ONT.7309.11	Ex.ONT.7309.11	5.47	0.451307	0.707712	34.375|42.2492401215805|55.5555555555556	45.1492537313433|52.0408163265306|51.3986013986014
5:17829546-17888710	ENSMUSG00000002944	Cd36	5:17849657-17888711	A5SS	3	3	-	Ex.TSS.ONT.12783.25	Ex.TSS.ONT.12783.25	5.46	0.0675504	0.229144	3.84615384615385|6.89655172413793|5.17241379310345	7.3394495412844|14.2857142857143|10.655737704918
2:150118201-150119824	ENSMUSG00000068134	Zfp120	2:150119565-150119825	A5SS	2	3	-	Ex.ENSMUST00000094538	Ex.Zfp120-202	5.46	0.626394	1	na|60|38.8888888888889	64.7058823529412|50|50
1:87943444-87945177	ENSMUSG00000070738	Dgkd	1:87943493-87945030	RI	3	3	-	Ex.ONT.201.3	Ex.ONT.201.3	5.46	0.118276	0.224385	89.0625|97.7777777777778|96.7741935483871	100|100|100
1:165593678-165608437	ENSMUSG00000026566	Mpzl1	1:165605609-165605822	MXE	3	3	-	ENSMUST00000191818	Mpzl1-203	5.46	0.38136	0.682636	82.0224719101124|100|96.3541666666667	100|97.6190476190476|97.1428571428571
13:38503561-38504726	ENSMUSG00000038991	Txndc5	13:38504724-38504726	A5SS	3	3	-	Ex.ENSMUST00000035988	Ex.Txndc5-201	5.46	0.31033	0.398263	94.2307692307692|83.7209302325581|85.4545454545455	90.625|100|89.1566265060241
8:111658442-111669490	ENSMUSG00000055835	Zfp1	8:111666078-111666204	MXE	3	3	-	ENSMUST00000212206	Zfp1-204	5.45	0.283322	1	20|31.0344827586207|28.3333333333333	26.1363636363636|34.4827586206897|35.1063829787234
14:36879763-36896254	ENSMUSG00000058690	Ccser2	14:36890342-36890426	MXE	2	3	-	ENSMUST00000183316	Ccser2-210	5.45	0.232083	0.311023	na|36.7088607594937|41.3793103448276	44.2857142857143|48.8888888888889|40.2985074626866
11:6113432-6150494	ENSMUSG00000053838	Nudcd3	11:6125418-6125561	SE	2	3	-	ENSMUST00000066496	Nudcd3-201	5.45	0.485148	0.573367	na|93.0232558139535|77.4774774774775	85.3932584269663|95.1612903225807|91.5492957746479
11:121330199-121335383	ENSMUSG00000025173	Wdr45b	11:121330199-121330232	A3SS	3	3	-	Ex.ENSMUST00000026173	Ex.Wdr45b-201	5.45	0.186399	0.214327	82.3529411764706|92.5742574257426|91.9463087248322	96.1538461538462|93.5185185185185|93.5483870967742
16:13819437-13827387	ENSMUSG00000022681	Ntan1	16:13827060-13827125	MXE	3	3	-	ENSMUST00000115805	Ntan1-202	5.44	0.0834949	0.121972	57.87728026534|54.524089306698|59.6774193548387	64.9301143583227|59.1587516960651|64.321608040201
1:73927912-73928513	ENSMUSG00000055322	Tns1	1:73928111-73928460	RI	3	3	-	Ex.ENSMUST00000187691	Ex.Tns1-209	5.43	0.249458	0.472968	0|8.33333333333333|9.52380952380952	6.25|12.5|15.3846153846154
5:20782448-20789628	ENSMUSG00000039987	Phtf2	5:20782448-20782491	A3SS	2	3	-	ENSMUST00000118174	Phtf2-201	5.42	0.0159679	0.0542326	na|80.7228915662651|83.6065573770492	87.719298245614|87.2340425531915|87.8048780487805
5:122818005-122818857	ENSMUSG00000029472	Anapc5	5:122818854-122818857	A5SS	3	3	-	Ex.ENSMUST00000086216	Ex.Anapc5-201	5.42	0.0709851	0.21648	84.251968503937|88.2005899705015|91.449814126394	94.2148760330578|94.1176470588235|91.8439716312057
2:120031403-120031574	ENSMUSG00000033852	Gm28042	2:120031502-120031574	A3SS	3	3	-	ENSMUST00000162393	Gm28042-204	5.42	0.0230367	0.0456463	6.25|1.92307692307692|2	8.10810810810811|8.57142857142857|9.75609756097561
13:38043979-38047244	ENSMUSG00000021428	Riok1	13:38045273-38045315	SE	3	3	-	ENSMUST00000021866	Riok1-201	5.42	0.587427	0.75345	64.1025641025641|88.1188118811881|90	78.5714285714286|88.3720930232558|91.5492957746479
11:32210552-32210826	ENSMUSG00000020282	Rhbdf1	11:32210658-32210758	SE	3	3	-	ENSMUST00000020524	Rhbdf1-201	5.42	0.104424	0.120829	35.0649350649351|32.1428571428571|40.625	42.4242424242424|41.6666666666667|40
5:124408578-124414398	ENSMUSG00000038095	Sbno1	5:124410070-124410382	SE	2	3	-	ENSMUST00000196329	Sbno1-203	5.41	0.291289	0.933904	na|54.5454545454545|50	62.2222222222222|52|58.8235294117647
5:114446307-114450705	ENSMUSG00000041939	Mvk	5:114450277-114450421	SE	3	3	-	ENSMUST00000043760	Mvk-201	5.41	0.600967	1	62.5|92.8571428571429|84.7826086956522	80|90|86.3636363636364
2:24926947-24927125	ENSMUSG00000026972	Arrdc1	2:24926947-24927032	A3SS	3	3	-	ENSMUST00000028349	Arrdc1-201	5.41	0.319184	0.680737	82.6086956521739|96.4285714285714|94.7368421052632	93.3333333333333|100|96.6666666666667
2:165013163-165034682	ENSMUSG00000039804	Ncoa5	2:165023146-165023201	SE	2	2	-	ENSMUST00000153905	Ncoa5-208	5.41	0.517638	1	na|41.3793103448276|35.2941176470588	37.5|na|50
1:172189067-172192517	ENSMUSG00000026554	Dcaf8	1:172189067-172189069	A5SS	3	3	-	Ex.ENSMUST00000074144	Ex.Dcaf8-201	5.41	0.16162	0.292641	75.8620689655172|77.4193548387097|77.8625954198473	88.6524822695035|79.2079207920792|79.5180722891566
10:14655846-14667931	ENSMUSG00000019868	Vta1	10:14661066-14661152	SE	3	3	-	ENSMUST00000020018	Vta1-201	5.41	0.000767134	0.000815318	86.5384615384615|87.2294372294372|88.3168316831683	93.2795698924731|92.3312883435583|92.7058823529412
12:55861455-55865950	ENSMUSG00000012076	Brms1l	12:55863134-55863173	SE	3	3	-	ENSMUST00000059250	Brms1l-201	5.4	0.0120866	0.0149651	92.8571428571429|89.7435897435898|92.6470588235294	97.5308641975309|95.7446808510638|98.1651376146789
16:94365474-94370088	ENSMUSG00000022940	Pigp	16:94367561-94367633	SE	3	3	-	ENSMUST00000113905	Pigp-201	5.39	0.0312181	0.0474648	83.5135135135135|88.4066587395957|85.3674540682415	90.2601330913491|92.8350833848054|90.3647005853219
7:119828207-119832670	ENSMUSG00000030924	Rexo5	7:119828207-119831550	A5SS	3	3	-	Ex.ENSMUST00000033218	Ex.Rexo5-201	5.38	0.536746	1	50|53.8461538461538|66.6666666666667	70|50|66.6666666666667
3:89178068-89179094	ENSMUSG00000028049	Scamp3	3:89179092-89179094	A3SS	3	3	-	ENSMUST00000120697	Scamp3-203	5.38	0.296175	0.746153	50|48.3516483516484|39.0243902439024	45.9770114942529|56|51.5384615384615
13:119396977-119408902	ENSMUSG00000025453	Nnt	13:119404552-119404754	SE	3	3	-	ENSMUST00000069902	Nnt-201	5.37	0.168642	0.214517	81.1320754716981|90.6666666666667|90.632318501171	92.2865013774105|92.5675675675676|93.6936936936937
X:152029396-152033698	ENSMUSG00000041133	Smc1a	X:152029396-152029398	A5SS	3	3	-	Ex.ENSMUST00000045312	Ex.Smc1a-201	5.36	0.213769	1	77.7777777777778|87.2093023255814|88.8888888888889	91.2280701754386|87.8048780487805|90.9090909090909
9:50526950-50528145	ENSMUSG00000032067	Pts	9:50526950-50527016	A3SS	3	3	-	ONT.17138.1	ONT.17138.1	5.36	0.0965681	1	6.17283950617284|9.48905109489051|5.64516129032258	11.2359550561798|16.6666666666667|9.47368421052632
7:44842864-44842994	ENSMUSG00000038520	Tbc1d17	7:44842864-44842916	A3SS	3	3	-	ENSMUST00000047085	Tbc1d17-201	5.36	0.00215183	0.013262	91.8918918918919|91.6666666666667|94.0298507462687	97.8260869565217|97.7272727272727|98.1132075471698
6:21949794-21952128	ENSMUSG00000029670	Ing3	6:21950038-21950109	SE	3	3	-	ENSMUST00000115389	Ing3-202	5.36	0.324619	1	91.304347826087|84.375|83.3333333333333	97.5609756097561|83.8709677419355|93.6708860759494
9:59562027-59562866	ENSMUSG00000025232	Hexa	9:59562296-59562368	SE	3	3	-	ENSMUST00000026262	Hexa-201	5.35	0.203432	1	84.9397590361446|92.6739926739927|96.3917525773196	97.8354978354978|97.5308641975309|94.6768060836502
8:41258037-41259036	ENSMUSG00000031592	Pcm1	8:41258037-41258040	A5SS	2	2	-	Ex.ENSMUST00000045218	Ex.Pcm1-201	5.35	0.764941	1	na|37.5|6.25	27.7777777777778|na|26.6666666666667
11:58319955-58322599	ENSMUSG00000049755	Zfp672	11:58322569-58322599	A5SS	3	3	-	ENSMUST00000108829	Zfp672-204	5.35	0.159919	0.187956	19.7368421052632|26.4462809917355|30.1282051282051	30|30.3571428571429|32
6:125219586-125222163	ENSMUSG00000030337	Vamp1	6:125219638-125221577	RI	2	3	-	ENSMUST00000100942	Vamp1-203	5.34	0.389985	1	na|5.26315789473684|18.75	15.3846153846154|16.6666666666667|20
1:43780170-43797244	ENSMUSG00000057363	Uxs1	1:43790464-43790644	SE	2	3	-	ENSMUST00000126008	Uxs1-202	5.34	5.83e-05	0.000108124	na|94.8717948717949|94.4444444444444	100|100|100
19:6920063-6921808	ENSMUSG00000024955	Esrra	19:6920400-6921621	RI	2	3	-	Ex.ENSMUST00000025906	Ex.Esrra-201	5.34	0.364529	0.630965	na|20|25	35|25|23.5294117647059
17:56096277-56096850	ENSMUSG00000002833	Hdgfl2	17:56096848-56096850	A3SS	3	3	-	ENSMUST00000226053	Hdgfl2-212	5.34	0.0341274	0.0544304	52.3809523809524|52.112676056338|48	54.5454545454545|56.25|57.7319587628866
10:117361361-117362013	ENSMUSG00000055531	Cpsf6	10:117361774-117361884	SE	3	3	-	ENSMUST00000176670	Cpsf6-206	5.34	0.268129	0.282865	17.6470588235294|10.7142857142857|4.85436893203883	19.2307692307692|17.1717171717172|12.8205128205128
14:46840297-46845873	ENSMUSG00000055128	Cgrrf1	14:46840297-46840300	A5SS	3	3	-	Ex.ENSMUST00000068532	Ex.Cgrrf1-201	5.33	0.0651499	0.0877929	6.06060606060606|6.41025641025641|3.33333333333333	11.6883116883117|6.94444444444444|13.1578947368421
12:40177229-40199206	ENSMUSG00000071342	Lsmem1	12:40185289-40185420	MXE	3	3	-	ENSMUST00000095760	Lsmem1-201	5.33	0.118896	0.146588	35.8974358974359|36.5638766519824|39.375	47.5609756097561|40|40.2777777777778
8:70527841-70529396	ENSMUSG00000019428	Fkbp8	8:70529391-70529396	A3SS	3	3	-	Ex.TSS.ONT.15699.1	Ex.TSS.ONT.15699.1	5.32	0.11181	1	80.6451612903226|88.6904761904762|83.030303030303	91.566265060241|88.0733944954129|88.6904761904762
12:65158862-65172448	ENSMUSG00000047534	Mis18bp1	12:65161403-65162028	SE	3	3	-	ENSMUST00000052201	Mis18bp1-201	5.32	0.191794	0.238149	72.7272727272727|74.5762711864407|77.4647887323944	80|85.7142857142857|75
8:90876709-90890987	ENSMUSG00000056608	Chd9	8:90890977-90890987	A3SS	3	3	-	ONT.15826.2	ONT.15826.2	5.31	0.166508	1	87.5|95.6521739130435|90.9090909090909	97.1428571428571|100|92.8571428571429
8:72572228-72584699	ENSMUSG00000031791	Tmem38a	8:72579563-72579719	MXE	3	3	-	ENSMUST00000211914	Tmem38a-202	5.31	0.222853	1	35.9649122807018|47.0149253731343|46.9620253164557	48.6270022883295|48.1481481481481|49.103663289166
7:67240441-67251656	ENSMUSG00000030557	Mef2a	7:67244521-67244544	SE	3	3	-	ENSMUST00000135493	Mef2a-206	5.31	0.271422	1	72|66.8367346938776|71.304347826087	69.9029126213592|82.7586206896552|73.4042553191489
5:31614023-31614602	ENSMUSG00000106918	Mrpl33	5:31614023-31614156	A5SS	3	3	-	Ex.TSS.ENSMUST00000201910	Ex.TSS.ENSMUST00000201910	5.31	0.532274	1	53.8461538461538|33.3333333333333|48.3870967741936	44.8275862068966|60|46.6666666666667
9:75332882-75334168	ENSMUSG00000032192	Gnb5	9:75332882-75332885	A5SS	3	3	-	Ex.ENSMUST00000076889	Ex.Gnb5-201	5.3	0.00990494	0.288764	93.3333333333333|92.741935483871|90	97.3856209150327|98.1818181818182|96.4071856287425
9:108384957-108390979	ENSMUSG00000032612	Usp4	9:108388277-108388380	SE	3	3	-	ENSMUST00000035237	Usp4-201	5.3	0.0212596	0.273309	87.7358490566038|86.0759493670886|88.4892086330935	94.7368421052632|93.0232558139535|90.4306220095694
7:128248473-128248886	ENSMUSG00000030782	Tgfb1i1	7:128248578-128248720	SE	3	3	-	ENSMUST00000070656	Tgfb1i1-201	5.3	0.0375371	0.193714	85.9756097560976|91.4454277286136|90.4761904761905	94.0047961630695|95.3271028037383|94.4567627494457
15:73343360-73423008	ENSMUSG00000022607	Ptk2	15:73394648-73394744	SE	3	3	-	ENSMUST00000110036	Ptk2-201	5.3	0.145944	0.206479	68.1818181818182|74.6666666666667|67.9245283018868	79.1666666666667|75|72.5
7:101897818-101897946	ENSMUSG00000030649	Anapc15	7:101897942-101897946	A3SS	3	3	-	Ex.TSS.ENSMUST00000098237	Ex.TSS.ENSMUST00000098237	5.29	0.0681782	0.318668	76.8518518518518|76.1061946902655|80.8510638297872	82.7067669172932|86.1111111111111|80.8510638297872
19:46889943-46890068	ENSMUSG00000025041	Nt5c2	19:46889943-46889946	A3SS	3	3	-	Ex.ENSMUST00000086961	Ex.Nt5c2-201	5.29	0.0763455	0.130857	91.6666666666667|88.5135135135135|91.4728682170543	98.9795918367347|96.3414634146341|92.1875
9:22076646-22084022	ENSMUSG00000066839	Ecsit	9:22078148-22078265	SE	3	3	-	ENSMUST00000098937	Ecsit-201	5.28	0.449185	0.468525	75.4098360655738|92.7835051546392|95.2727272727273	94.7955390334573|92.1161825726141|92.4050632911392
2:32292216-32296964	ENSMUSG00000002546	Golga2	2:32292216-32293395	A5SS	3	3	-	Ex.ENSMUST00000081670	Ex.Golga2-201	5.28	0.650052	1	8.33333333333333|40.6779661016949|35.4166666666667	25.4901960784314|37.9310344827586|36.8421052631579
3:153908900-153909348	ENSMUSG00000038975	Rabggtb	3:153908900-153908915	A3SS	3	3	-	ENSMUST00000089950	Rabggtb-201	5.27	0.307193	0.727138	75.5458515283843|87.6306620209059|89.2665474060823	89.0466531440162|91.7721518987342|87.4380165289256
1:97853233-97884125	ENSMUSG00000026335	Pam	1:97864203-97864520	SE	3	3	-	ENSMUST00000058762	Pam-201	5.27	0.433262	0.845966	63.6363636363636|74.6031746031746|79.0322580645161	71.2418300653595|76.9230769230769|84.9180327868852
2:30396531-30397467	ENSMUSG00000026856	Dolpp1	2:30397019-30397147	SE	3	3	-	ENSMUST00000028209	Dolpp1-201	5.26	0.373901	0.80803	100|84.2105263157895|100	100|100|100
4:131967973-131974683	ENSMUSG00000028906	Epb41	4:131967973-131967975	A3SS	2	3	-	ENSMUST00000030739	Epb41-201	5.25	0.474295	1	na|80|72.7272727272727	87.5|84.6153846153846|72.7272727272727
2:119212015-119214833	ENSMUSG00000068580	Zfyve19	2:119214831-119214834	A3SS	3	3	-	Ex.ENSMUST00000090174	Ex.Zfyve19-201	5.25	0.150116	0.296624	18.6046511627907|11.1111111111111|11.864406779661	16.9811320754717|17.7777777777778|22.5806451612903
1:133004693-133009136	ENSMUSG00000054387	Mdm4	1:133004693-133004721	A3SS	2	3	-	ENSMUST00000067398	Mdm4-201	5.25	0.657674	1	na|57.1428571428571|61.9047619047619	80.9523809523809|54.5454545454545|58.8235294117647
19:4150214-4150439	ENSMUSG00000024835	Coro1b	19:4150214-4150219	A5SS	3	3	-	Ex.ENSMUST00000008893	Ex.Coro1b-201	5.25	0.0580732	0.0989847	87.6288659793814|85.5072463768116|86.9230769230769	89.0322580645161|95.4954954954955|91.2790697674419
4:62402916-62408551	ENSMUSG00000066149	Cdc26	4:62404456-62404552	SE	3	3	-	ENSMUST00000084525	Cdc26-201	5.24	0.00191572	0.00577613	89.3300248138958|90.2679830747532|89.8470097357441	96.3875205254516|94.4055944055944|94.358407079646
9:13247022-13252070	ENSMUSG00000079084	Ccdc82	9:13249259-13249342	SE	3	3	-	ENSMUST00000110583	Ccdc82-201	5.23	0.523885	1	12.5|24|24	15.5172413793103|37.5|23.1707317073171
5:23565266-23675719	ENSMUSG00000062604	Srpk2	5:23565266-23616390	A3SS	2	3	-	Ex.ENSMUST00000196929	Ex.Srpk2-204	5.23	0.737123	1	na|56.6666666666667|33.3333333333333	35.2941176470588|50|65.3846153846154
3:95992279-95995770	ENSMUSG00000015745	Plekho1	3:95995522-95995668	SE	3	3	-	ENSMUST00000015889	Plekho1-201	5.23	0.0835418	0.216107	93.5064935064935|91.025641025641|85.9649122807018	95.8333333333333|96.0264900662252|94.3396226415094
3:41748734-41756048	ENSMUSG00000025766	D3Ertd751e	3:41753724-41753923	MXE	3	3	-	ENSMUST00000143841	D3Ertd751e-206	5.23	0.477319	1	49.2063492063492|71.7647058823529|64.2201834862385	66.0377358490566|68.6274509803922|66.2251655629139
10:95974079-95990254	ENSMUSG00000036499	Eea1	10:95989562-95989689	SE	2	2	-	ENSMUST00000053484	Eea1-201	5.23	0.392081	0.437434	na|88|93.8461538461538	100|na|92.3076923076923
Y:90816349-90816439	ENSMUSG00000096768	Gm47283	Y:90816434-90816435	RI	2	2	-	ENSMUST00000179483	Gm47283-204	5.22	0.626425	1	74.4186046511628|na|84.375	na|92.3076923076923|76.9230769230769
9:21352552-21353681	ENSMUSG00000057193	Slc44a2	9:21353001-21353172	SE	3	3	-	ENSMUST00000213535	Slc44a2-203	5.22	0.553545	1	8.79120879120879|5.42635658914729|14.1592920353982	6.18556701030928|30|7.85714285714286
8:13271721-13287803	ENSMUSG00000038506	Dcun1d2	8:13278517-13278685	MXE	2	3	-	ENSMUST00000203467	Dcun1d2-205	5.22	0.222563	1	na|53.9823008849557|58.7155963302752	66.0194174757282|58.695652173913|60
7:111075713-111076695	ENSMUSG00000005610	Eif4g2	7:111076280-111076393	SE	3	3	-	ENSMUST00000162415	Eif4g2-213	5.22	0.0794595	0.376144	79.1111111111111|84.6007604562738|85.9450726978998	88.3802816901408|89.8333333333333|87.1134020618557
19:56342337-56344016	ENSMUSG00000049134	Nrap	19:56344012-56344016	A5SS	3	3	-	ENSMUST00000040711	Nrap-201	5.22	0.318683	0.547015	81.25|94.1176470588235|95.7446808510638	95.6521739130435|95.5555555555556|95.5555555555556
15:34999957-35008160	ENSMUSG00000022329	Stk3	15:35008157-35008161	A5SS	3	3	-	Ex.ENSMUST00000018476	Ex.Stk3-201	5.22	0.552548	0.774964	11.7647058823529|18.6440677966102|18.1818181818182	19.4444444444444|9.09090909090909|35.7142857142857
6:124958773-124959798	ENSMUSG00000030127	Cops7a	6:124958773-124959637	A3SS	3	3	-	Ex.TSS.ONT.14180.1	Ex.TSS.ONT.14180.1	5.21	0.425125	1	74.8387096774194|92.7113702623907|91.2337662337662	90.8713692946058|89.6174863387978|93.9102564102564
17:43676967-43680123	ENSMUSG00000023963	Cyp39a1	17:43676967-43676970	A5SS	3	3	-	Ex.ENSMUST00000170988	Ex.Cyp39a1-201	5.21	0.706955	1	53.3333333333333|81.5384615384615|82.258064516129	76.0869565217391|63.3333333333333|93.3333333333333
17:33996647-33996993	ENSMUSG00000061232	H2-K1	17:33996647-33996654	A3SS	3	3	-	Ex.ONT.7325.1	Ex.ONT.7325.1	5.21	0.194453	0.305326	83.6065573770492|80.4347826086957|77.5510204081633	80.327868852459|86.8852459016393|90
7:3620475-3621062	ENSMUSG00000006335	Tfpt	7:3620747-3620983	SE	3	3	-	ENSMUST00000108641	Tfpt-202	5.2	0.203408	1	59.7087378640777|70.2127659574468|65.3631284916201	67.8899082568807|73.2758620689655|69.7142857142857
17:45588387-45589001	ENSMUSG00000023942	Slc29a1	17:45588996-45589001	A5SS	3	3	-	ENSMUST00000051574	Slc29a1-201	5.2	0.135268	0.214452	23.5294117647059|20.9401709401709|17.5438596491228	27.319587628866|28.695652173913|21.5859030837004
6:125044026-125047210	ENSMUSG00000030330	Ing4	6:125046904-125047070	SE	3	3	-	ENSMUST00000032480	Ing4-201	5.19	0.159981	0.616012	85.9712230215827|95.2622673434856|94.2938659058488	97.9498861047836|97.2431077694236|95.8932238193018
2:48912649-48927095	ENSMUSG00000026761	Orc4	2:48917165-48917338	SE	3	3	-	ENSMUST00000028098	Orc4-201	5.19	0.0455281	0.100193	87.5|91.1016949152542|90.8333333333333	92.462311557789|95.2941176470588|97.2508591065292
1:131928217-131929615	ENSMUSG00000026434	Nucks1	1:131929613-131929615	A3SS	3	3	-	ENSMUST00000062264	Nucks1-201	5.19	0.349	0.615131	77.5|83.0985915492958|85.2459016393443	84.1269841269841|95.6521739130435|81.6326530612245
17:34116336-34116907	ENSMUSG00000024335	Brd2	17:34116598-34116689	SE	3	2	-	ENSMUST00000154232	Brd2-207	5.19	0.425122	0.444206	26.9230769230769|22.2222222222222|22.5806451612903	36.2068965517241|na|22
5:41625863-41633172	ENSMUSG00000029128	Rab28	5:41626987-41627081	SE	3	3	-	ENSMUST00000201422	Rab28-203	5.18	0.625466	1	35.0282485875706|56.5891472868217|66.1608497723824	57.2972972972973|63.8680659670165|52.1521521521522
19:46331672-46331756	ENSMUSG00000036748	Cuedc2	19:46331672-46331673	A3SS	3	3	-	Ex.ENSMUST00000051234	Ex.Cuedc2-201	5.18	0.00243484	0.00417153	48.4126984126984|50|48.4261501210654	55.0649350649351|54.1561712846348|53.1620553359684
19:46331641-46331756	ENSMUSG00000036748	Cuedc2	19:46331641-46331673	A3SS	3	3	-	ENSMUST00000051234	Cuedc2-201	5.18	0.00243484	0.00417153	48.4126984126984|50|48.4261501210654	55.0649350649351|54.1561712846348|53.1620553359684
19:46331620-46331756	ENSMUSG00000036748	Cuedc2	19:46331620-46331673	A3SS	3	3	-	ENSMUST00000051234	Cuedc2-201	5.18	0.00243484	0.00417153	48.4126984126984|50|48.4261501210654	55.0649350649351|54.1561712846348|53.1620553359684
15:99248861-99251861	ENSMUSG00000037570	Mcrs1	15:99249876-99250014	MXE	3	3	-	ENSMUST00000041190	Mcrs1-201	5.18	0.127651	0.185594	85.4625550660793|92.2535211267606|93.9226519337017	95.4423592493298|97.2|94.5409429280397
14:20356498-20374329	ENSMUSG00000039599	Fam149b	14:20363263-20363450	SE	3	3	-	ENSMUST00000090503	Fam149b-204	5.18	0.208432	0.277227	25.6410256410256|27.710843373494|36.4864864864865	36.5591397849462|35.4838709677419|33.3333333333333
19:4289740-4290073	ENSMUSG00000024858	Grk2	19:4289898-4290020	SE	3	3	-	ENSMUST00000165954	Grk2-205	5.17	0.0580919	0.0991974	45.2830188679245|46.4788732394366|51.3513513513513	51.7241379310345|52.9411764705882|53.968253968254
8:71688040-71690575	ENSMUSG00000031805	Jak3	8:71688163-71690171	RI	3	3	-	Ex.ENSMUST00000051995	Ex.Jak3-201	5.16	0.516598	1	7.14285714285714|20|15	11.7647058823529|14.2857142857143|31.5789473684211
16:15634578-15635229	ENSMUSG00000022673	Mcm4	16:15635049-15635144	SE	2	2	-	ENSMUST00000023353	Mcm4-201	5.16	0.616276	0.901475	na|96.078431372549|82.5	88.8888888888889|na|100
7:19508833-19514421	ENSMUSG00000002043	Trappc6a	7:19514201-19514268	SE	3	3	-	ENSMUST00000002112	Trappc6a-201	5.15	0.182417	1	80.7377049180328|89.0151515151515|90.3030303030303	92.6315789473684|93.2384341637011|89.6385542168675
1:73928111-73937224	ENSMUSG00000055322	Tns1	1:73935898-73935936	MXE	2	2	-	ENSMUST00000169786	Tns1-201	5.15	0.094066	0.178896	na|42.1052631578947|38.7096774193548	45.6521739130435|45.4545454545455|na
3:19134918-19135006	ENSMUSG00000027599	Armc1	3:19135003-19135007	A5SS	3	3	-	Ex.ENSMUST00000029125	Ex.Armc1-201	5.14	0.336423	0.807183	4.54545454545455|19.4915254237288|15.5963302752294	21.2765957446809|17.2413793103448|16.5467625899281
2:155314596-155328580	ENSMUSG00000038383	Pigu	2:155314596-155314599	A3SS	3	3	-	Ex.ENSMUST00000077626	Ex.Pigu-201	5.14	0.259563	0.530239	81.8181818181818|88.1818181818182|92.7927927927928	97.2972972972973|90.3846153846154|90.5263157894737
14:55581744-55584678	ENSMUSG00000022217	Emc9	14:55582056-55582125	MXE	3	3	-	ENSMUST00000022828	Emc9-201	5.14	0.213786	0.29349	70.8624708624709|81.1797752808989|78.6666666666667	83.5365853658537|78.9115646258503|83.6683417085427
2:91066127-91070154	ENSMUSG00000002105	Slc39a13	2:91068431-91068739	SE	3	3	-	ENSMUST00000073575	Slc39a13-201	5.13	0.337651	0.753842	81.3559322033898|93.0434782608696|93.9393939393939	95.4022988505747|98.2456140350877|90.0662251655629
10:80602950-80612341	ENSMUSG00000113949	Scamp4	10:80609641-80609797	MXE	3	3	-	ENSMUST00000079883	Scamp4-201	5.13	0.413884	0.456375	83.3333333333333|97.2602739726027|92.3566878980892	100|100|88.3435582822086
7:55944710-55962199	ENSMUSG00000030452	Nipa2	7:55961452-55961572	SE	3	3	-	ENSMUST00000032635	Nipa2-201	5.12	0.577191	1	73.9130434782609|81.8181818181818|92.1875	85.8974358974359|100|77.3913043478261
5:24889186-24908322	ENSMUSG00000028944	Prkag2	5:24889186-24889188	A3SS	3	3	-	ENSMUST00000076306	Prkag2-202	5.12	0.119362	0.404806	18.1818181818182|23.943661971831|24.822695035461	28.7878787878788|29.1666666666667|24.3589743589744
10:58256897-58258240	ENSMUSG00000038039	Gcc2	10:58256897-58256904	A5SS	3	3	-	ENSMUST00000057659	Gcc2-201	5.12	0.229171	0.248757	94.7368421052632|93.1034482758621|83.3333333333333	94.7368421052632|96.6666666666667|95.1219512195122
10:41488824-41489274	ENSMUSG00000019822	Smpd2	10:41488931-41489024	SE	3	3	-	ENSMUST00000019965	Smpd2-201	5.12	0.20165	0.217945	87.8048780487805|96.7741935483871|98.6547085201794	100|99.3939393939394|99.2063492063492
7:30564302-30565094	ENSMUSG00000078765	U2af1l4	7:30564474-30564500	MXE	3	3	-	ENSMUST00000163482	U2af1l4-205	5.11	0.0454948	0.26832	36.254295532646|41.3153456998314|41.4492753623188	44.5848375451264|45.7446808510638|44.0340909090909
5:137296308-137296466	ENSMUSG00000037364	Srrt	5:137296308-137296319	A3SS	3	3	-	ENSMUST00000040873	Srrt-201	5.1	0.526676	1	69.2857142857143|68.8311688311688|50.5376344086022	60|71.2328767123288|72.7272727272727
7:34240641-34242239	ENSMUSG00000066571	4931406P16Rik	7:34240641-34240646	A3SS	3	2	-	ENSMUST00000085592	4931406P16Rik-201	5.09	0.0639867	0.382662	95.4545454545455|96.969696969697|92.3076923076923	100|na|100
12:8220756-8268363	ENSMUSG00000037669	Ldah	12:8238443-8238615	MXE	3	3	-	ENSMUST00000037383	Ldah-201	5.09	0.303299	0.380736	72.7272727272727|85.9649122807018|83.4532374100719	87.5|87|82.9113924050633
10:99018898-99022807	ENSMUSG00000019943	Atp2b1	10:99019278-99019431	SE	3	3	-	ENSMUST00000220124	Atp2b1-210	5.09	0.370042	0.412544	11.5044247787611|21.3836477987421|22.8758169934641	21.25|30.7142857142857|19.0812720848057
8:122007792-122024002	ENSMUSG00000025316	Banp	8:122020519-122020644	SE	3	3	-	ENSMUST00000026354	Banp-201	5.08	0.344871	1	61.9047619047619|50|61.2903225806452	62.7906976744186|58.0645161290323|67.5675675675676
1:167309384-167314109	ENSMUSG00000052428	Tmco1	1:167309384-167309387	A5SS	3	3	-	Ex.ONT.398.5	Ex.ONT.398.5	5.08	0.437466	0.78854	0|13.3333333333333|16.6666666666667	14.0350877192982|10.5263157894737|20.6896551724138
9:58643803-58651257	ENSMUSG00000032336	Nptn	9:58651250-58651257	A3SS	3	3	-	ONT.16665.1	ONT.16665.1	5.07	0.595966	1	16.6666666666667|38.1294964028777|44.0140845070423	36.231884057971|43.7810945273632|34.0175953079179
8:72253281-72253474	ENSMUSG00000003033	Ap1m1	8:72253281-72253284	A5SS	3	3	-	Ex.ENSMUST00000003117	Ex.Ap1m1-201	5.07	0.294339	1	11.25|17.7884615384615|18.2389937106918	19.4630872483221|27.5510204081633|15.4838709677419
9:44413023-44413136	ENSMUSG00000043923	Ccdc84	9:44413023-44413043	A3SS	3	3	-	ENSMUST00000214494	Ccdc84-204	5.05	0.226684	1	11.4285714285714|6.66666666666667|0	9.09090909090909|13.3333333333333|10.8108108108108
9:44413015-44413136	ENSMUSG00000043923	Ccdc84	9:44413015-44413043	A3SS	3	3	-	ENSMUST00000214494	Ccdc84-204	5.05	0.226684	1	11.4285714285714|6.66666666666667|0	9.09090909090909|13.3333333333333|10.8108108108108
7:19081302-19082275	ENSMUSG00000030410	Dmwd	7:19081919-19081993	SE	3	3	-	ENSMUST00000032570	Dmwd-201	5.05	0.38493	1	38.562091503268|44.2307692307692|32.8125	40|51.5625|39.1891891891892
14:30679376-30689704	ENSMUSG00000052395	Rft1	14:30682751-30682856	SE	3	3	-	ENSMUST00000064230	Rft1-201	5.05	0.0274836	0.0367476	94.4444444444444|90.3614457831325|91.3793103448276	97.5|98.3333333333333|95.4954954954955
11:100889929-100893076	ENSMUSG00000004040	Stat3	11:100893074-100893076	A5SS	3	3	-	ENSMUST00000103114	Stat3-202	5.05	0.0351943	0.0393386	62.5|62.5|63.4615384615385	65.2173913043478|70.6896551724138|67.7083333333333
10:41485880-41486371	ENSMUSG00000019823	Mical1	10:41486028-41486121	SE	3	3	-	ENSMUST00000019967	Mical1-201	5.05	0.220397	0.238462	89.4736842105263|84.6590909090909|96.1325966850829	96.5034965034965|95.7983193277311|93.1216931216931
7:126491715-126493001	ENSMUSG00000032637	Atxn2l	7:126492486-126492811	RI	3	3	-	ENSMUST00000167759	Atxn2l-203	5.04	0.145864	0.732433	31.0344827586207|33.3333333333333|29.1666666666667	37.9310344827586|31.25|39.4736842105263
4:135861878-135863042	ENSMUSG00000028676	Srsf10	4:135863040-135863042	A3SS	3	3	-	Ex.ENSMUST00000097844	Ex.Srsf10-202	5.04	0.0422787	0.115561	90.4761904761905|95.5974842767296|95.2755905511811	98.7654320987654|98.0952380952381|99.6138996138996
14:24493499-24495774	ENSMUSG00000025290	Rps24	14:24495767-24495774	A3SS	3	3	-	Ex.TSS.ONT.4857.11	Ex.TSS.ONT.4857.11	5.04	0.0988758	0.129047	17.8378378378378|22.3300970873786|24.5762711864407	28.90625|24.5098039215686|26.4550264550265
9:73001876-73005640	ENSMUSG00000034563	Ccpg1	9:73001876-73004201	A5SS	3	3	-	Ex.ENSMUST00000037977	Ex.Ccpg1-201	5.03	0.506966	1	5.55555555555556|27.2727272727273|22.4489795918367	22.9357798165138|27.2727272727273|20.1438848920863
4:126559919-126561919	ENSMUSG00000042489	Clspn	4:126560353-126561757	RI	2	3	-	Ex.ENSMUST00000048391	Ex.Clspn-201	5.03	0.0098481	0.0263971	na|4.76190476190476|6.66666666666667	11.1111111111111|10|11.1111111111111
14:75284666-75291571	ENSMUSG00000022000	Zc3h13	14:75291569-75291571	A3SS	3	3	-	Ex.TSS.ENSMUST00000227049	Ex.TSS.ENSMUST00000227049	5.03	0.488742	0.676482	53.3333333333333|36.6666666666667|48.1481481481481	48.8372093023256|44.8275862068966|59.5744680851064
7:30564302-30565094	ENSMUSG00000078765	U2af1l4	7:30564474-30564595	MXE	3	3	-	ENSMUST00000163464	U2af1l4-204	5.02	0.0495717	0.292296	36.426116838488|41.6526138279933|41.5942028985507	44.9458483754513|45.7446808510638|44.0340909090909
7:127608756-127612773	ENSMUSG00000045639	Zfp629	7:127608835-127612666	RI	3	3	-	Ex.ENSMUST00000132524	Ex.Zfp629-206	5.02	0.738068	1	30|4.76190476190476|45.4545454545455	18.1818181818182|33.3333333333333|43.75
17:30135506-30192562	ENSMUSG00000044477	Zfand3	17:30153303-30153368	SE	3	3	-	ENSMUST00000226208	Zfand3-202	5.02	0.326824	0.510728	77.7777777777778|79.6116504854369|87.1794871794872	82.0754716981132|93.3333333333333|84.2105263157895
9:13810863-13813409	ENSMUSG00000031922	Cep57	9:13812633-13812710	SE	3	3	-	ENSMUST00000034398	Cep57-201	5.01	0.566139	1	68.4210526315789|75|74.5098039215686	62.8205128205128|88.8888888888889|81.25
2:180082234-180085379	ENSMUSG00000039069	Mtg2	2:180084451-180084589	MXE	3	3	-	ENSMUST00000087563	Mtg2-201	5.01	0.498688	1	73.6842105263158|80.6451612903226|68.8888888888889	69.4444444444444|79.2207792207792|89.5833333333333
13:55481991-55482153	ENSMUSG00000034675	Dbn1	13:55482151-55482153	A5SS	3	3	-	Ex.ENSMUST00000021950	Ex.Dbn1-201	5.01	0.254301	0.329358	73.1707317073171|68.75|69.3877551020408	69.4444444444444|81.5789473684211|75.3086419753086
8:13271721-13287803	ENSMUSG00000038506	Dcun1d2	8:13280917-13281125	MXE	2	3	-	ENSMUST00000203467	Dcun1d2-205	5	0.235161	1	na|30.9734513274336|36.697247706422	40.7766990291262|34.7826086956522|40.9523809523809
8:112008387-112011209	ENSMUSG00000031948	Kars	8:112008482-112008539	MXE	3	3	-	ENSMUST00000211990	Kars-205	5	0.25804	1	15|4|5.66037735849057	10|15.3846153846154|14.2857142857143
7:104304387-104306911	ENSMUSG00000066258	Trim12a	7:104305995-104306912	A5SS	2	2	-	Ex.ENSMUST00000106837	Ex.Trim12a-202	5	0.698489	0.71521	100|80|na	100|na|90
15:99739731-99745888	ENSMUSG00000023021	Cers5	15:99740944-99741036	MXE	2	3	-	ENSMUST00000023762	Cers5-201	4.98	0.0950857	0.13855	na|90.8256880733945|89.6551724137931	94.5812807881773|98.1981981981982|92.8888888888889
X:102428224-102428763	ENSMUSG00000067567	Hdac8	X:102428760-102428763	A5SS	2	3	-	ONT.17890.2	ONT.17890.2	4.97	0.523331	1	na|12.5|7.69230769230769	12.5|7.69230769230769|25
9:92266612-92266711	ENSMUSG00000032369	Plscr1	9:92266612-92266615	A5SS	3	3	-	Ex.ENSMUST00000093801	Ex.Plscr1-201	4.97	0.0528277	1	6.81818181818182|7.69230769230769|3.52941176470588	8.57142857142857|11.2903225806452|13.0952380952381
7:6184203-6189405	ENSMUSG00000044876	Zfp444	7:6188134-6188242	SE	3	2	-	ENSMUST00000054680	Zfp444-201	4.97	0.386839	1	90.4761904761905|100|88.2352941176471	100|na|95.7446808510638
7:140037582-140039325	ENSMUSG00000025470	Zfp511	7:140037582-140037640	A5SS	3	3	-	ENSMUST00000168194	Zfp511-201	4.97	0.265969	1	85.2941176470588|86.5168539325843|88.3720930232558	92.156862745098|85|97.9381443298969
7:100108552-100119673	ENSMUSG00000030726	Pold3	7:100112270-100112372	SE	3	3	-	ENSMUST00000032969	Pold3-201	4.97	0.198695	0.921739	88.5714285714286|98.1308411214953|98.3870967741936	100|100|100
19:18713660-18717221	ENSMUSG00000047044	D030056L22Rik	19:18717219-18717222	A3SS	3	3	-	Ex.ENSMUST00000055792	Ex.D030056L22Rik-201	4.97	0.356895	0.599713	58.3333333333333|54.3478260869565|63.8297872340426	68.0851063829787|56|67.3469387755102
14:34745625-34747983	ENSMUSG00000041408	Wapl	14:34745750-34745809	RI	3	3	-	ENSMUST00000048263	Wapl-201	4.97	0.308767	0.414682	27.7777777777778|13.8888888888889|22.2222222222222	24.390243902439|28.9473684210526|25.4545454545455
12:73285276-73286683	ENSMUSG00000034442	Trmt5	12:73285904-73285975	SE	2	3	-	ENSMUST00000221189	Trmt5-203	4.97	0.364604	0.454081	na|2.04081632653061|10.2040816326531	5.88235294117647|15.1515151515152|12.2448979591837
X:166178831-166180445	ENSMUSG00000040621	Gemin8	X:166180353-166180445	A3SS	3	3	-	ENSMUST00000056410	Gemin8-201	4.96	0.17564	1	90|92.8571428571429|93.9393939393939	91.6666666666667|100|100
16:94403369-94415948	ENSMUSG00000040785	Ttc3	16:94410833-94410956	MXE	3	3	-	ENSMUST00000117648	Ttc3-201	4.96	0.358324	0.545482	81.25|84.2696629213483|93.8144329896907	91.1764705882353|86.4583333333333|96.5853658536585
16:16304704-16306497	ENSMUSG00000022792	Yars2	16:16306463-16306497	A3SS	3	3	-	ENSMUST00000059955	Yars2-201	4.96	0.571738	0.836654	68|83.3333333333333|76.6666666666667	87.5|67.5|87.8787878787879
8:61533576-61535685	ENSMUSG00000058056	Palld	8:61534858-61534908	SE	3	3	-	ENSMUST00000121785	Palld-204	4.95	0.638461	1	53.3333333333333|79.2682926829268|76.0869565217391	67.741935483871|85|70.7865168539326
15:58905812-58921139	ENSMUSG00000050891	Tatdn1	15:58916277-58916362	MXE	3	3	-	ENSMUST00000110155	Tatdn1-201	4.95	0.526229	0.742687	51.5151515151515|71.7131474103586|71.25	69.1228070175439|74.5501285347044|65.661252900232
9:20889942-20890904	ENSMUSG00000004100	Ppan	9:20890639-20890715	SE	3	3	-	ENSMUST00000004203	Ppan-201	4.94	0.0414061	0.639849	92.4242424242424|98.1481481481482|94.5945945945946	100|100|100
8:45775704-45789975	ENSMUSG00000031626	Sorbs2	8:45783543-45783626	MXE	3	3	-	ENSMUST00000067065	Sorbs2-201	4.94	0.66536	1	44.7368421052632|75|76.8115942028985	67.2268907563025|70|74.1379310344828
5:134593347-134594208	ENSMUSG00000023104	Rfc2	5:134593347-134593354	A5SS	3	3	-	ONT.12628.2	ONT.12628.2	4.94	0.0101558	0.0330868	5.15463917525773|4.06976744186047|6.83229813664596	11.5702479338843|10.2040816326531|9.09090909090909
3:97709584-97710220	ENSMUSG00000038170	Pde4dip	3:97709584-97709634	A3SS	3	3	-	Ex.ENSMUST00000090750	Ex.Pde4dip-202	4.94	0.240639	0.621007	30.4347826086957|20|25	31.4814814814815|32.5581395348837|26.2295081967213
3:97709581-97710220	ENSMUSG00000038170	Pde4dip	3:97709581-97709634	A3SS	3	3	-	Ex.ENSMUST00000090750	Ex.Pde4dip-202	4.94	0.240639	0.621007	30.4347826086957|20|25	31.4814814814815|32.5581395348837|26.2295081967213
16:32085338-32092343	ENSMUSG00000023791	Pigx	16:32087294-32087507	SE	3	3	-	ENSMUST00000096109	Pigx-201	4.94	0.0292723	0.0434235	81.8604651162791|80.1980198019802|85.0855745721271	86.6666666666667|88.0116959064327|87.2881355932203
9:63635388-63636386	ENSMUSG00000037257	Aagab	9:63636384-63636386	A3SS	3	3	-	ENSMUST00000041551	Aagab-201	4.93	0.53261	1	46.1538461538462|67.2131147540984|52.8301886792453	53.4883720930233|61.3636363636364|66.1290322580645
8:72341525-72367903	ENSMUSG00000006276	Eps15l1	8:72345966-72346171	MXE	3	3	-	ENSMUST00000163643	Eps15l1-201	4.93	0.199922	1	31.4606741573034|30.6306306306306|26.7441860465116	29.126213592233|35.6164383561644|38.8888888888889
7:113335519-113368871	ENSMUSG00000038187	Btbd10	7:113364905-113364969	MXE	2	3	-	ENSMUST00000047091	Btbd10-201	4.93	0.631614	1	na|14|32.258064516129	27.8688524590164|36.5853658536585|19.7183098591549
6:34745952-34747969	ENSMUSG00000029761	Cald1	6:34746091-34747885	RI	3	3	-	Ex.ENSMUST00000123823	Ex.Cald1-206	4.93	0.32263	1	30.7692307692308|38.4615384615385|40	35|46.1538461538462|42.8571428571429
3:95320760-95321189	ENSMUSG00000015714	Cers2	3:95320942-95321060	SE	3	3	-	ENSMUST00000015858	Cers2-201	4.93	0.0108573	0.0278928	90.3225806451613|92.258064516129|93.0851063829787	95.5445544554455|96.8354430379747|98.0694980694981
19:6059204-6059360	ENSMUSG00000038274	Fau	19:6059204-6059210	A5SS	3	3	-	Ex.TSS.ONT.8116.3	Ex.TSS.ONT.8116.3	4.93	0.133497	0.231902	32.5714285714286|25.8620689655172|33.6734693877551	36.2637362637363|36.8852459016393|33.7423312883436
19:6059200-6059360	ENSMUSG00000038274	Fau	19:6059200-6059210	A5SS	3	3	-	Ex.TSS.ONT.8116.3	Ex.TSS.ONT.8116.3	4.93	0.133497	0.231902	32.5714285714286|25.8620689655172|33.6734693877551	36.2637362637363|36.8852459016393|33.7423312883436
16:30514823-30529411	ENSMUSG00000022537	Tmem44	16:30518300-30518332	MXE	2	2	-	ENSMUST00000149110	Tmem44-207	4.93	0.665856	0.987283	na|29.5081967213115|28.9473684210526	44|na|24.3243243243243
5:48375611-48379329	ENSMUSG00000029089	5730480H06Rik	5:48377075-48377165	SE	3	3	-	ENSMUST00000030968	5730480H06Rik-201	4.92	0.735286	1	38.4615384615385|77.7777777777778|71.4285714285714	59.3220338983051|64|79.1044776119403
9:123712625-123717525	ENSMUSG00000025245	Lztfl1	9:123715300-123715420	SE	3	3	-	ENSMUST00000163207	Lztfl1-203	4.91	0.353093	1	36.6666666666667|49.2822966507177|51.063829787234	48.5|52.5|50.7407407407407
9:110113026-110115490	ENSMUSG00000032480	Dhx30	9:110115036-110115161	SE	2	3	-	ENSMUST00000198425	Dhx30-215	4.91	0.381299	1	na|90.2439024390244|78.9473684210526	92.3076923076923|90|86.2068965517241
4:148612382-148618791	ENSMUSG00000041459	Tardbp	4:148617706-148618646	RI	3	3	-	Ex.ENSMUST00000172073	Ex.Tardbp-210	4.91	0.529644	1	44.6280991735537|21.9858156028369|37.9310344827586	34.8571428571429|42.1052631578947|42.3255813953488
3:133322617-133339262	ENSMUSG00000028013	Ppa2	3:133326648-133326701	MXE	3	3	-	ENSMUST00000029644	Ppa2-201	4.91	0.0530134	0.123408	81.9742489270386|87.4220374220374|85.80814717477	91.4285714285714|89.8461538461538|88.6524822695035
12:106062809-106070527	ENSMUSG00000021115	Vrk1	12:106070525-106070527	A3SS	3	3	-	Ex.ENSMUST00000021539	Ex.Vrk1-201	4.91	0.144542	0.175936	87.1428571428571|86.2745098039216|83.9285714285714	91.1764705882353|94.8275862068966|86.0759493670886
5:93183293-93188220	ENSMUSG00000063015	Ccni	5:93183421-93188079	RI	3	3	-	Ex.ENSMUST00000201823	Ex.Ccni-205	4.9	0.272264	1	6.97674418604651|7.69230769230769|0	4.54545454545455|14.8148148148148|10
19:42581991-42583402	ENSMUSG00000025184	R3hcc1l	19:42582825-42582914	SE	3	3	-	ONT.8300.3	ONT.8300.3	4.9	0.431893	0.737246	39.5833333333333|47.8260869565217|52.3809523809524	49.1228070175439|59.6153846153846|45.7446808510638
8:85072617-85073502	ENSMUSG00000060038	Dhps	8:85073295-85073416	SE	3	3	-	ENSMUST00000078665	Dhps-201	4.89	0.263571	1	100|87.1794871794872|94.2857142857143	100|97.9591836734694|98.1818181818182
7:118850690-118855622	ENSMUSG00000030980	Knop1	7:118852403-118853340	SE	3	3	-	ENSMUST00000106550	Knop1-204	4.89	0.480505	1	73.469387755102|87.8378378378378|91.2280701754386	91.8604651162791|92.5925925925926|82.7586206896552
6:113442630-113447257	ENSMUSG00000051256	Jagn1	6:113442630-113442797	A5SS	3	3	-	Ex.ONT.13666.1	Ex.ONT.13666.1	4.89	0.0703041	0.264912	90.3225806451613|87.248322147651|85.7142857142857	92.9032258064516|90|95.049504950495
2:91124509-91124776	ENSMUSG00000002100	Mybpc3	2:91124587-91124692	SE	3	3	-	ENSMUST00000111430	Mybpc3-201	4.89	0.246557	0.550844	87.4517374517375|98.3275946876537|98.1936971560338	99.7103548153512|99.5571302037201|99.370188943317
14:32085567-32091635	ENSMUSG00000021906	Oxnad1	14:32085849-32086053	SE	2	3	-	ENSMUST00000171598	Oxnad1-211	4.89	0.208505	0.279456	na|88.5057471264368|96.7213114754098	97.3684210526316|97.5308641975309|97.6190476190476
10:30590936-30594114	ENSMUSG00000019792	Trmt11	10:30590936-30591102	A3SS	3	3	-	ENSMUST00000216705	Trmt11-205	4.89	0.416164	0.448988	68.4210526315789|85.7142857142857|80	85.2941176470588|79.4117647058823|84.0909090909091
8:85299993-85302795	ENSMUSG00000031697	Orc6	8:85301109-85301238	MXE	3	3	-	ENSMUST00000211396	Orc6-206	4.88	0.108021	1	39.5973154362416|35.377358490566|32.2727272727273	38.8|40.6779661016949|42.4028268551237
10:127063760-127064584	ENSMUSG00000006728	Cdk4	10:127064202-127064453	SE	3	3	-	ENSMUST00000133115	Cdk4-205	4.88	0.0195847	0.020718	42.5742574257426|41.3818181818182|43.8642297650131	47.0457079152731|45.8856345885635|49.5420482930891
8:111621596-111623778	ENSMUSG00000033545	Znrf1	8:111621688-111622474	RI	3	3	-	ENSMUST00000095176	Znrf1-201	4.87	0.463307	1	17.1428571428571|19.047619047619|12	28|9.80392156862745|25
7:141258032-141261114	ENSMUSG00000038611	Phrf1	7:141260708-141260959	RI	3	2	-	Ex.ENSMUST00000106027	Ex.Phrf1-201	4.87	0.64726	1	22.7272727272727|0|9.09090909090909	21.4285714285714|na|9.52380952380952
X:7792338-7799289	ENSMUSG00000031153	Gripap1	X:7794260-7794286	MXE	3	3	-	ENSMUST00000065932	Gripap1-201	4.86	0.586633	1	68.75|82.6086956521739|72.8260869565217	71.7391304347826|93.8144329896907|73.2057416267943
9:95491174-95491267	ENSMUSG00000032407	U2surp	9:95491265-95491267	A5SS	3	3	-	ENSMUST00000078374	U2surp-201	4.86	0.537577	1	8.33333333333333|31.5789473684211|24.5283018867925	22.2222222222222|29.7297297297297|27.0833333333333
14:118121862-118128222	ENSMUSG00000022130	Tgds	14:118127495-118127585	SE	3	3	-	ENSMUST00000022727	Tgds-201	4.86	0.507552	0.671138	61.5384615384615|83.4710743801653|73.6842105263158	73.5294117647059|79.746835443038|80
6:129429959-129432121	ENSMUSG00000033082	Clec1a	6:129429959-129430010	A3SS	3	3	-	ENSMUST00000037481	Clec1a-201	4.85	0.675815	1	59.0909090909091|91.8918918918919|83.8709677419355	82.5|90.9090909090909|76
16:35941136-35947500	ENSMUSG00000022906	Parp9	16:35943369-35943402	SE	2	2	-	ENSMUST00000114878	Parp9-203	4.85	0.235673	0.350591	na|72.3076923076923|66.6666666666667	75|na|73.6842105263158
11:70947800-70950145	ENSMUSG00000040667	Nup88	11:70947800-70947803	A3SS	3	3	-	ENSMUST00000035283	Nup88-201	4.85	0.137295	0.156445	85.7142857142857|92.8057553956834|93.4426229508197	94.4444444444444|94.8979591836735|97.1830985915493
19:32125393-32129542	ENSMUSG00000040451	Sgms1	19:32129541-32129542	A5SS	3	3	-	Ex.ENSMUST00000099514	Ex.Sgms1-201	4.84	0.0440116	0.0742807	89.4736842105263|84.375|85.5072463768116	92.5|90.3846153846154|91
12:15809989-15816782	ENSMUSG00000020601	Trib2	12:15815231-15816782	A5SS	3	3	-	ENSMUST00000020922	Trib2-201	4.84	0.240531	0.294327	86.3636363636364|83.7209302325581|86.3636363636364	91.304347826087|95.6521739130435|84
6:8653536-8656361	ENSMUSG00000062995	Ica1	6:8653630-8653692	SE	3	3	-	ENSMUST00000038403	Ica1-201	4.82	0.318315	1	72.5|78|63.855421686747	77.2151898734177|74.2857142857143|77.3255813953488
5:110151687-110153117	ENSMUSG00000014668	Chfr	5:110152336-110152490	SE	2	3	-	ENSMUST00000014812	Chfr-201	4.82	0.0501194	0.15504	na|92.8571428571429|96.6101694915254	100|100|98.6486486486486
1:91387342-91388354	ENSMUSG00000026309	Ilkap	1:91388351-91388355	A5SS	3	3	-	Ex.ENSMUST00000186986	Ex.Ilkap-204	4.82	0.242021	0.467966	17.3913043478261|10.2803738317757|11.0091743119266	13.8888888888889|22.9166666666667|16.3461538461538
11:102836767-102837242	ENSMUSG00000020928	Higd1b	11:102837234-102837242	A3SS	3	3	-	Ex.TSS.ONT.2629.2	Ex.TSS.ONT.2629.2	4.82	0.611515	0.68097	28.5714285714286|30|15.3846153846154	18.75|25.9259259259259|43.75
7:126491715-126493001	ENSMUSG00000032637	Atxn2l	7:126492609-126492757	RI	3	3	-	ENSMUST00000167759	Atxn2l-203	4.81	0.170326	0.854865	28.5714285714286|33.3333333333333|26.0869565217391	33.3333333333333|31.25|37.8378378378378
4:148612382-148618791	ENSMUSG00000041459	Tardbp	4:148617636-148618664	RI	3	3	-	Ex.ENSMUST00000105702	Ex.Tardbp-206	4.81	0.547414	1	45.5284552845528|21.9858156028369|38.3561643835616	35.5932203389831|42.1052631578947|42.5925925925926
3:100157436-100159765	ENSMUSG00000033285	Wdr3	3:100157436-100157442	A3SS	2	3	-	ENSMUST00000052120	Wdr3-201	4.81	0.532392	1	80|91.6666666666667|na	96|93.3333333333333|82.6086956521739
19:4624152-4624684	ENSMUSG00000024889	Rce1	19:4624152-4624181	A3SS	3	3	-	ENSMUST00000025823	Rce1-201	4.81	0.196047	0.335766	95.8333333333333|87.1794871794872|94.4444444444444	97.2972972972973|100|94.5945945945946
16:20605718-20606759	ENSMUSG00000033809	Alg3	16:20605862-20606004	MXE	3	3	-	ONT.6471.1	ONT.6471.1	4.81	0.202617	0.298703	89.1472868217054|87.3563218390805|82	94.0092165898618|92.5|86.4238410596027
13:44922455-44923152	ENSMUSG00000057531	Dtnbp1	13:44923149-44923152	A5SS	3	3	-	Ex.TSS.ENSMUST00000072329	Ex.TSS.ENSMUST00000072329	4.81	0.160262	0.206293	90.3930131004367|82.6086956521739|87.3949579831933	91.9642857142857|94.2528735632184|88.6178861788618
10:99264092-99265991	ENSMUSG00000019960	Dusp6	10:99264544-99265992	A3SS	3	3	-	Ex.ENSMUST00000220291	Ex.Dusp6-204	4.81	0.102188	0.11405	88.2352941176471|95.6521739130435|92	98.3050847457627|96|96
1:72863143-72864080	ENSMUSG00000026185	Igfbp5	1:72863263-72863850	RI	2	3	-	Ex.ENSMUST00000027377	Ex.Igfbp5-201	4.8	0.113628	0.215585	na|9.09090909090909|6.25	10.7142857142857|15.3846153846154|11.3207547169811
19:40299522-40311668	ENSMUSG00000025006	Sorbs1	19:40300243-40300302	SE	3	3	-	ENSMUST00000225710	Sorbs1-219	4.8	0.0889684	0.151231	56.6265060240964|58.0310880829015|62.0253164556962	63.0434782608696|61.6438356164384|66.4092664092664
15:31602150-31616870	ENSMUSG00000039065	Fam173b	15:31609566-31609616	MXE	3	3	-	ENSMUST00000042702	Fam173b-201	4.8	0.574726	0.804319	47.1264367816092|63.3333333333333|72.1951219512195	61.25|64.8275862068965|70.9844559585492
13:112801267-112856745	ENSMUSG00000021759	Plpp1	13:112834859-112835013	MXE	3	3	-	ONT.4470.1	ONT.4470.1	4.8	0.107533	0.136444	8.46905537459283|11.6465863453815|16.0869565217391	15.6435643564356|16.8490153172867|18.1021897810219
9:35209508-35209944	ENSMUSG00000039048	Foxred1	9:35209508-35209529	A3SS	3	3	-	ENSMUST00000043805	Foxred1-201	4.79	0.538653	1	76.9230769230769|97.3509933774834|99.1803278688525	95.8083832335329|95.7264957264957|96.2962962962963
1:38987854-38991258	ENSMUSG00000026078	Pdcl3	1:38991246-38991259	A3SS	2	3	-	Ex.TSS.ONT.46.1	Ex.TSS.ONT.46.1	4.79	0.414464	0.768063	na|28.2051282051282|36	31.8181818181818|42.8571428571429|36
17:24512387-24512955	ENSMUSG00000052752	Traf7	17:24512950-24512955	A5SS	3	3	-	ENSMUST00000088464	Traf7-202	4.79	0.258406	0.398336	73.1707317073171|83.5051546391753|79.6875	84.8484848484848|79.5918367346939|86.3013698630137
11:67800799-67801129	ENSMUSG00000033044	Dhrs7c	11:67800799-67800803	A5SS	3	3	-	Ex.TSS.ONT.2248.1	Ex.TSS.ONT.2248.1	4.79	0.0615319	0.0729883	17.4193548387097|17.4757281553398|13.3858267716535	21.6374269005848|22.6190476190476|18.4
X:56506467-56506879	ENSMUSG00000035967	Ints6l	X:56506467-56506470	A5SS	3	3	-	Ex.TSS.ENSMUST00000039374	Ex.TSS.ENSMUST00000039374	4.78	0.394266	1	20.4081632653061|11.1111111111111|22.2222222222222	19.047619047619|19.047619047619|30
6:149171051-149183465	ENSMUSG00000068250	Amn1	6:149183394-149183465	A5SS	3	3	-	ENSMUST00000095319	Amn1-201	4.78	0.574741	1	44.4444444444444|65.8227848101266|67.6923076923077	59.3220338983051|66.6666666666667|66.304347826087
6:122880514-122880657	ENSMUSG00000030327	Necap1	6:122880514-122880517	A5SS	2	3	-	ONT.13721.3	ONT.13721.3	4.78	0.594986	1	na|32|36	50|37.5|28.8461538461538
4:134279117-134287160	ENSMUSG00000050890	Pdik1l	4:134284246-134284547	SE	2	3	-	ENSMUST00000105876	Pdik1l-202	4.78	0.472389	1	na|91.6666666666667|86.9565217391304	100|85.7142857142857|96.551724137931
3:95750766-95753006	ENSMUSG00000028107	Tars2	3:95750867-95750984	MXE	3	3	-	ENSMUST00000029752	Tars2-201	4.78	0.511595	1	64.8648648648649|86.4197530864197|80.7339449541284	80.5555555555556|85.3448275862069|80.46875
1:37437476-37438681	ENSMUSG00000026111	Unc50	1:37437476-37437478	A5SS	3	3	-	Ex.TSS.ENSMUST00000027285	Ex.TSS.ENSMUST00000027285	4.78	0.0309324	0.0569934	91.2|89.4230769230769|88.2352941176471	95.2702702702703|95.8620689655172|92.0560747663551
19:58822169-58825250	ENSMUSG00000025092	Hspa12a	19:58822367-58825251	A5SS	3	3	-	Ex.ENSMUST00000066285	Ex.Hspa12a-201	4.78	0.313277	0.543296	4.54545454545455|10.8695652173913|16.3265306122449	13.8888888888889|12.1951219512195|20
17:71037371-71044485	ENSMUSG00000024049	Myom1	17:71037371-71037373	A5SS	3	3	-	Ex.ENSMUST00000024847	Ex.Myom1-201	4.77	0.17576	0.18882	84.6153846153846|93.4256055363322|92.7083333333333	94.4186046511628|94.2675159235669|96.3855421686747
17:21491317-21504980	ENSMUSG00000057409	Zfp53	17:21500211-21500306	SE	3	3	-	ONT.6744.2	ONT.6744.2	4.77	0.044416	0.0683003	51.4285714285714|55.8823529411765|55	60.6060606060606|58.6206896551724|57.4074074074074
16:11141772-11145645	ENSMUSG00000037965	Zc3h7a	16:11145242-11145285	SE	3	3	-	ENSMUST00000140898	Zc3h7a-210	4.77	0.286594	0.418152	60.952380952381|53.6082474226804|52.9411764705882	55.5555555555556|60.6060606060606|65.6565656565657
11:76407443-76411126	ENSMUSG00000020843	Timm22	11:76409642-76409838	SE	3	3	-	ENSMUST00000021203	Timm22-201	4.77	0.212094	0.253443	75.9259259259259|83.7078651685393|78.8617886178862	87.2437357630979|79.7927461139896|85.7677902621723
1:128349071-128349303	ENSMUSG00000026355	Mcm6	1:128349300-128349304	A5SS	3	3	-	Ex.ENSMUST00000027601	Ex.Mcm6-201	4.76	0.416004	0.732434	12.5|15.1898734177215|4.83870967741935	7.14285714285714|19.3548387096774|20.3125
9:108620127-108644025	ENSMUSG00000064145	Arih2	9:108629289-108629334	SE	3	3	-	ENSMUST00000193552	Arih2-206	4.75	0.369496	1	12.5|8.27586206896552|4.44444444444444	5|17.7083333333333|16.7701863354037
8:77257418-77277147	ENSMUSG00000037148	Arhgap10	8:77259057-77259209	SE	3	3	-	ENSMUST00000076316	Arhgap10-201	4.75	0.279863	1	85.8695652173913|78.75|86.8421052631579	84.4155844155844|93.9393939393939|87.3417721518987
8:70259820-70262870	ENSMUSG00000036054	Sugp2	8:70260469-70261317	SE	3	2	-	ENSMUST00000131489	Sugp2-205	4.75	0.571455	0.59051	60|71.0526315789474|57.1428571428571	60.6060606060606|na|74.3589743589744
5:29766396-29785030	ENSMUSG00000029131	Dnajb6	5:29781130-29781450	SE	3	3	-	ENSMUST00000008733	Dnajb6-201	4.75	0.141716	0.480577	89.1304347826087|89.3939393939394|81.5126050420168	90.9774436090226|91.8918918918919|91.40625
18:3405788-3414173	ENSMUSG00000024231	Cul2	18:3414130-3414173	A3SS	3	3	-	ENSMUST00000025073	Cul2-201	4.75	0.436458	0.714235	83.3333333333333|98.8372093023256|100	100|100|96.4285714285714
12:98763979-98783581	ENSMUSG00000021012	Zc3h14	12:98780048-98780280	MXE	2	3	-	ENSMUST00000110105	Zc3h14-204	4.75	0.572369	0.722383	na|61.9047619047619|53.0120481927711	66.6666666666667|51.7857142857143|68.1818181818182
10:62994771-62997880	ENSMUSG00000020070	Rufy2	10:62995310-62995379	SE	2	2	-	ENSMUST00000119567	Rufy2-202	4.75	0.562771	0.612949	na|82.8571428571429|91.304347826087	97.2972972972973|na|86.3636363636364
9:53622944-53623634	ENSMUSG00000032030	Cul5	9:53622944-53622945	A3SS	2	3	-	Ex.ENSMUST00000034529	Ex.Cul5-201	4.74	0.719494	1	na|36.8421052631579|27.2727272727273	28.5714285714286|27.2727272727273|54.5454545454545
9:114610723-114613623	ENSMUSG00000056167	Cnot10	9:114610723-114610725	A3SS	3	3	-	ENSMUST00000070117	Cnot10-201	4.74	0.733264	1	40.9090909090909|71.4285714285714|65.1162790697674	73.8461538461539|45.8333333333333|72
5:67261034-67284139	ENSMUSG00000037720	Tmem33	5:67267302-67267369	MXE	2	3	-	ENSMUST00000037918	Tmem33-201	4.74	0.226883	0.820172	na|91.0714285714286|99.4565217391304	100|100|100
17:46780545-46781782	ENSMUSG00000063888	Rpl7l1	17:46780545-46780551	A3SS	3	3	-	Ex.ENSMUST00000078286	Ex.Rpl7l1-201	4.74	0.00257979	0.00410432	90|90|90.5797101449275	95.3488372093023|93.6046511627907|95.850622406639
15:101129064-101134675	ENSMUSG00000000530	Acvrl1	15:101134645-101134675	A3SS	2	3	-	ENSMUST00000117984	Acvrl1-202	4.74	0.662571	0.922271	30.7692307692308|44.4444444444444|na	47.6190476190476|50|29.4117647058824
X:74273692-74277038	ENSMUSG00000019088	Dnase1l1	X:74273778-74274026	MXE	3	3	-	ENSMUST00000075821	Dnase1l1-202	4.73	0.649311	1	100|100|71.969696969697	100|92.3076923076923|93.8461538461538
7:127421405-127422034	ENSMUSG00000045251	Zfp688	7:127421519-127421808	RI	3	3	-	Ex.ENSMUST00000106300	Ex.Zfp688-201	4.73	0.255838	1	5|4.76190476190476|12	6.66666666666667|15|14.2857142857143
2:12401077-12405859	ENSMUSG00000026767	Mindy3	2:12403998-12404166	SE	3	3	-	ENSMUST00000129489	Mindy3-205	4.73	0.411515	0.820572	31.8181818181818|49.0566037735849|39.0243902439024	43.4782608695652|43.3333333333333|47.2727272727273
1:44110084-44112644	ENSMUSG00000026047	Kdelc1	1:44110735-44110944	SE	3	3	-	ENSMUST00000065767	Kdelc1-202	4.73	0.00368785	0.00685776	92.1875|93.8144329896907|93.8271604938272	97.7011494252874|99.0909090909091|97.2413793103448
6:48539272-48540427	ENSMUSG00000039347	Atp6v0e2	6:48540040-48540166	SE	2	3	-	ENSMUST00000040361	Atp6v0e2-201	4.72	0.238112	1	na|91.1111111111111|95	100|93.3333333333333|100
13:59822111-59823080	ENSMUSG00000035248	Tut7	13:59822976-59823080	A5SS	2	3	-	ENSMUST00000225179	Tut7-205	4.72	0.37859	0.491267	na|21.0526315789474|15.625	21.1538461538462|18.75|29.2682926829268
4:83418784-83435190	ENSMUSG00000028483	Snapc3	4:83427782-83427866	SE	3	3	-	ENSMUST00000030206	Snapc3-201	4.71	0.0551598	0.166973	87.8787878787879|93.167701863354|93.1034482758621	96.3768115942029|95.959595959596|95.9537572254335
15:82334948-82335842	ENSMUSG00000022453	Naga	15:82335497-82335591	SE	3	3	-	ENSMUST00000023088	Naga-201	4.71	0.286374	0.307027	87.1794871794872|94.2446043165468|89.84375	89.0243902439024|100|96.3636363636364
14:20658947-20663662	ENSMUSG00000039376	Synpo2l	14:20662466-20663405	RI	2	3	-	Ex.ONT.5139.2	Ex.ONT.5139.2	4.71	0.556816	0.741246	na|14.2857142857143|6.52173913043478	12|25|8.33333333333333
11:58319591-58323269	ENSMUSG00000049755	Zfp672	11:58322569-58322729	SE	3	3	-	ONT.2967.4	ONT.2967.4	4.71	0.417148	0.490144	93.75|79.8165137614679|77.027027027027	88.5135135135135|89.1025641025641|87.0967741935484
6:115361234-115383678	ENSMUSG00000000440	Pparg	6:115361234-115361370	A5SS	3	3	-	Ex.TSS.ONT.13678.1	Ex.TSS.ONT.13678.1	4.7	0.541236	1	23.5294117647059|42.8571428571429|25	39.1304347826087|28.5714285714286|37.7777777777778
3:97707058-97710220	ENSMUSG00000038170	Pde4dip	3:97707058-97709583	A3SS	3	3	-	Ex.ENSMUST00000168438	Ex.Pde4dip-205	4.7	0.65702	1	4.34782608695652|30.9090909090909|28.125	33.3333333333333|16.2790697674419|27.8688524590164
11:70973076-70977657	ENSMUSG00000018449	Rpain	11:70973802-70973913	MXE	3	3	-	ENSMUST00000018593	Rpain-201	4.7	0.59874	0.71343	51.6|77.6061776061776|73.3606557377049	70.3703703703704|75.6756756756757|70.625
9:22078266-22085356	ENSMUSG00000066839	Ecsit	9:22084023-22084208	SE	3	3	-	ENSMUST00000180180	Ecsit-204	4.69	0.221107	1	75.609756097561|85.5769230769231|84.5360824742268	87.6237623762376|86.9047619047619|85.2678571428571
4:147917410-147918779	ENSMUSG00000019055	Plod1	4:147918134-147918199	SE	3	3	-	ENSMUST00000019199	Plod1-201	4.69	0.0110864	0.0317103	93.75|96.140350877193|93.6170212765958	99.6784565916399|100|97.8947368421053
17:26220581-26225927	ENSMUSG00000024187	Fam234a	17:26225912-26225927	A5SS	2	3	-	ENSMUST00000114988	Fam234a-201	4.69	0.00862133	0.013377	na|27.1428571428571|28.5714285714286	33.3333333333333|31.8840579710145|32.4324324324324
5:124543165-124546895	ENSMUSG00000029390	Tmed2	5:124543487-124543507	SE	3	3	-	ENSMUST00000135464	Tmed2-203	4.68	0.0599808	0.192569	5.19480519480519|10.2493074792244|5.43478260869565	11.3636363636364|13.0081300813008|10.5431309904153
8:41261182-41267186	ENSMUSG00000031592	Pcm1	8:41261360-41261476	SE	2	3	-	ENSMUST00000211247	Pcm1-204	4.67	0.58655	1	na|37.8378378378378|31.4285714285714	44.4444444444444|28|45.4545454545455
7:7295184-7298691	ENSMUSG00000000605	Clcn4	7:7296724-7296878	MXE	3	3	-	ENSMUST00000209916	Clcn4-202	4.67	0.132215	0.888974	24.390243902439|29.2490118577075|23.5668789808917	31.5436241610738|32.6732673267327|27.0114942528736
5:23492268-23493507	ENSMUSG00000029004	Kmt2e	5:23492433-23493198	RI	3	2	-	Ex.ENSMUST00000094962	Ex.Kmt2e-201	4.67	0.592229	1	16|0|10	20|na|6.66666666666667
1:44091592-44102327	ENSMUSG00000026049	Tex30	1:44099848-44100001	SE	3	3	-	ENSMUST00000150911	Tex30-211	4.67	0.109542	0.203512	83.3333333333333|85.0746268656716|89.7435897435898	90.3225806451613|88.8111888111888|93.0232558139535
19:8757260-8762311	ENSMUSG00000010097	Nxf1	19:8757260-8757263	A5SS	3	3	-	Ex.TSS.ENSMUST00000184756	Ex.TSS.ENSMUST00000184756	4.67	0.297493	0.520071	3.125|8.24742268041237|7.2289156626506	17.3913043478261|5.08474576271187|10.126582278481
7:126852992-126857675	ENSMUSG00000030689	Ino80e	7:126857226-126857342	SE	3	3	-	ENSMUST00000050833	Ino80e-201	4.66	0.108847	0.551633	84|87.3333333333333|89.922480620155	92.8|93.6170212765958|88.8198757763975
3:90392076-90392368	ENSMUSG00000027933	Ints3	3:90392143-90392211	RI	3	3	-	Ex.ENSMUST00000196530	Ex.Ints3-203	4.66	0.527625	1	18.75|0|0	13.0434782608696|5.88235294117647|13.7931034482759
3:90391396-90392368	ENSMUSG00000027933	Ints3	3:90392106-90392211	RI	3	3	-	Ex.ENSMUST00000029542	Ex.Ints3-201	4.66	0.527625	1	18.75|0|0	13.0434782608696|5.88235294117647|13.7931034482759
1:58711593-58713570	ENSMUSG00000026031	Cflar	1:58713296-58713570	A3SS	3	3	-	ONT.99.2	ONT.99.2	4.66	0.422283	0.794981	4.91803278688525|9.67741935483871|6.38297872340426	20|2.63157894736842|12.3287671232877
18:23954862-23956338	ENSMUSG00000024276	Zfp397	18:23954862-23954890	A5SS	3	3	-	Ex.TSS.ENSMUST00000060762	Ex.TSS.ENSMUST00000060762	4.66	0.588616	0.959413	25|19.047619047619|11.1111111111111	20.3703703703704|36|12.7659574468085
11:54939736-54962832	ENSMUSG00000020400	Tnip1	11:54956021-54956178	MXE	2	3	-	ENSMUST00000102731	Tnip1-203	4.66	0.605213	0.701412	na|24.0740740740741|22.2222222222222	17.9487179487179|39.3939393939394|26.0869565217391
11:116858582-116859348	ENSMUSG00000020818	Mfsd11	11:116859299-116859348	A3SS	2	3	-	ENSMUST00000021173	Mfsd11-201	4.66	0.0421249	0.0481038	na|85.4545454545455|83.7837837837838	87.8787878787879|88.8888888888889|91.0714285714286
11:116858582-116859323	ENSMUSG00000020818	Mfsd11	11:116859299-116859323	A3SS	2	3	-	ENSMUST00000021173	Mfsd11-201	4.66	0.0421249	0.0481038	na|85.4545454545455|83.7837837837838	87.8787878787879|88.8888888888889|91.0714285714286
6:131285726-131289388	ENSMUSG00000030188	Magohb	6:131288036-131288146	SE	3	3	-	ENSMUST00000032307	Magohb-201	4.65	0.0193012	0.0755919	85.3881278538813|88.3152173913043|89.3617021276596	92.8327645051195|92.3728813559322|91.7960088691796
9:21509115-21509993	ENSMUSG00000032180	Tmed1	9:21509254-21509351	SE	3	3	-	ENSMUST00000034698	Tmed1-201	4.64	0.018709	0.308482	90.0497512437811|90.748031496063|87.9912663755458	93.9068100358423|95.9100204498977|92.8902627511592
9:104056984-104060222	ENSMUSG00000032557	Uba5	9:104060218-104060222	A5SS	3	3	-	ENSMUST00000035166	Uba5-201	4.64	0.228083	1	79.3103448275862|88.8888888888889|87.962962962963	90|92.0634920634921|88.0281690140845
8:82334559-82337565	ENSMUSG00000031712	Il15	8:82334559-82334606	A3SS	3	3	-	ENSMUST00000034148	Il15-201	4.64	0.143649	1	89.1891891891892|83.1325301204819|91.1392405063291	92.3076923076923|94|91.0714285714286
7:19514540-19515024	ENSMUSG00000002043	Trappc6a	7:19515007-19515024	A3SS	3	3	-	ENSMUST00000002112	Trappc6a-201	4.64	0.0608668	0.341687	84.1666666666667|89.922480620155|85.7142857142857	92.2535211267606|90.7801418439716|90.6862745098039
2:12400138-12403997	ENSMUSG00000026767	Mindy3	2:12401021-12401076	SE	3	3	-	ONT.9492.4	ONT.9492.4	4.64	0.313363	0.625371	35|43.5483870967742|32.6530612244898	44.4444444444444|37.1428571428571|43.5483870967742
13:59608196-59609478	ENSMUSG00000021555	Naa35	13:59608761-59608844	SE	3	3	-	ENSMUST00000022038	Naa35-201	4.64	0.197415	0.256704	88.2352941176471|94.6091644204852|96.6329966329966	94.5762711864407|99.1150442477876|99.7058823529412
11:59503101-59503676	ENSMUSG00000020472	Zkscan17	11:59503384-59503676	A5SS	2	2	-	ENSMUST00000013262	Zkscan17-201	4.64	0.398432	0.470191	na|75|80	85.7142857142857|na|78.5714285714286
10:79088380-79092411	ENSMUSG00000060301	2610008E11Rik	10:79092408-79092412	A5SS	3	3	-	Ex.ENSMUST00000039271	Ex.2610008E11Rik-201	4.64	0.32424	0.356681	18.75|11.1111111111111|21.0526315789474	23.0769230769231|16.1290322580645|25.6410256410256
6:71882230-71884539	ENSMUSG00000063884	Ptcd3	6:71883444-71883592	SE	3	3	-	ENSMUST00000082094	Ptcd3-201	4.63	0.0483702	0.212764	89.5833333333333|93.6802973977695|94.0959409594096	97.7011494252874|95.4918032786885|98.0582524271845
4:148612382-148618791	ENSMUSG00000041459	Tardbp	4:148617706-148618664	RI	3	3	-	Ex.ENSMUST00000165113	Ex.Tardbp-209	4.63	0.53242	1	44.1666666666667|23.0769230769231|37.9310344827586	34.4827586206897|41.7218543046358|42.8571428571429
11:74673950-74677742	ENSMUSG00000020745	Pafah1b1	11:74674364-74676392	RI	3	3	-	ENSMUST00000102520	Pafah1b1-202	4.63	0.0935154	0.110226	13.6363636363636|18.9526184538653|20.1017811704835	21.4953271028037|23.6151603498542|21.4797136038186
2:25272129-25272308	ENSMUSG00000026966	Ssna1	2:25272298-25272308	A5SS	3	3	-	Ex.ENSMUST00000028342	Ex.Ssna1-201	4.62	0.298997	0.629906	72.972972972973|65.1452282157676|70.2797202797203	77.5|76.8924302788845|67.8571428571429
2:25272129-25272299	ENSMUSG00000026966	Ssna1	2:25272298-25272299	A5SS	3	3	-	Ex.ENSMUST00000028342	Ex.Ssna1-201	4.62	0.298997	0.629906	72.972972972973|65.1452282157676|70.2797202797203	77.5|76.8924302788845|67.8571428571429
1:10045184-10047423	ENSMUSG00000056763	Cspp1	1:10045184-10045184	A5SS	3	3	-	ENSMUST00000071087	Cspp1-201	4.62	0.78076	1	45.4545454545455|66.6666666666667|23.0769230769231	46.6666666666667|66.6666666666667|35.7142857142857
14:47726310-47730339	ENSMUSG00000021843	Ktn1	14:47726471-47726554	SE	3	3	-	ENSMUST00000022391	Ktn1-201	4.62	0.136349	0.18407	21.7391304347826|17.8082191780822|18.2926829268293	21.875|28.2051282051282|21.6216216216216
11:6266918-6267417	ENSMUSG00000004393	Ddx56	11:6266918-6266971	A3SS	3	3	-	ENSMUST00000004507	Ddx56-201	4.62	0.546714	0.647171	75|96|93.1034482758621	97.6190476190476|90.6976744186046|89.6551724137931
6:72544467-72555448	ENSMUSG00000056737	Capg	6:72555273-72555449	A3SS	3	3	-	Ex.TSS.ONT.13560.2	Ex.TSS.ONT.13560.2	4.61	0.33974	1	68|82.1428571428571|72.7272727272727	77.2727272727273|78.9473684210526|80.4878048780488
X:73445925-73454866	ENSMUSG00000031371	Haus7	X:73446928-73447137	MXE	2	3	-	ENSMUST00000077243	Haus7-202	4.6	0.0513323	1	na|55.9782608695652|55.4794520547945	60.1449275362319|62.3529411764706|58.4795321637427
4:132274488-132282793	ENSMUSG00000028899	Taf12	4:132281994-132282078	SE	3	3	-	ENSMUST00000105963	Taf12-202	4.6	0.224864	0.608884	11.6504854368932|15.6488549618321|18.1395348837209	19.4570135746606|24.3697478991597|15.4088050314465
3:30602696-30607036	ENSMUSG00000037730	Mynn	3:30603504-30603800	SE	2	3	-	ENSMUST00000047502	Mynn-201	4.6	0.704668	1	na|65.1162790697674|94.1176470588235	81.0810810810811|86.9565217391304|84.6153846153846
11:75414045-75414920	ENSMUSG00000000753	Serpinf1	11:75414045-75414049	A3SS	3	3	-	ENSMUST00000000769	Serpinf1-201	4.6	0.193198	0.220081	88|87.1794871794872|92.8571428571429	96.1538461538462|96.4285714285714|89.247311827957
8:84860958-84861126	ENSMUSG00000003808	Farsa	8:84860958-84861043	A5SS	3	3	-	ENSMUST00000003906	Farsa-201	4.59	0.25835	1	88.5714285714286|86.2068965517241|93.75	88.7323943661972|96.875|96.7032967032967
7:127022134-127024615	ENSMUSG00000030678	Maz	7:127023169-127024443	RI	3	3	-	Ex.ENSMUST00000032916	Ex.Maz-201	4.59	0.124284	0.632178	2.56410256410256|9.09090909090909|5.88235294117647	7.69230769230769|12.5|11.1111111111111
4:147862950-147865188	ENSMUSG00000029022	Miip	4:147863028-147863136	SE	3	3	-	ENSMUST00000030886	Miip-201	4.59	0.638841	1	50.3311258278146|75.4385964912281|76.5217391304348	77.4193548387097|71.4285714285714|67.2131147540984
2:93996393-94003052	ENSMUSG00000040174	Alkbh3	2:94001425-94001513	SE	3	3	-	ENSMUST00000040005	Alkbh3-201	4.59	0.171927	0.355007	85.2760736196319|92.6247288503254|93.3333333333333	96.2962962962963|95.6834532374101|93.0313588850174
2:80621241-80630791	ENSMUSG00000027001	Dusp19	2:80624208-80624360	SE	3	3	-	ENSMUST00000028384	Dusp19-201	4.59	0.386664	0.869288	74.5454545454545|84.8837209302326|87.7358490566038	90.4109589041096|82.1052631578947|88.4057971014493
1:97729033-97729912	ENSMUSG00000040648	Ppip5k2	1:97729911-97729912	A5SS	3	3	-	Ex.ENSMUST00000042509	Ex.Ppip5k2-201	4.59	0.374565	0.727237	76.4705882352941|86.9565217391304|86.4864864864865	89.3617021276596|92.3076923076923|82
17:78939706-78943252	ENSMUSG00000024082	Ndufaf7	17:78942069-78942282	SE	3	3	-	ENSMUST00000024887	Ndufaf7-201	4.59	1.19e-05	1.91e-05	93.4065934065934|93.9153439153439|93.7027707808564	98.300283286119|98.3957219251337|98.0932203389831
17:48410373-48411263	ENSMUSG00000040771	Oard1	17:48410828-48410904	SE	3	3	-	ENSMUST00000167180	Oard1-202	4.59	0.132576	0.211204	79.7872340425532|82.5112107623318|87.6288659793814	87.5|86.7469879518072|89.4514767932489
17:46670186-46674196	ENSMUSG00000023971	Rrp36	17:46672336-46672440	MXE	3	3	-	ENSMUST00000024766	Rrp36-201	4.59	0.281476	0.447471	67.5324675324675|76.2820512820513|78.6666666666667	81.6091954022989|77.9411764705882|76.7045454545455
X:7818390-7820001	ENSMUSG00000031153	Gripap1	X:7819167-7819321	SE	3	3	-	ENSMUST00000065932	Gripap1-201	4.58	0.191879	1	26.984126984127|29.5454545454545|34.375	38.4615384615385|34.4827586206897|31.7073170731707
7:64383029-64384301	ENSMUSG00000030521	Mphosph10	7:64384298-64384302	A5SS	3	3	-	Ex.ENSMUST00000032735	Ex.Mphosph10-201	4.58	0.235278	1	3.57142857142857|14|6.38297872340426	11.7647058823529|11.3207547169811|14.6067415730337
[truncated: 7,881 more rows]
