# Supplementary material for: RNA‐Binding Protein Hnrnpa1 Triggers Daughter Cardiomyocyte Formation by Promoting Cardiomyocyte Dedifferentiation and Cell Cycle Activity in a Post‐Transcriptional Manner
Source: Adv Sci (Weinh). 2024 Nov 19;12(2):2402371. doi: 10.1002/advs.202402371 (PMC11727271; doi:10.1002/advs.202402371)
Supplement: Supplementary file 6 — Supplemental Table 3 [file ADVS-12-2402371-s004.xlsx]

## Sheet: Sheet1
Event_Region	Ensembl_ID	Gene_Symbol	Target_Exon	Event_Type	Reference_Transcript	Reference_Transcript	DeltaPSI(%)	T-test_p-value	FDR(BH)	NC1_PSI%	NC2_PSI%	NC3_PSI%	NC_meanPSI%	Hnrnpa1_1_PSI%	Hnrnpa1_2_PSI%	Hnrnpa1_3_PSI%	Hnrnpa1_meanPSI%	CHANGE
4:151983353-151985668	ENSMUSG00000039759	Thap3	4:151983635-151985669	A5SS	Ex.TSS.ENSMUST00000105665	Ex.TSS.ENSMUST00000105665	57.05	0.000545897	0.00157899	37.5	48.5714	30.6122	38.8946	95.2381	92.5926	100	95.9436	UP
1:58419734-58421082	ENSMUSG00000026034	Clk1	1:58420121-58420211	SE	ENSMUST00000034868	Clk1-201	56.56	0.000296179	0.000557398	14.7727	10.8696	11.1111	12.2511	61.5385	67.4797	77.4038	68.8073	UP
3:116588525-116589490	ENSMUSG00000033439	Trmt13	3:116588525-116588639	A3SS	ENSMUST00000041524	Trmt13-201	53.38	0.024422	0.0563442	6.66667	46.1538	25	25.9402	60	84.6154	93.3333	79.3162	UP
13:9158230-9164674	ENSMUSG00000033499	Larp4b	13:9158551-9158802	SE	ENSMUST00000188211	Larp4b-202	48.99	0.0174751	0.023028	na	40	33.3333	36.6667	80	na	91.3043	85.6522	UP
19:7229806-7230187	ENSMUSG00000024764	Naa40	19:7229948-7230106	SE	ENSMUST00000025675	Naa40-201	48.22	0.0083109	0.014511	na	48.8372	40.625	44.7311	91.3043	na	94.5946	92.9495	UP
16:45775019-45777712	ENSMUSG00000033149	Phldb2	16:45775019-45775087	A3SS	Ex.ENSMUST00000036355	Ex.Phldb2-201	47.17	0.00148751	0.00223086	7.69231	13.5135	4.34783	8.51788	59.0909	45	62.963	55.6846	UP
3:116585828-116589490	ENSMUSG00000033439	Trmt13	3:116588472-116588639	SE	ENSMUST00000041524	Trmt13-201	44.42	0.020445	0.0471703	23.0769	56	52.1739	43.7503	76.9231	90.9091	96.6667	88.1663	UP
9:107756993-107760321	ENSMUSG00000032580	Rbm5	9:107759776-107759849	SE	ENSMUST00000035199	Rbm5-201	42.46	0.0344314	0.434652	30	40	74.1935	48.0645	93.5484	89.4737	88.5417	90.5212	UP
5:72786779-72789139	ENSMUSG00000029217	Tec	5:72786779-72786819	A3SS	ENSMUST00000071944	Tec-201	42.33	0.000556135	0.00201518	na	48	46.1538	47.0769	93.3333	88.2353	86.6667	89.4118	UP
14:52201748-52202503	ENSMUSG00000053754	Chd8	14:52202144-52202323	SE	ENSMUST00000089752	Chd8-201	41.09	0.00420158	0.00568798	50	41.6667	60.5263	50.731	90.4762	100	85	91.8254	UP
3:96140606-96141621	ENSMUSG00000038495	Otud7b	3:96141488-96141621	A3SS	Ex.ENSMUST00000035519	Ex.Otud7b-201	40.19	0.0318361	0.0824053	na	22.2222	41.1765	31.6993	66.6667	65	84	71.8889	UP
1:183408725-183409234	ENSMUSG00000072258	Taf1a	1:183408725-183408763	A5SS	Ex.TSS.ENSMUST00000097043	Ex.TSS.ENSMUST00000097043	38.98	0.00531081	0.00971348	30.4348	45.4545	30	35.2964	65	81.8182	76	74.2727	UP
2:11718343-11724095	ENSMUSG00000023206	Il15ra	2:11723413-11723610	MXE	ENSMUST00000138349	Il15ra-214	38.69	0.0389656	0.0767999	na	41.0714	41.791	41.4312	63.2353	86.6667	90.4762	80.1261	UP
8:71951161-71967898	ENSMUSG00000052446	Zfp961	8:71965794-71965920	MXE	ENSMUST00000109997	Zfp961-201	37.85	0.0242004	0.248987	37.5	25	26.4706	29.6569	60.8696	87.0968	54.5455	67.5039	UP
11:51272023-51273559	ENSMUSG00000020385	Clk4	11:51273078-51273168	SE	ENSMUST00000093132	Clk4-201	37.2	0.000105666	0.00012346	10.4478	18.1818	16.129	14.9195	51.9737	53.4653	50.9317	52.1236	UP
10:63314570-63316699	ENSMUSG00000020064	Herc4	10:63315660-63315843	SE	ENSMUST00000020258	Herc4-201	35.34	0.00718711	0.00783043	44	64.4737	65.0794	57.851	91.5254	94.5946	93.4426	93.1875	UP
7:89955605-89956343	ENSMUSG00000030619	Eed	7:89956255-89956343	A5SS	ENSMUST00000107234	Eed-201	35.18	2.74e-05	0.000191128	45.614	42.6471	40.7407	43.0006	79.6875	77.9221	76.9231	78.1776	UP
11:6547030-6584519	ENSMUSG00000000378	Ccm2	11:6569964-6584520	A3SS	Ex.TSS.ENSMUST00000159007	Ex.TSS.ENSMUST00000159007	34.59	0.0383446	0.0454528	33.3333	64.2857	67.7419	55.1203	88.8889	95.4545	84.7826	89.7087	UP
17:34911056-34911578	ENSMUSG00000013787	Ehmt2	17:34911363-34911478	SE	ENSMUST00000013931	Ehmt2-201	34.06	0.0178081	0.0253292	79.798	56.5217	53.3333	63.2177	91.8367	100	100	97.2789	UP
4:15963921-15964328	ENSMUSG00000028224	Nbn	4:15964247-15964328	A3SS	ENSMUST00000029879	Nbn-201	33.74	0.00354006	0.0103475	43.75	57.6471	55.9322	52.4431	87.234	91.3043	80	86.1795	UP
10:13127142-13131694	ENSMUSG00000019817	Plagl1	10:13128997-13129625	RI	ENSMUST00000121646	Plagl1-202	33.1	0.0280247	0.0297629	na	30.7692	25	27.8846	50	61.5385	71.4286	60.989	UP
8:88723213-88731674	ENSMUSG00000036712	Cyld	8:88730656-88730821	MXE	ENSMUST00000043526	Cyld-201	33	0.0161561	0.178974	na	58.8235	57.1429	57.9832	82.0513	90.9091	100	90.9868	UP
11:67042108-67052534	ENSMUSG00000020910	Adprm	11:67051681-67051778	SE	ENSMUST00000116363	Adprm-201	32.89	0.0131969	0.0156544	15.5556	39.6226	37.5	30.8927	62.6263	65.5738	63.1579	63.786	UP
9:107749800-107750462	ENSMUSG00000032580	Rbm5	9:107750008-107750092	SE	ENSMUST00000182371	Rbm5-210	32.78	0.00776034	0.0979145	60.7843	49.2063	71.4286	60.4731	96.124	93.2039	90.4459	93.2579	UP
5:149188474-149193897	ENSMUSG00000041264	Uspl1	5:149193840-149193897	A3SS	ENSMUST00000050472	Uspl1-201	32.23	0.0174872	0.0589881	46.6667	66.6667	73.913	62.4155	93.0233	97.2973	93.617	94.6459	UP
5:149188474-149193894	ENSMUSG00000041264	Uspl1	5:149193840-149193894	A3SS	ENSMUST00000050472	Uspl1-201	32.23	0.0174872	0.0589881	46.6667	66.6667	73.913	62.4155	93.0233	97.2973	93.617	94.6459	UP
16:17528741-17530777	ENSMUSG00000022760	Thap7	16:17528935-17529075	MXE	ENSMUST00000231288	Thap7-202	31.77	0.00769635	0.0112921	51.3889	63.1148	70.0855	61.5297	89.7959	90.099	100	93.2983	UP
5:129543296-129549453	ENSMUSG00000029439	Sfswap	5:129543296-129543379	A5SS	Ex.ENSMUST00000053737	Ex.Sfswap-201	31.68	0.00918116	0.0295866	43.75	64	51.7241	53.158	78.5714	86.6667	89.2857	84.8413	UP
2:60752983-60755415	ENSMUSG00000026970	Rbms1	2:60753730-60753814	SE	ENSMUST00000112509	Rbms1-202	31.42	9.2e-05	0.000203625	61.6	58.0769	57.2093	58.9621	92.5466	90.991	87.619	90.3855	UP
4:132335814-132339924	ENSMUSG00000028896	Rcc1	4:132337731-132337910	MXE	ENSMUST00000030726	Rcc1-201	30.02	0.00604423	0.0163766	54.8387	73.0769	63.9175	63.9444	91.7526	98.0769	92.0635	93.9643	UP
5:108093407-108099118	ENSMUSG00000029267	Mtf2	5:108094125-108094248	SE	ENSMUST00000081567	Mtf2-201	29.78	0.0142242	0.0437841	56.25	74.4186	80	70.2229	100	100	100	100	UP
3:88708942-88709857	ENSMUSG00000028060	Khdc4	3:88709830-88709857	A3SS	ENSMUST00000029696	Khdc4-201	29.75	0.0460329	0.116111	10.2564	33.3333	38.8889	27.4929	46.6667	59.2593	65.7895	57.2385	UP
17:21953981-21962255	ENSMUSG00000071267	Zfp942	17:21953981-21954053	A3SS	Ex.TSS.ENSMUST00000091879	Ex.TSS.ENSMUST00000091879	29.7	0.0298579	0.04596	na	31.5789	41.6667	36.6228	60	62.5	76.4706	66.3235	UP
16:91854656-91861193	ENSMUSG00000022957	Itsn1	16:91858209-91858375	SE	ENSMUST00000056482	Itsn1-201	28.89	0.0285876	0.0434001	60	60	70.8333	63.6111	100	na	85	92.5	UP
6:83032061-83032304	ENSMUSG00000068335	Dok1	6:83032231-83032305	A5SS	Ex.TSS.ENSMUST00000204900	Ex.TSS.ENSMUST00000204900	28.41	0.0365654	0.162154	40	60	50	50	81.8182	na	75	78.4091	UP
17:28320857-28326151	ENSMUSG00000007570	Fance	17:28322646-28322771	MXE	ENSMUST00000146104	Fance-211	28.39	0.000719374	0.00111984	14.2857	12.9032	na	13.5945	42.3077	na	41.6667	41.9872	UP
19:25423028-25425896	ENSMUSG00000032702	Kank1	19:25424138-25424383	SE	ENSMUST00000049400	Kank1-201	28.19	0.02031	0.0341934	na	43.3333	50	46.6667	72.9167	83.3333	68.3333	74.8611	UP
9:99576701-99579356	ENSMUSG00000032469	Dbr1	9:99578441-99578521	SE	ENSMUST00000066650	Dbr1-201	28.18	0.0262032	0.982068	50	77.9661	60	62.6554	91.0256	90.4762	91.0112	90.8377	UP
X:74017431-74018129	ENSMUSG00000031392	Irak1	X:74017431-74017511	A3SS	ENSMUST00000068286	Irak1-202	27.9	0.00135798	0.224255	66.6667	58.3333	66.6667	63.8889	94.1176	87.5	93.75	91.7892	UP
9:20506066-20508018	ENSMUSG00000060510	Zfp266	9:20506728-20506882	SE	ENSMUST00000068296	Zfp266-201	27.89	0.00297016	0.0458127	na	58.4615	66.6667	62.5641	91.4286	89.7436	90.1961	90.4561	UP
9:121741744-121742639	ENSMUSG00000032525	Nktr	9:121742565-121742639	A3SS	ENSMUST00000035112	Nktr-201	27.88	0.00873238	0.126747	56.5217	58.9744	43.4783	52.9915	86.3636	75	81.25	80.8712	UP
14:55601939-55603255	ENSMUSG00000047098	Rnf31	14:55602603-55602699	SE	ENSMUST00000019443	Rnf31-201	27.64	9.91e-05	0.000136119	70.1493	65.625	71.4286	69.0676	97.1429	96.5517	96.4286	96.7077	UP
5:138117921-138126453	ENSMUSG00000037017	Zscan21	5:138124978-138125690	SE	ENSMUST00000062350	Zscan21-201	27.39	0.0330389	0.0929374	58.6207	70.0935	88.0435	72.2525	100	100	98.913	99.6377	UP
11:80189368-80196872	ENSMUSG00000020707	Rnf135	11:80193886-80194048	SE	ENSMUST00000017839	Rnf135-201	27.16	0.0118631	0.014215	na	47.5	58.3333	52.9167	81.0345	83.3333	75.8621	80.0766	UP
15:78436901-78438647	ENSMUSG00000033287	Kctd17	15:78437100-78438486	RI	Ex.ENSMUST00000162321	Ex.Kctd17-205	26.95	0.0111014	0.0158594	11.1111	21.0526	12.5	14.8879	32.2581	50	43.2432	41.8338	UP
4:109380030-109385318	ENSMUSG00000028552	Eps15	4:109382785-109382966	SE	ENSMUST00000030281	Eps15-201	26.52	0.00370691	0.00974271	45	57.5342	52.381	51.6384	80.6452	80.4878	73.3333	78.1554	UP
7:79449535-79450484	ENSMUSG00000039176	Polg	7:79449949-79450037	SE	ENSMUST00000139290	Polg-206	26.23	0.00637817	0.043266	64.3564	58.9744	74.4444	65.9251	88	93.3333	95.122	92.1518	UP
15:78436901-78438909	ENSMUSG00000033287	Kctd17	15:78436995-78438486	RI	Ex.ENSMUST00000089414	Ex.Kctd17-201	26.07	0.00890652	0.012724	11.1111	21.0526	12.5	14.8879	32.2581	47.3684	43.2432	40.9566	UP
8:71951161-71967898	ENSMUSG00000052446	Zfp961	8:71965794-71965916	MXE	ENSMUST00000138304	Zfp961-206	25.94	0.0434378	0.446727	25	12.5	23.5294	20.3431	43.4783	61.2903	34.0909	46.2865	UP
5:92424471-92428099	ENSMUSG00000034826	Nup54	5:92425623-92425810	SE	ENSMUST00000038514	Nup54-201	25.87	0.0481693	0.178911	54.5455	64.6154	84.9057	68.0222	89.8305	94.4444	97.3913	93.8888	UP
16:4941798-4942210	ENSMUSG00000022515	Anks3	16:4941899-4941987	SE	ENSMUST00000231036	Anks3-213	25.72	0.00733144	0.0109932	36.6197	37.2093	50	41.2763	71.4286	62.2222	67.3469	66.9992	UP
3:152420141-152446798	ENSMUSG00000039068	Zzz3	3:152427277-152428832	MXE	ENSMUST00000089982	Zzz3-201	25.47	0.029862	0.0714808	18.1818	25	na	21.5909	44.1176	na	50	47.0588	UP
8:71951161-71967898	ENSMUSG00000052446	Zfp961	8:71965794-71965990	MXE	ENSMUST00000145256	Zfp961-209	25.12	0.0346855	0.356766	25	12.5	20.5882	19.3627	41.3043	58.0645	34.0909	44.4866	UP
10:5047715-5048723	ENSMUSG00000096054	Syne1	10:5047715-5047858	A3SS	Ex.ENSMUST00000095899	Ex.Syne1-202	25.1	0.0288476	0.0312822	na	60.4651	50	55.2326	87.8788	75	78.125	80.3346	UP
6:88840766-88840872	ENSMUSG00000030083	Abtb1	6:88840838-88840872	A5SS	ENSMUST00000032169	Abtb1-201	24.83	0.00653191	0.0299026	50	64.2857	50	54.7619	80	78.7879	80	79.596	UP
1:161074931-161078328	ENSMUSG00000026708	Cenpl	1:161078229-161078328	A3SS	ENSMUST00000028035	Cenpl-201	24.83	0.0377463	0.0676697	na	45.8333	63.6364	54.7348	79.1667	76.9231	82.6087	79.5661	UP
7:67559970-67617992	ENSMUSG00000030556	Lrrc28	7:67559970-67560064	A3SS	ENSMUST00000053950	Lrrc28-202	24.81	0.00119145	0.00798655	10	14	14.2857	12.7619	42.8571	35.7143	34.1463	37.5726	UP
7:27243397-27250535	ENSMUSG00000003762	Coq8b	7:27250287-27250428	SE	ENSMUST00000003860	Coq8b-201	24.43	0.0466873	0.265838	64	81.25	na	72.625	100	100	91.1765	97.0588	UP
2:3304948-3309466	ENSMUSG00000026643	Nmt2	2:3305397-3305439	SE	ENSMUST00000091504	Nmt2-202	23.94	0.0428057	0.0933044	na	50	58.8235	54.4118	80.9524	na	75.7576	78.355	UP
5:66313430-66362717	ENSMUSG00000029207	Apbb2	5:66362714-66362717	A5SS	ENSMUST00000160063	Apbb2-206	23.71	0.0272435	0.0981378	8.33333	14.2857	22.2222	14.9471	42.3077	na	35	38.6538	UP
19:3936423-3941884	ENSMUSG00000036908	Unc93b1	19:3941520-3941681	SE	ENSMUST00000162708	Unc93b1-203	23.1	0.0035868	0.00609516	na	72.7273	70	71.3636	95.4545	90.625	97.2973	94.4589	UP
11:59453646-59453877	ENSMUSG00000036819	Jmjd4	11:59453792-59453877	A3SS	ENSMUST00000108777	Jmjd4-202	22.91	0.0343363	0.0405165	na	10	23.8095	16.9048	35.7143	38.8889	44.8276	39.8103	UP
3:89418710-89422925	ENSMUSG00000042626	Shc1	3:89422178-89422345	SE	ENSMUST00000107417	Shc1-203	22.9	0.0187871	0.0476384	51.8519	49.3506	62.7119	54.6381	68.9655	83.3333	80.3279	77.5422	UP
5:100034985-100036103	ENSMUSG00000029328	Hnrnpdl	5:100035635-100035739	SE	ENSMUST00000086900	Hnrnpdl-201	22.82	0.000274984	0.000838708	13.6494	8.28402	11.6959	11.2098	34.3575	35.6913	32.0261	34.025	UP
12:28657718-28658992	ENSMUSG00000020630	Rnaseh1	12:28658171-28658295	SE	ENSMUST00000020959	Rnaseh1-201	22.17	0.00854686	0.0105086	79.7101	83.3333	68.1319	77.0584	99.1803	100	98.5185	99.2329	UP
1:140108941-140112432	ENSMUSG00000026365	Cfh	1:140108941-140108943	A3SS	ONT.834.2	ONT.834.2	22.03	0.0352949	0.0625391	20	34.375	42.8571	32.4107	58.9744	52.1739	52.1739	54.4407	UP
14:52298086-52299700	ENSMUSG00000022160	Mettl3	14:52298640-52298815	SE	ENSMUST00000022767	Mettl3-201	-21.93	0.0462182	0.0626118	77.4648	84.7458	76.3441	79.5182	44.8276	58.1395	69.8113	57.5928	DOWN
8:88723213-88731674	ENSMUSG00000036712	Cyld	8:88729459-88729838	MXE	ENSMUST00000043526	Cyld-201	21.85	0.031244	0.345959	na	52.9412	46.4286	49.6849	64.1026	72.7273	77.7778	71.5359	UP
16:45772276-45777712	ENSMUSG00000033149	Phldb2	16:45774968-45775087	MXE	ENSMUST00000076333	Phldb2-202	21.82	0.00212347	0.00318457	3.44828	6.84932	2.08333	4.12697	25.4902	21.4286	30.9091	25.9426	UP
5:110154983-110158801	ENSMUSG00000014668	Chfr	5:110158799-110158801	A3SS	ENSMUST00000112519	Chfr-202	21.68	0.0403174	0.124739	50	70.2703	54.0541	58.1081	75	77.1429	87.234	79.7923	UP
2:11718343-11724095	ENSMUSG00000023206	Il15ra	2:11720013-11720105	MXE	ENSMUST00000138349	Il15ra-214	21.59	0.00755338	0.0148898	na	26.7857	20.8955	23.8406	42.6471	44.4444	49.2063	45.4326	UP
19:10201098-10203803	ENSMUSG00000024742	Fen1	19:10203688-10203803	A5SS	ENSMUST00000025651	Fen1-201	21.08	0.0144396	0.0241828	29.1667	29.4118	40.9091	33.1625	50.7937	60.8696	51.0638	54.2423	UP
19:10201098-10203698	ENSMUSG00000024742	Fen1	19:10203688-10203698	A5SS	ENSMUST00000025651	Fen1-201	21.08	0.0144396	0.0241828	29.1667	29.4118	40.9091	33.1625	50.7937	60.8696	51.0638	54.2423	UP
9:88548509-88552715	ENSMUSG00000032425	Zfp949	9:88552662-88552715	A3SS	Ex.TSS.ENSMUST00000161232	Ex.TSS.ENSMUST00000161232	21.01	0.00602244	0.19926	na	6.66667	9.09091	7.87879	33.3333	26.6667	26.6667	28.8889	UP
2:131210682-131212450	ENSMUSG00000068264	Ap5s1	2:131211263-131211473	SE	ENSMUST00000110206	Ap5s1-202	20.72	0.010522	0.0211929	9.375	15.6863	20.8791	15.3135	30.2326	36.9048	40.9722	36.0365	UP
9:32734189-32752798	ENSMUSG00000032035	Ets1	9:32738099-32738359	SE	ENSMUST00000034534	Ets1-201	20.53	0.0181272	0.312527	82.9787	66.2651	78.9474	76.0637	95.2	100	94.5946	96.5982	UP
2:127821857-127821937	ENSMUSG00000027379	Bub1	2:127821857-127821859	A3SS	ONT.9929.1	ONT.9929.1	20.39	0.030515	0.0611591	20	22.5	31.25	24.5833	34.7826	48.2759	51.8519	44.9701	UP
11:62319426-62320995	ENSMUSG00000018501	Ncor1	11:62319426-62319542	A3SS	ENSMUST00000018645	Ncor1-201	20.19	0.0108187	0.0128054	64	73.5849	75.7576	71.1142	91.1111	96	86.7925	91.3012	UP
1:16585353-16597950	ENSMUSG00000025939	Ube2w	1:16585353-16585431	A3SS	ENSMUST00000117146	Ube2w-201	20.01	0.00241446	0.00434812	73.3333	69.0476	68.75	70.377	92.3077	85.3659	93.4783	90.3839	UP
19:61118348-61127006	ENSMUSG00000074733	Zfp950	19:61120319-61120452	SE	ENSMUST00000205712	Zfp950-209	19.97	0.0148315	0.0257823	na	12.2807	13.2075	12.7441	30.303	na	35.1351	32.7191	UP
3:119724187-119726065	ENSMUSG00000028134	Ptbp2	3:119724612-119724645	SE	ENSMUST00000029780	Ptbp2-201	19.9	0.00628838	0.0145502	63.4146	71.7949	68.75	67.9865	82.3529	89.1892	92.1053	87.8825	UP
12:25056582-25061278	ENSMUSG00000036333	Kidins220	12:25056663-25061217	RI	Ex.ENSMUST00000222481	Ex.Kidins220-209	19.9	0.00445065	0.00546985	9.375	11.6667	13.7255	11.5891	29.4118	27.2727	37.7778	31.4874	UP
15:58150657-58157901	ENSMUSG00000022359	Wdyhv1	15:58153580-58153704	MXE	ENSMUST00000067563	Wdyhv1-201	19.83	0.0320665	0.0452533	66	75.7282	85.8974	75.8752	92.9293	100	94.1748	95.7014	UP
9:13819019-13821526	ENSMUSG00000031922	Cep57	9:13819019-13819038	A3SS	ENSMUST00000034398	Cep57-201	19.81	0.0194545	0.295563	65.7895	81.25	81.0811	76.0402	97.9167	95.4545	94.1748	95.8487	UP
19:38057543-38057788	ENSMUSG00000024989	Cep55	19:38057543-38057566	A5SS	ENSMUST00000169673	Cep55-203	19.72	0.0421544	0.0715531	0	6.66667	7.69231	4.78632	16.6667	20	36.8421	24.5029	UP
7:119844065-119848731	ENSMUSG00000030924	Rexo5	7:119844259-119844446	MXE	ENSMUST00000106520	Rexo5-203	19.7	0.0233632	0.114886	32.5581	47.0588	40.8163	40.1444	66.6667	58.3333	54.5455	59.8485	UP
12:8713938-8719005	ENSMUSG00000020594	Pum2	12:8718988-8719005	A3SS	ENSMUST00000111122	Pum2-202	19.53	0.0205791	0.0259381	na	68.75	72.7273	70.7386	92.3077	na	88.2353	90.2715	UP
12:8713938-8719002	ENSMUSG00000020594	Pum2	12:8718988-8719002	A3SS	ENSMUST00000111122	Pum2-202	19.53	0.0205791	0.0259381	na	68.75	72.7273	70.7386	92.3077	na	88.2353	90.2715	UP
2:36122939-36127214	ENSMUSG00000026889	Rbm18	2:36127125-36127214	A5SS	ENSMUST00000028251	Rbm18-201	19.51	0.0235855	0.0516839	50	59.6639	65	58.2213	71.1712	81.1321	80.8824	77.7285	UP
2:36122939-36127180	ENSMUSG00000026889	Rbm18	2:36127125-36127180	A5SS	ENSMUST00000028251	Rbm18-201	19.51	0.0235855	0.0516839	50	59.6639	65	58.2213	71.1712	81.1321	80.8824	77.7285	UP
7:67545469-67617992	ENSMUSG00000030556	Lrrc28	7:67559858-67560064	SE	ENSMUST00000053950	Lrrc28-202	19.5	0.00512405	0.0343384	na	40.4494	42.4242	41.4368	64.8148	58.4906	59.4937	60.933	UP
11:61752934-61756194	ENSMUSG00000020528	Prpsap2	11:61755410-61755462	SE	ENSMUST00000004955	Prpsap2-201	19.5	0.02109	0.0249557	38.7755	54.1667	44.8276	45.9233	62.2642	62.963	71.0526	65.4266	UP
14:54974912-54975417	ENSMUSG00000053093	Myh7	14:54975078-54975233	RI	Ex.ENSMUST00000102803	Ex.Myh7-201	19.49	0.025058	0.0343511	19.2118	15.1111	8	14.1076	29.2683	42.623	28.8889	33.5934	UP
2:180979228-180980397	ENSMUSG00000027575	Arfgap1	2:180979661-180979720	SE	ENSMUST00000029092	Arfgap1-201	19.47	0.0360009	0.0762371	60.6061	78.5714	79.845	73.0075	93.4959	90.8257	93.1034	92.475	UP
8:122005683-122007099	ENSMUSG00000025316	Banp	8:122007091-122007099	A3SS	ENSMUST00000026354	Banp-201	19.25	0.0302915	0.232845	15.3846	20	7.69231	14.359	29.4118	28.5714	42.8571	33.6134	UP
4:132335814-132339924	ENSMUSG00000028896	Rcc1	4:132338051-132338238	MXE	ENSMUST00000030726	Rcc1-201	19.13	0.00283182	0.00767295	35.4839	38.4615	32.9897	35.645	51.5464	59.6154	53.1746	54.7788	UP
17:28982187-28988177	ENSMUSG00000024006	Stk38	17:28984077-28984200	SE	ENSMUST00000009138	Stk38-201	19.04	0.0115096	0.0179336	72	85.8268	83.5052	80.444	100	100	98.4375	99.4792	UP
10:81488356-81488427	ENSMUSG00000020238	Ncln	10:81488356-81488358	A3SS	ENSMUST00000020463	Ncln-201	19	0.033495	0.0370423	45.4545	59.375	41.3793	48.7363	68.0851	63.3333	71.7949	67.7378	UP
11:46437192-46440562	ENSMUSG00000020397	Med7	11:46439806-46439975	SE	ENSMUST00000109232	Med7-203	18.79	0.0238639	0.0277797	51.2821	62.5668	65.7895	59.8795	83.2168	73.1343	79.6512	78.6674	UP
X:70467204-70470117	ENSMUSG00000073139	Tmem185a	X:70467204-70467361	A3SS	ENSMUST00000101506	Tmem185a-201	18.77	0.0176319	1	na	66.6667	70.8333	68.75	92.8571	83.3333	86.3636	87.518	UP
2:131210682-131212446	ENSMUSG00000068264	Ap5s1	2:131211263-131211473	SE	ENSMUST00000089506	Ap5s1-201	18.54	0.0181603	0.0365768	14.7541	19.6629	25	19.8057	31.7073	38.5093	44.8133	38.3433	UP
2:73721442-73775022	ENSMUSG00000056486	Chn1	2:73721900-73775023	A5SS	Ex.TSS.ENSMUST00000112024	Ex.TSS.ENSMUST00000112024	18.47	0.0456425	0.102182	53.3333	50	64.2857	55.873	73.6842	na	75	74.3421	UP
9:20506066-20508018	ENSMUSG00000060510	Zfp266	9:20506728-20506882	MXE	ENSMUST00000213418	Zfp266-204	18.23	0.00111366	0.017181	na	30.7692	33.3333	32.0513	48.5714	51.2821	50.9804	50.278	UP
3:90500108-90503095	ENSMUSG00000001017	Chtop	3:90502116-90502253	SE	ENSMUST00000001043	Chtop-201	18.06	0.00317314	0.00808695	70.3704	64.898	74.3697	69.8794	87.4396	89.441	86.9403	87.9403	UP
8:70132009-70132586	ENSMUSG00000071078	Nr2c2ap	8:70132412-70132517	SE	ENSMUST00000095273	Nr2c2ap-201	17.96	0.0392842	0.390483	48.7603	36.6197	54.6012	46.6604	59.5376	68.8312	65.4867	64.6185	UP
2:11718459-11724095	ENSMUSG00000023206	Il15ra	2:11720013-11720105	MXE	ENSMUST00000078834	Il15ra-201	17.82	0.0218981	0.043166	na	43.2432	46.3415	44.7924	61.9718	57.7465	68.1319	62.6167	UP
2:69654113-69655498	ENSMUSG00000063145	Bbs5	2:69654246-69654373	SE	ENSMUST00000074963	Bbs5-201	17.78	0.0126647	0.0281325	na	86.6667	77.7778	82.2222	100	100	100	100	UP
8:104257444-104263270	ENSMUSG00000054400	Cklf	8:104261474-104261569	MXE	ENSMUST00000212410	Cklf-206	17.51	0.0156212	0.111083	27.7228	34.4828	20	27.4018	45.5696	46.4789	42.6966	44.915	UP
2:167503602-167510875	ENSMUSG00000006418	Rnf114	2:167507047-167507197	SE	ENSMUST00000078050	Rnf114-201	17.48	0.0262764	0.0549105	62.1622	77.1704	77.3585	72.2304	89.6	88.587	90.9465	89.7112	UP
4:94587588-94602876	ENSMUSG00000028577	Plaa	4:94589881-94590074	SE	ENSMUST00000107107	Plaa-201	17.31	0.0388127	0.117904	na	78.5714	75.2577	76.9146	95.283	100	87.3786	94.2206	UP
7:130735151-130739811	ENSMUSG00000030852	Tacc2	7:130735151-130735228	A5SS	ENSMUST00000084513	Tacc2-203	17.29	0.00651586	0.0342182	50	40.4255	41.6667	44.0307	61.1111	63.8889	58.9744	61.3248	UP
11:48867004-48871093	ENSMUSG00000046879	Irgm1	11:48868562-48871094	A5SS	Ex.ENSMUST00000097271	Ex.Irgm1-202	17.28	0.00725563	0.00845424	5	14.3791	9.09091	9.49	23.0769	26.9231	30.303	26.7677	UP
9:44773785-44778593	ENSMUSG00000002031	Ift46	9:44778562-44778593	A3SS	ENSMUST00000002099	Ift46-201	16.98	0.0215441	0.391467	66.6667	78.125	79.5455	74.779	96.1538	90	89.1304	91.7614	UP
17:15059470-15061068	ENSMUSG00000036552	Ermard	17:15059766-15059984	SE	ENSMUST00000040594	Ermard-201	16.96	0.00998531	0.0153283	55.1724	66.6667	57.1429	59.6606	75	76.4706	78.3784	76.6163	UP
11:46437010-46440562	ENSMUSG00000020397	Med7	11:46439806-46439975	SE	ENSMUST00000020665	Med7-201	16.62	0.00346774	0.00403689	43.5294	48.1481	44.4444	45.374	65.5172	62.7586	57.7114	61.9958	UP
2:77936723-77946149	ENSMUSG00000027014	Cwc22	2:77940302-77940362	SE	ENSMUST00000065889	Cwc22-201	16.54	0.0323296	0.0726323	na	21.7391	20	20.8696	30.7692	40	41.4634	37.4109	UP
7:126492216-126492811	ENSMUSG00000032637	Atxn2l	7:126492449-126492485	SE	ENSMUST00000206265	Atxn2l-205	16.46	0.0269415	0.13531	45.283	44.8276	48.6486	46.2531	na	57.6923	67.7419	62.7171	UP
3:90500108-90502121	ENSMUSG00000001017	Chtop	3:90502116-90502121	A5SS	Ex.TSS.ENSMUST00000001043	Ex.TSS.ENSMUST00000001043	16.37	0.00289564	0.00737999	67.5676	64.1892	72.4138	68.0568	83.9416	86	83.3333	84.425	UP
5:113743304-113745046	ENSMUSG00000018974	Sart3	5:113744544-113744734	SE	ENSMUST00000019118	Sart3-201	16.36	0.00393333	0.0122129	86.6667	78.4314	81.8182	82.3054	100	96	100	98.6667	UP
4:3738799-3742441	ENSMUSG00000042228	Lyn	4:3738799-3738861	A5SS	ENSMUST00000041377	Lyn-201	16.32	0.0252581	0.0744692	64.2857	54	54.2857	57.5238	78.7879	75	67.7419	73.8433	UP
15:39098198-39099872	ENSMUSG00000022299	Slc25a32	15:39098198-39098242	A3SS	ENSMUST00000022908	Slc25a32-201	16.18	0.00390747	0.00549156	na	78.2609	83.3333	80.7971	97.4359	96	97.5	96.9786	UP
2:12974454-12978159	ENSMUSG00000026730	Pter	2:12974454-12974457	A5SS	Ex.ENSMUST00000154269	Ex.Pter-205	16.16	0.0315967	0.0633799	na	12.5	5.55556	9.02778	27.7778	20	27.7778	25.1852	UP
2:12924199-12978159	ENSMUSG00000026730	Pter	2:12924199-12974457	A5SS	Ex.TSS.ENSMUST00000028063	Ex.TSS.ENSMUST00000028063	16.16	0.0315967	0.0633612	na	12.5	5.55556	9.02778	27.7778	20	27.7778	25.1852	UP
3:90212741-90212933	ENSMUSG00000090733	Rps27	3:90212930-90212934	A5SS	Ex.TSS.ENSMUST00000197361	Ex.TSS.ENSMUST00000197361	15.96	0.00754061	0.0191857	27.5	23.8095	34.0909	28.4668	43.9024	42.8571	46.5116	44.4237	UP
3:51265007-51266752	ENSMUSG00000037174	Elf2	3:51265007-51265042	A3SS	ENSMUST00000091144	Elf2-202	15.91	0.0107898	0.0264619	6.25	7.69231	1	4.98077	18.0556	17.9487	26.6667	20.8903	UP
14:54975234-54976075	ENSMUSG00000053093	Myh7	14:54975418-54975878	RI	Ex.ENSMUST00000102803	Ex.Myh7-201	15.82	0.0487232	0.0667782	26.9006	18.0258	13.0435	19.3233	32.5581	30	42.8571	35.1384	UP
1:181908377-181913306	ENSMUSG00000022995	Enah	1:181911597-181911659	SE	ENSMUST00000111024	Enah-202	15.81	0.0138893	0.0253638	60	54.2857	64.7059	59.6639	73.6842	72.7273	80	75.4705	UP
13:59778816-59782017	ENSMUSG00000035248	Tut7	13:59779137-59779201	SE	ONT.4665.3	ONT.4665.3	15.76	0.0180258	0.0234525	25.8065	24.3243	19.1489	23.0932	33.3333	37.7778	45.4545	38.8552	UP
6:146554647-146556130	ENSMUSG00000040250	Ints13	6:146554928-146555098	SE	ENSMUST00000032427	Ints13-201	15.7	0.0138047	0.0547155	70.7317	78.2051	83.6364	77.5244	93.5484	92.8571	93.2584	93.2213	UP
7:28316178-28316783	ENSMUSG00000003435	Supt5	7:28316283-28316441	SE	ENSMUST00000003527	Supt5-201	15.65	0.022269	0.127988	73.2143	81.6667	81.1321	78.671	100	94.5205	88.4298	94.3168	UP
8:3464101-3467571	ENSMUSG00000069633	Pex11g	8:3465783-3465971	SE	ENSMUST00000004686	Pex11g-201	15.51	0.0317062	0.288549	68.75	76.9231	82.9787	76.2173	95.3488	92.7273	87.0968	91.7243	UP
11:94082913-94083947	ENSMUSG00000020859	Spag9	11:94083945-94083948	A3SS	Ex.ENSMUST00000024979	Ex.Spag9-201	15.38	0.0323573	0.0390353	8.33333	21.4286	13.9535	14.5718	24.3902	34.2105	31.25	29.9503	UP
13:23357714-23362802	ENSMUSG00000046351	Zfp322a	13:23362580-23362654	SE	ENSMUST00000125328	Zfp322a-202	15.31	0.0240696	0.0307454	20	31.3433	25.7143	25.6859	45.2381	42.1053	35.6322	40.9918	UP
11:58319591-58322599	ENSMUSG00000049755	Zfp672	11:58322569-58322599	A5SS	ONT.2967.4	ONT.2967.4	15.2	0.0307877	0.0362048	na	4.7619	7.14286	5.95238	17.3913	19.0476	27.027	21.1553	UP
4:117252135-117267889	ENSMUSG00000048772	Tmem53	4:117265860-117267890	A3SS	Ex.ONT.11345.3	Ex.ONT.11345.3	15.08	0.00947426	0.0251072	63.4615	64.5833	72.8814	66.9754	80.9859	84.5588	80.625	82.0566	UP
12:108113394-108157753	ENSMUSG00000056770	Setd3	12:108118242-108118356	MXE	ENSMUST00000071095	Setd3-201	15.07	0.000188086	0.000228969	67.8161	69.7248	66.3265	67.9558	82.5243	84.1667	82.381	83.024	UP
9:106308034-106329900	ENSMUSG00000023345	Poc1a	9:106329873-106329900	A3SS	ENSMUST00000072206	Poc1a-201	14.93	0.0194029	0.236978	77.7778	82.3529	80.6452	80.2586	87.8788	100	97.6744	95.1844	UP
12:40207124-40212938	ENSMUSG00000001627	Ifrd1	12:40212310-40212418	SE	ENSMUST00000001672	Ifrd1-201	14.89	0.00109607	0.00135162	75.1412	80.2752	74.8299	76.7488	91.3947	91.8966	91.629	91.6401	UP
10:78588277-78589745	ENSMUSG00000032714	Syde1	10:78588922-78589100	RI	ONT.1737.3	ONT.1737.3	14.85	0.0376055	0.0413644	10.5263	0	0	3.50877	25	14.2857	15.7895	18.3584	UP
11:116671757-116672663	ENSMUSG00000020812	1810032O08Rik	11:116672164-116672355	SE	ENSMUST00000106378	1810032O08Rik-201	14.84	0.00984375	0.0112394	71.134	69.8113	70.7865	70.5773	82.2581	91.7808	82.2034	85.4141	UP
5:145233603-145237049	ENSMUSG00000007812	Zfp655	5:145235306-145235391	MXE	ENSMUST00000200039	Zfp655-206	14.79	0.0281322	0.0945168	56.4103	70.6422	59.5238	62.1921	77.1739	75.5102	78.2609	76.9817	UP
2:131521172-131522147	ENSMUSG00000027333	Smox	2:131522059-131522147	A3SS	ENSMUST00000028806	Smox-201	14.65	0.0494316	0.0996572	79.6296	71.6667	83.3333	78.2099	86.2745	100	92.3077	92.8607	UP
17:47613118-47622884	ENSMUSG00000092558	Med20	17:47618809-47619062	SE	ENSMUST00000024778	Med20-201	14.58	0.0308952	0.0491767	71.4286	81.3559	84.4156	79.0667	93.5484	97.4026	90	93.6503	UP
17:23821921-23822660	ENSMUSG00000039218	Srrm2	17:23822016-23822412	RI	Ex.ENSMUST00000186259	Ex.Srrm2-204	14.49	0.0284287	0.0436066	6.66667	12.5	11.7647	10.3105	27.2727	30	17.1429	24.8052	UP
12:73280633-73282611	ENSMUSG00000034442	Trmt5	12:73281005-73282612	A5SS	Ex.ENSMUST00000220701	Ex.Trmt5-202	14.45	0.0392476	0.0488809	86.9565	70.5882	77.7778	78.4408	94.2446	92.4138	92	92.8861	UP
17:46967309-46968383	ENSMUSG00000023977	Ubr2	17:46967309-46967312	A3SS	ENSMUST00000113335	Ubr2-201	14.1	0.0445905	0.0709502	61.9048	73.3333	75.5102	70.2494	89.1892	82.6087	81.25	84.3493	UP
12:108113394-108157753	ENSMUSG00000056770	Setd3	12:108119106-108119164	MXE	ENSMUST00000071095	Setd3-201	14.07	0.000988432	0.00120326	66.6667	72.0183	69.3878	69.3576	83.4951	82.5	84.2857	83.427	UP
13:60895720-60896237	ENSMUSG00000074874	Ctla2b	13:60895945-60896143	SE	ENSMUST00000225732	Ctla2b-204	14.05	0.0459516	0.0598083	59.2857	44.6429	59.0164	54.315	68.9189	69.5122	66.6667	68.3659	UP
2:26340561-26344601	ENSMUSG00000026930	Gpsm1	2:26340561-26340584	A5SS	ENSMUST00000066889	Gpsm1-201	13.97	0.00745159	0.0159259	27.7778	25.1121	25.8824	26.2574	41.7062	35.0318	43.9331	40.2237	UP
7:25291450-25292314	ENSMUSG00000005442	Cic	7:25291770-25292063	RI	Ex.ENSMUST00000005578	Ex.Cic-201	13.96	0.0251233	0.104955	8.33333	6.25	0	4.86111	20	na	17.6471	18.8235	UP
2:94413782-94418255	ENSMUSG00000027193	Api5	2:94413782-94413786	A3SS	Ex.TSS.ONT.9806.2	Ex.TSS.ONT.9806.2	13.95	0.00604194	0.0137361	32.3529	33.3333	26.9231	30.8698	47.541	45.2381	41.6667	44.8152	UP
6:124403908-124404629	ENSMUSG00000005069	Pex5	6:124404133-124404243	SE	ENSMUST00000035861	Pex5-201	13.92	0.0227204	0.0871489	na	13.3333	21.0526	17.193	30	33.3333	30	31.1111	UP
12:73940632-73941729	ENSMUSG00000021109	Hif1a	12:73941688-73941729	A3SS	ENSMUST00000021530	Hif1a-201	13.74	0.0291806	0.036363	52.381	59.0361	66.129	59.182	72.7273	71.0526	75	72.9266	UP
10:111204841-111233552	ENSMUSG00000020189	Osbpl8	10:111224672-111224708	SE	ENSMUST00000105275	Osbpl8-202	13.62	0.0116337	0.0122506	na	27.4194	28.2051	27.8122	40	na	42.8571	41.4286	UP
4:109380030-109385318	ENSMUSG00000028552	Eps15	4:109382847-109382966	SE	ENSMUST00000176251	Eps15-208	13.51	0.00643685	0.0169189	22.5	30.137	28.5714	27.0695	41.9355	41.4634	38.3333	40.5774	UP
11:106788460-106788781	ENSMUSG00000020719	Ddx5	11:106788699-106788781	A5SS	Ex.TSS.ENSMUST00000123339	Ex.TSS.ENSMUST00000123339	13.47	0.0155418	0.0174798	36	41.3793	42.029	39.8028	58.6957	50	51.1364	53.2773	UP
2:26339707-26344601	ENSMUSG00000026930	Gpsm1	2:26340405-26340584	SE	ENSMUST00000066889	Gpsm1-201	13.41	0.00476229	0.0101788	31.8841	27.4775	28.5714	29.311	43.4368	39.0323	45.7023	42.7238	UP
5:145233603-145237049	ENSMUSG00000007812	Zfp655	5:145235737-145235863	MXE	ENSMUST00000200039	Zfp655-206	13.37	0.0272915	0.091713	58.9744	53.211	51.1905	54.4586	66.3043	63.2653	73.913	67.8276	UP
1:58414685-58417266	ENSMUSG00000026034	Clk1	1:58417013-58417179	SE	ENSMUST00000034868	Clk1-201	13.36	0.00823833	0.0154949	80.198	88.5965	83.1461	83.9802	98.0392	99.005	94.9686	97.3376	UP
2:26591064-26592117	ENSMUSG00000026921	Egfl7	2:26591664-26591728	SE	ENSMUST00000100290	Egfl7-201	13.34	0.000960744	0.00205488	72.6506	67.7242	71.8459	70.7402	83.7969	84.1416	84.2916	84.0767	UP
13:66916685-66922755	ENSMUSG00000021519	Mterf3	13:66917026-66917173	SE	ENSMUST00000021991	Mterf3-201	13.26	0.0436054	0.0569787	76.0684	91.0638	80	82.3774	94.2387	96.8531	95.8101	95.634	UP
5:33654615-33655322	ENSMUSG00000019295	Tmem129	5:33654713-33654872	SE	ONT.12869.1	ONT.12869.1	13.23	0.00215904	0.00755796	84	83.3333	88.8889	85.4074	100	97.7778	98.1308	98.6362	UP
16:87458743-87464734	ENSMUSG00000025616	Usp16	16:87461965-87462140	SE	ENSMUST00000026710	Usp16-201	13.18	0.00274398	0.00414975	75.5556	78.5894	81.3253	78.4901	89.486	93.0556	92.4752	91.6723	UP
2:155633837-155634207	ENSMUSG00000074652	Myh7b	2:155634001-155634079	RI	Ex.ONT.9291.5	Ex.ONT.9291.5	13.16	0.0196007	0.0400987	10.2362	1.42857	5.61798	5.76092	15	18.5185	23.2558	18.9248	UP
5:33646070-33651962	ENSMUSG00000004642	Slbp	5:33649743-33649847	SE	ENSMUST00000057551	Slbp-201	13.14	0.00176492	0.00617626	81.982	85.3333	85.3261	84.2138	95.3704	100	96.6942	97.3549	UP
3:30602696-30607036	ENSMUSG00000037730	Mynn	3:30603504-30603670	SE	ENSMUST00000195396	Mynn-205	13.03	0.020292	0.049198	na	51.1628	44.1176	47.6402	62.1622	60.8696	58.9744	60.6687	UP
7:44246824-44248251	ENSMUSG00000045411	2410002F23Rik	7:44247251-44247416	MXE	ENSMUST00000146155	2410002F23Rik-212	12.98	0.00134098	0.00817172	7.46269	5.10638	2.95858	5.17588	20	16.6667	17.7966	18.1544	UP
7:25465521-25471797	ENSMUSG00000074272	Ceacam1	7:25466317-25466437	SE	ENSMUST00000098668	Ceacam1-202	12.98	0.0186747	0.0780194	86.2069	84.6154	na	85.4111	100	na	96.7742	98.3871	UP
16:20607885-20608741	ENSMUSG00000033809	Alg3	16:20608486-20608646	SE	ENSMUST00000045918	Alg3-201	12.89	0.00429765	0.00634394	80.6452	87.2727	81.0811	82.9997	95.2381	95.4545	96.9697	95.8874	UP
10:93254812-93284768	ENSMUSG00000008398	Elk3	10:93264880-93265680	SE	ENSMUST00000008542	Elk3-201	12.87	0.00813643	0.00904399	78.4091	79.878	73.262	77.1831	87	92.9134	90.2564	90.0566	UP
10:95390646-95414830	ENSMUSG00000020027	Socs2	10:95412659-95413110	SE	ONT.1846.2	ONT.1846.2	12.86	0.0337836	0.0375788	81.8182	89.5455	76.5217	82.6285	92.6316	96.3855	97.4468	95.488	UP
19:12767020-12771102	ENSMUSG00000024695	Zfp91	19:12770550-12771002	RI	Ex.ENSMUST00000038627	Ex.Zfp91-201	12.84	0.0395568	0.0663966	8.69565	16.6667	16.6667	14.0097	22.2222	25	33.3333	26.8519	UP
3:104895799-104919446	ENSMUSG00000045576	St7l	3:104919351-104919446	A3SS	ENSMUST00000059271	St7l-201	12.83	0.00117029	0.00267999	81.4815	82	78.8462	80.7759	92.7273	92.1053	96	93.6108	UP
2:11718459-11724095	ENSMUSG00000023206	Il15ra	2:11720013-11720105	MXE	ENSMUST00000114831	Il15ra-203	12.8	0.0245356	0.048364	na	21.6216	26.8293	24.2254	35.2113	35.2113	40.6593	37.0273	UP
11:72303463-72311955	ENSMUSG00000040483	Xaf1	11:72304666-72304861	MXE	ENSMUST00000146233	Xaf1-204	12.8	0.0498761	0.0587542	29.7872	41.7323	42.3077	37.9424	46.5347	53.4884	52.2059	50.743	UP
15:102177787-102178960	ENSMUSG00000023044	Csad	15:102178781-102178832	MXE	ENSMUST00000230322	Csad-212	12.77	0.0352128	0.0482657	na	66.6667	73.1343	69.9005	79.1667	82.9268	85.9155	82.6697	UP
8:106419198-106419514	ENSMUSG00000031907	Zfp90	8:106419421-106419514	A3SS	ENSMUST00000213045	Zfp90-206	12.69	0.0302783	0.221154	na	50	47.0588	48.5294	56.5217	64.2857	62.8571	61.2215	UP
6:120350391-120354000	ENSMUSG00000030177	Ccdc77	6:120350391-120350444	A3SS	ENSMUST00000032283	Ccdc77-201	12.62	0.03691	0.140725	na	20	29.1667	24.5833	38.0952	36	37.5	37.1984	UP
2:69722958-69732196	ENSMUSG00000042133	Ppig	2:69731746-69732197	A3SS	Ex.TSS.ONT.8937.6	Ex.TSS.ONT.8937.6	12.59	0.00221774	0.00492884	71.4286	68.4615	68.9655	69.6185	79.2208	84.4444	82.9545	82.2066	UP
17:55965290-55967527	ENSMUSG00000003208	Yju2	17:55966508-55966637	SE	ENSMUST00000086869	Yju2-201	12.56	0.0223295	0.0355955	89.8305	81.6327	83.5616	85.0083	100	100	92.7083	97.5694	UP
2:80652996-80655948	ENSMUSG00000026999	Nup35	2:80654793-80654862	SE	ENSMUST00000028382	Nup35-201	12.54	0.0163375	0.0367394	na	87.234	80.3571	83.7956	96.3636	96.2264	96.4286	96.3395	UP
11:75179805-75180562	ENSMUSG00000078789	Dph1	11:75180561-75180562	A5SS	Ex.ENSMUST00000044949	Ex.Dph1-201	12.54	0.0278768	0.0332272	60	70.2703	63.3333	64.5345	76.4706	73.6842	81.0811	77.0786	UP
2:26585676-26590656	ENSMUSG00000026921	Egfl7	2:26590380-26590495	MXE	ENSMUST00000100290	Egfl7-201	12.52	0.000550038	0.00117651	85.9616	86.4686	83.2539	85.2281	96.2639	98.4201	98.5714	97.7518	UP
11:70235465-70235996	ENSMUSG00000020831	0610010K14Rik	11:70235465-70235468	A3SS	Ex.TSS.ENSMUST00000108575	Ex.TSS.ENSMUST00000108575	12.48	0.0495862	0.0590159	61.2245	54.2857	61.7647	59.0916	74.2857	76.3158	64.1026	71.568	UP
4:40693450-40695376	ENSMUSG00000028411	Aptx	4:40694852-40695136	SE	ENSMUST00000030119	Aptx-201	12.39	0.034338	0.101336	68.4211	76.9634	81.8627	75.749	88.0282	88.2353	88.1657	88.143	UP
19:8951031-8951489	ENSMUSG00000071646	Mta2	19:8951136-8951284	SE	ENSMUST00000096240	Mta2-201	12.37	0.0255506	0.0447181	78.9474	87.5	90.2256	85.5576	99.3827	95.8333	98.5612	97.9257	UP
12:40207124-40212311	ENSMUSG00000001627	Ifrd1	12:40212310-40212311	A5SS	Ex.ENSMUST00000001672	Ex.Ifrd1-201	12.31	0.000753842	0.000929618	70.5263	74.6951	71.4286	72.2167	84.3195	83.959	85.3007	84.5264	UP
7:119895891-119914172	ENSMUSG00000030922	Lyrm1	7:119909804-119909962	MXE	ENSMUST00000054440	Lyrm1-201	12.27	0.0379274	0.186491	na	60	64.2857	62.1429	70.3704	74.2857	78.5714	74.4092	UP
10:93254812-93284768	ENSMUSG00000008398	Elk3	10:93265337-93265680	MXE	ENSMUST00000129827	Elk3-202	12.25	0.0058767	0.0065323	38.6364	42.0732	37.4332	39.3809	49	55.1181	50.7692	51.6291	UP
X:74016698-74018129	ENSMUSG00000031392	Irak1	X:74017130-74017511	SE	ENSMUST00000068286	Irak1-202	12.16	0.0174738	1	85	78.9474	88.0952	84.0142	97.7273	93.0233	97.7778	96.1761	UP
3:117782377-117829576	ENSMUSG00000028007	Snx7	3:117800841-117800993	SE	ENSMUST00000167877	Snx7-202	12.13	0.00524798	0.0121357	80.9524	78.6517	82.5758	80.7266	91.6667	90.3614	96.5318	92.8533	UP
10:22709440-22731115	ENSMUSG00000071359	Tbpl1	10:22711914-22712091	SE	ENSMUST00000127698	Tbpl1-202	12.1	0.00940943	0.0101185	79.6117	86.7647	87.7907	84.7224	96.8	96.4286	97.2527	96.8271	UP
10:93254812-93284768	ENSMUSG00000008398	Elk3	10:93264880-93265010	MXE	ENSMUST00000129827	Elk3-202	12.09	0.0123063	0.0136788	50	46.3415	41.1765	45.8393	56	59.8425	57.9487	57.9304	UP
2:22946762-22953434	ENSMUSG00000058835	Abi1	2:22950184-22950270	SE	ENSMUST00000091394	Abi1-202	12.08	0.0346863	0.0735928	61.9718	73.4043	68.4783	67.9514	83.5165	76.7857	79.7872	80.0298	UP
3:87919706-87921816	ENSMUSG00000019710	Mrpl24	3:87919706-87919828	A5SS	Ex.TSS.ENSMUST00000119968	Ex.TSS.ENSMUST00000119968	11.84	0.0182419	0.0455547	41.7323	42.3729	45.2532	43.1194	60.1974	54.386	50.289	54.9575	UP
7:110071456-110074067	ENSMUSG00000061079	Zfp143	7:110072119-110072202	SE	ENSMUST00000084727	Zfp143-201	11.78	0.0182588	0.0870946	na	60	57.1429	58.5714	70.4918	73.3333	67.2414	70.3555	UP
8:33795151-33834303	ENSMUSG00000031586	Rbpms	8:33806717-33806850	SE	ENSMUST00000053251	Rbpms-203	11.72	0.0376056	0.340829	60.6625	57.554	63.0058	60.4074	73.6364	77.2727	65.4762	72.1284	UP
3:87919652-87921816	ENSMUSG00000019710	Mrpl24	3:87919803-87919828	SE	ONT.10360.8	ONT.10360.8	11.71	0.0288942	0.0721468	36.5385	36.2319	39.1421	37.3041	55.4913	47.4874	44.0678	49.0155	UP
10:116504115-116507040	ENSMUSG00000020166	Cnot2	10:116506229-116506411	SE	ENSMUST00000105265	Cnot2-202	11.67	0.027448	0.0289266	83.6066	94.0217	84.6154	87.4146	100	97.2603	100	99.0868	UP
10:117790056-117790466	ENSMUSG00000052798	Nup107	10:117790056-117790060	A3SS	ENSMUST00000064848	Nup107-201	11.65	0.0394626	0.0416437	81.8182	82.5	77.2727	80.5303	96	85.1852	95.3488	92.178	UP
3:84527799-84534586	ENSMUSG00000074513	Arfip1	3:84529170-84529265	SE	ENSMUST00000143514	Arfip1-203	11.63	0.00195009	0.00485547	13.3333	9.71429	8.33333	10.4603	21.2121	21.8045	23.2673	22.0947	UP
8:85299993-85302795	ENSMUSG00000031697	Orc6	8:85301109-85301238	SE	ENSMUST00000034132	Orc6-201	11.5	0.0181797	0.197672	71.1409	74.0566	66.8182	70.6719	81.2	79.096	86.2191	82.1717	UP
5:122800594-122802129	ENSMUSG00000029472	Anapc5	5:122800594-122800632	A3SS	ENSMUST00000086216	Anapc5-201	11.47	0.00929522	0.029478	41.7614	48.7461	49.1409	46.5494	57.1429	58.6387	58.2638	58.0151	UP
11:106682962-106684223	ENSMUSG00000020717	Pecam1	11:106682962-106682963	A3SS	Ex.ONT.3414.5	Ex.ONT.3414.5	11.46	0.0270815	0.0304402	46.1538	36.5854	45.5882	42.7758	56.7164	52.2727	53.7313	54.2402	UP
7:34285954-34313491	ENSMUSG00000066571	4931406P16Rik	7:34312089-34313492	A5SS	Ex.TSS.ONT.15036.2	Ex.TSS.ONT.15036.2	11.42	0.0208176	0.124526	10	10	17.8571	12.619	24.3902	26.6667	21.0526	24.0365	UP
7:34285954-34313486	ENSMUSG00000066571	4931406P16Rik	7:34312089-34313487	A5SS	Ex.TSS.ENSMUST00000108074	Ex.TSS.ENSMUST00000108074	11.42	0.0208176	0.124526	10	10	17.8571	12.619	24.3902	26.6667	21.0526	24.0365	UP
3:87919706-87921816	ENSMUSG00000019710	Mrpl24	3:87919803-87919828	SE	ENSMUST00000137775	Mrpl24-205	11.4	0.0195277	0.0487642	39.7516	37.3626	41.9512	39.6885	56.0647	50.4975	46.7153	51.0925	UP
8:45819769-45823758	ENSMUSG00000031626	Sorbs2	8:45823729-45823758	A3SS	ENSMUST00000067065	Sorbs2-201	11.32	0.0111222	0.104356	69.7368	71.5447	76.6129	72.6315	82.3009	86.9048	82.6446	83.9501	UP
10:5043754-5047530	ENSMUSG00000096054	Syne1	10:5045266-5045334	SE	ENSMUST00000215295	Syne1-205	11.26	0.0150598	0.01633	na	19.5122	22.7273	21.1197	34.2857	33.3333	29.5082	32.3757	UP
2:168217777-168220032	ENSMUSG00000093752	Gm20716	2:168217777-168217791	A3SS	Ex.ONT.10131.1	Ex.ONT.10131.1	11.25	0.0274773	0.0574474	41.4634	42.5287	50.8475	44.9465	53.4483	56.6038	58.5366	56.1962	UP
2:29893513-29901076	ENSMUSG00000026790	Odf2	2:29893513-29893569	A5SS	ENSMUST00000046571	Odf2-202	11.23	0.0425594	0.0915827	61.9048	61.5385	53.8462	59.0965	70.5882	65.3846	75	70.3243	UP
7:141333732-141335844	ENSMUSG00000025505	Tmem80	7:141334011-141334103	SE	ENSMUST00000026578	Tmem80-201	11.2	0.0472806	0.248907	79.1667	81.1594	91.8367	84.0543	95.6522	95.6522	94.4444	95.2496	UP
11:70974133-70974993	ENSMUSG00000018449	Rpain	11:70974900-70974993	A3SS	ENSMUST00000018593	Rpain-201	11.2	0.0392307	0.0461892	80.6452	75	86.9048	80.85	93.75	89.2857	93.1034	92.0464	UP
1:143798498-143799923	ENSMUSG00000018189	Uchl5	1:143799921-143799923	A3SS	Ex.TSS.ONT.340.10	Ex.TSS.ONT.340.10	11.19	0.00967456	0.0171615	34.7826	30.9524	34.2105	33.3152	44.4444	40.9091	48.1481	44.5006	UP
13:60895720-60896237	ENSMUSG00000074874	Ctla2b	13:60896021-60896143	SE	ENSMUST00000021884	Ctla2b-201	11.19	0.00352796	0.0045919	65.7143	69.6429	67.2131	67.5234	79.7297	80.4878	75.9259	78.7145	UP
10:62640863-62643296	ENSMUSG00000020076	Ddx50	10:62642776-62642954	SE	ENSMUST00000020270	Ddx50-201	11.15	0.0018893	0.00205706	84.5238	88.2979	89.243	87.3549	97.7358	98.2979	99.4885	98.5074	UP
1:97770256-97777325	ENSMUSG00000026333	Gin1	1:97775447-97775592	SE	ENSMUST00000027571	Gin1-201	11.14	0.0334161	0.0652347	68.2243	77.3585	78.0488	74.5439	88.4354	85.2713	83.3333	85.68	UP
17:80202745-80204154	ENSMUSG00000024097	Srsf7	17:80204122-80204154	A5SS	ENSMUST00000063417	Srsf7-201	11.11	0.0120946	0.0195406	17.2414	25.9259	20.9497	21.3723	31.6614	32.7974	32.9787	32.4792	UP
17:80202745-80204130	ENSMUSG00000024097	Srsf7	17:80204122-80204130	A5SS	ENSMUST00000063417	Srsf7-201	11.11	0.0120946	0.0195406	17.2414	25.9259	20.9497	21.3723	31.6614	32.7974	32.9787	32.4792	UP
10:39119035-39122176	ENSMUSG00000051736	Fam229b	10:39120258-39120396	SE	ENSMUST00000124941	Fam229b-202	11.08	0.0136628	0.0147616	80	86.1538	80.9524	82.3687	90	96.1538	94.2029	93.4522	UP
3:126840366-126842757	ENSMUSG00000053819	Camk2d	3:126841485-126841573	SE	ENSMUST00000171289	Camk2d-221	11.06	0.00418227	0.00971064	37.6	41.688	43.0605	40.7828	52.7426	50	52.7869	51.8432	UP
19:42518858-42576025	ENSMUSG00000025184	R3hcc1l	19:42562552-42563075	SE	ENSMUST00000160893	R3hcc1l-203	11.03	0.00750726	0.0128132	20	21.9512	20.8333	20.9282	34.0426	34.1463	27.6923	31.9604	UP
7:133714984-133716867	ENSMUSG00000030983	Bccip	7:133716861-133716867	A3SS	Ex.ONT.14784.2	Ex.ONT.14784.2	11.02	0.00763116	0.0401824	80.4348	82.0513	77.1084	79.8648	91.3043	87.8049	93.5484	90.8859	UP
10:20332262-20333391	ENSMUSG00000037608	Bclaf1	10:20332396-20332557	SE	ENSMUST00000186100	Bclaf1-204	10.93	0.00951511	0.0101228	14.1975	10.6952	13.9344	12.9424	20.9302	27.8261	22.8758	23.8774	UP
11:74663607-74663786	ENSMUSG00000020741	Cluh	11:74663784-74663786	A3SS	Ex.ENSMUST00000092915	Ex.Cluh-201	10.83	0.0495746	0.0584138	na	77.0833	80	78.5417	84.7826	90	93.3333	89.372	UP
17:23815122-23822700	ENSMUSG00000039218	Srrm2	17:23821691-23822412	RI	Ex.ENSMUST00000088621	Ex.Srrm2-201	10.82	0.0141256	0.0216681	10.5263	15.7895	11.7647	12.6935	26.087	25	19.4444	23.5105	UP
11:103679398-103686581	ENSMUSG00000020946	Gosr2	11:103683792-103683932	SE	ONT.3394.1	ONT.3394.1	10.78	2.8e-05	3.14e-05	80.8917	81.6054	81.7352	81.4107	92.6829	92.5532	91.3357	92.1906	UP
9:86783435-86804454	ENSMUSG00000033419	Snap91	9:86791485-86791568	MXE	ENSMUST00000036347	Snap91-201	10.75	0.0204574	0.65597	na	37.7358	33.3333	35.5346	43.6364	48	47.2222	46.2862	UP
11:46437010-46440562	ENSMUSG00000020397	Med7	11:46439927-46439975	MXE	ENSMUST00000140027	Med7-206	10.73	0.0108904	0.0126786	34.1176	34.2593	33.3333	33.9034	48.9655	44.1379	40.796	44.6332	UP
1:91300641-91302772	ENSMUSG00000026307	Scly	1:91302769-91302772	A3SS	ENSMUST00000027532	Scly-201	10.71	0.0460019	0.0888699	na	78.5714	83.3333	80.9524	91.6667	na	91.6667	91.6667	UP
11:101087791-101088597	ENSMUSG00000017801	Mlx	11:101088236-101088325	SE	ENSMUST00000017945	Mlx-201	10.68	0.0391221	0.0437414	69.3878	73.7705	78.6408	73.933	84.7134	80.5556	88.5714	84.6135	UP
2:26585676-26590656	ENSMUSG00000026921	Egfl7	2:26589330-26589446	MXE	ENSMUST00000100290	Egfl7-201	10.55	0.000492311	0.00105306	86.1488	88.7129	85.3642	86.742	97.0588	97.3048	97.5	97.2879	UP
9:21394291-21394831	ENSMUSG00000032178	Ilf3	9:21394831-21394831	A3SS	Ex.ENSMUST00000067646	Ex.Ilf3-201	10.53	0.0285751	0.467041	60	53.7037	61.1111	58.2716	73.0769	66.6667	66.6667	68.8034	UP
12:53104731-53147810	ENSMUSG00000061603	Akap6	12:53139381-53142768	SE	ENSMUST00000095737	Akap6-201	10.49	0.00549142	0.00679203	na	86.8421	88	87.4211	96.4286	100	97.2973	97.9086	UP
10:127063760-127064584	ENSMUSG00000006728	Cdk4	10:127064220-127064453	SE	ENSMUST00000120226	Cdk4-202	10.44	0.00721594	0.00763381	78.925	79.4909	82.9417	80.4525	91.3043	87.8661	93.5054	90.892	UP
5:17829546-17888710	ENSMUSG00000002944	Cd36	5:17849653-17888711	A5SS	Ex.TSS.ONT.12783.25	Ex.TSS.ONT.12783.25	10.37	0.000648433	0.0022012	3.84615	6.2069	6.03448	5.36251	14.6789	15.3061	17.2131	15.7327	UP
10:62763524-62765266	ENSMUSG00000020074	Ccar1	10:62764324-62764534	SE	ENSMUST00000020268	Ccar1-201	10.32	0.0483823	0.0526279	69.2308	73.3333	74.7126	72.4256	88	76.699	83.5526	82.7506	UP
2:26591064-26592117	ENSMUSG00000026921	Egfl7	2:26591565-26591728	SE	ONT.8782.3	ONT.8782.3	10.3	0.00287289	0.00614411	42.2708	37.2178	40.0249	39.8378	48.9569	50.9623	50.5039	50.141	UP
17:34182352-34183614	ENSMUSG00000096727	Psmb9	17:34183089-34183615	A5SS	Ex.ENSMUST00000171321	Ex.Psmb9-202	10.3	0.00849306	0.0133381	87.7551	85.8108	91.1765	88.2475	100	95.6522	100	98.5507	UP
5:92411196-92414241	ENSMUSG00000034842	Art3	5:92412165-92412194	SE	ENSMUST00000118106	Art3-203	10.24	0.00634609	0.023586	63.9062	64.3897	60.1432	62.813	71.9648	71.3235	75.871	73.0531	UP
1:190941296-190942829	ENSMUSG00000026634	Angel2	1:190942121-190942247	SE	ENSMUST00000027947	Angel2-201	10.23	0.0478509	0.0877318	na	83.3333	79.5455	81.4394	87.8788	95.4545	91.6667	91.6667	UP
8:110852461-110853669	ENSMUSG00000031753	Cog4	8:110852461-110852464	A5SS	Ex.ENSMUST00000034203	Ex.Cog4-201	10.21	0.0246376	0.181657	11.7647	10.7143	8.95522	10.4781	20.8333	25.4545	15.7895	20.6925	UP
17:35895053-35895283	ENSMUSG00000050705	2310061I04Rik	17:35895053-35895119	A3SS	ENSMUST00000059740	2310061I04Rik-201	10.14	0.0186297	0.0294273	83.4711	86.9919	92.5373	87.6668	97.5904	98.2249	97.5962	97.8038	UP
1:140102547-140102707	ENSMUSG00000026365	Cfh	1:140102704-140102708	A5SS	Ex.ENSMUST00000066859	Ex.Cfh-201	10.12	0.0309327	0.0548006	9.52381	10	6.45161	8.65847	20.9677	13.0435	22.314	18.7751	UP
6:125100590-125100798	ENSMUSG00000063870	Chd4	6:125100778-125100798	A3SS	ENSMUST00000112390	Chd4-202	10.04	0.0204734	0.0791062	25.9259	21.8182	17.0732	21.6058	33.3333	30.5556	31.0345	31.6411	UP
9:108644366-108644932	ENSMUSG00000064145	Arih2	9:108644366-108644368	A3SS	ENSMUST00000013338	Arih2-201	10.03	0.0380709	0.500969	68.1818	61.3333	71.6981	67.0711	76.3158	75.4386	79.5455	77.0999	UP
17:10206551-10214194	ENSMUSG00000062078	Qk	17:10209632-10213358	RI	Ex.ENSMUST00000097414	Ex.Qk-202	9.96	0.0272994	0.0416752	4.87805	10.5882	10.1449	8.53707	14.8936	22.7273	17.8571	18.4927	UP
14:52298086-52299700	ENSMUSG00000022160	Mettl3	14:52298640-52298736	SE	ENSMUST00000173138	Mettl3-208	-9.94	0.00861914	0.0116766	39.4366	42.3729	39.7849	40.5315	27.5862	30.2326	33.9623	30.5937	DOWN
18:69678118-69681568	ENSMUSG00000053477	Tcf4	18:69678118-69678129	A5SS	ENSMUST00000066717	Tcf4-201	9.91	0.0417893	0.0696144	30.6452	37.9121	31.6176	33.3916	40.1515	48.1481	41.5929	43.2975	UP
7:131351103-131360888	ENSMUSG00000040177	2310057M21Rik	7:131357456-131357666	SE	ONT.15433.1	ONT.15433.1	9.9	0.0383309	0.199475	na	85.5072	92.5373	89.0223	97.4684	100	99.2908	98.9197	UP
19:10207310-10207731	ENSMUSG00000036372	Tmem258	19:10207728-10207731	A3SS	Ex.TSS.ONT.8172.2	Ex.TSS.ONT.8172.2	9.9	0.00197596	0.00331	55.102	54.0541	56.4103	55.1888	65.8537	66.6667	62.7451	65.0885	UP
X:73929854-73930407	ENSMUSG00000031387	Renbp	X:73930229-73930262	MXE	ENSMUST00000114379	Renbp-201	9.82	0.00333743	0.539237	46.0317	46.8468	48.5507	47.1431	58.75	57.8947	54.2373	56.9607	UP
10:25489094-25501823	ENSMUSG00000019978	Epb41l2	10:25495445-25495591	MXE	ENSMUST00000053748	Epb41l2-201	9.82	0.02018	0.0217172	40	34.6154	41.0714	38.5623	46.875	51.7857	46.4789	48.3799	UP
1:180994046-180994627	ENSMUSG00000038776	Ephx1	1:180994046-180994087	A3SS	ENSMUST00000036928	Ephx1-201	9.75	0.0246648	0.0450008	84.2105	92.8571	91.3043	89.4573	100	100	97.619	99.2063	UP
9:59640150-59648829	ENSMUSG00000025237	Parp6	9:59641741-59641810	MXE	ENSMUST00000026267	Parp6-201	9.72	0.0355169	0.833421	6.12245	4	13.0435	7.72198	20	14.8148	17.5	17.4383	UP
9:114790712-114796040	ENSMUSG00000041012	Cmtm8	9:114790712-114790754	A3SS	ENSMUST00000047013	Cmtm8-201	9.67	0.0190574	0.266078	85.7143	79.4118	85.9375	83.6879	96.0526	92.4658	91.5493	93.3559	UP
1:135385478-135386218	ENSMUSG00000041879	Ipo9	1:135385927-135386003	SE	ENSMUST00000161032	Ipo9-206	9.64	0.0195108	0.0345074	89.6552	85.4369	86.7647	87.2856	92.5926	100	98.1818	96.9248	UP
3:129829492-129831117	ENSMUSG00000028010	Gar1	3:129830595-129830853	SE	ENSMUST00000029643	Gar1-201	9.62	0.0406109	0.0943543	92.7419	92.1875	82.8571	89.2622	98.1818	99.1453	99.3333	98.8868	UP
4:147132190-147134571	ENSMUSG00000067916	Zfp991	4:147132190-147132404	A5SS	Ex.TSS.ONT.11547.3	Ex.TSS.ONT.11547.3	9.57	0.0291396	0.0832584	6.25	11.9048	12.8205	10.3251	23.3333	20	16.3636	19.899	UP
11:3517828-3521816	ENSMUSG00000020439	Smtn	11:3520752-3520916	SE	ENSMUST00000020718	Smtn-201	9.36	0.0495794	0.0576289	81.2281	71.7908	77.1277	76.7155	85.6611	89.6635	82.9123	86.079	UP
8:109675425-109676757	ENSMUSG00000031729	Ist1	8:109675643-109675802	SE	ONT.16375.5	ONT.16375.5	9.3	0.0122677	0.0901403	5.35714	11.2195	10.6061	9.06091	19.9219	16.3265	18.8285	18.359	UP
1:34295537-34299720	ENSMUSG00000026131	Dst	1:34299695-34299721	A3SS	Ex.ENSMUST00000182507	Ex.Dst-208	9.3	0.028977	0.0535157	14.2857	14.8148	22.2222	17.1076	25	28.5714	25.641	26.4042	UP
4:117252135-117267889	ENSMUSG00000048772	Tmem53	4:117265860-117265975	MXE	ENSMUST00000125943	Tmem53-204	9.29	0.00596207	0.0158003	49.2537	44.868	47.7855	47.3024	58.7079	56.4024	54.6599	56.5901	UP
8:79711845-79719657	ENSMUSG00000036977	Anapc10	8:79713105-79713279	SE	ENSMUST00000048147	Anapc10-201	9.25	0.029023	0.304339	65.8333	63.0996	68.4211	65.7847	70.8333	78.8043	75.4658	75.0345	UP
4:155624942-155625530	ENSMUSG00000029062	Cdk11b	4:155625185-155625339	SE	ONT.11615.10	ONT.11615.10	9.2	0.0339423	0.0987997	19.5572	16.185	15.1613	16.9678	29.021	28.4644	21.0106	26.1653	UP
2:26591729-26592417	ENSMUSG00000026921	Egfl7	2:26592118-26592280	SE	ENSMUST00000102907	Egfl7-202	9.2	0.00272438	0.00582668	83.5714	80.0727	81.6486	81.7642	89.8718	92.8767	90.1523	90.9669	UP
11:95843896-95845055	ENSMUSG00000038811	Gngt2	11:95845032-95845055	A3SS	Ex.TSS.ENSMUST00000036088	Ex.TSS.ENSMUST00000036088	9.18	0.00454471	0.00549642	41.1003	36.0248	38.2166	38.4472	46.5347	48.6957	47.6378	47.6227	UP
7:24907935-24912056	ENSMUSG00000040940	Arhgef1	7:24908311-24908424	SE	ENSMUST00000047873	Arhgef1-201	9.11	0.00205973	0.0116731	na	91.3043	90.4762	90.8903	100	na	100	100	UP
16:91690742-91692585	ENSMUSG00000058240	Cryzl1	16:91690742-91690742	A3SS	ONT.6649.1	ONT.6649.1	9.07	4.57e-05	6.93e-05	36	36.1111	35.1351	35.7487	44.8276	45.4545	44.186	44.8227	UP
16:91690741-91692585	ENSMUSG00000058240	Cryzl1	16:91690741-91690742	A3SS	ONT.6649.1	ONT.6649.1	9.07	4.57e-05	6.93e-05	36	36.1111	35.1351	35.7487	44.8276	45.4545	44.186	44.8227	UP
9:78449836-78457209	ENSMUSG00000032342	Mto1	9:78452764-78453053	SE	ENSMUST00000034896	Mto1-201	9.02	0.00908453	0.277386	na	89.3617	88.2353	88.7985	100	96.3636	97.1014	97.8217	UP
16:27435678-27436497	ENSMUSG00000038127	Ccdc50	16:27436368-27436412	SE	ENSMUST00000039443	Ccdc50-201	8.97	0.0039123	0.00579789	73.8636	72.6496	73.7624	73.4252	84.8837	79.8742	82.4176	82.3918	UP
5:20789785-20794294	ENSMUSG00000039987	Phtf2	5:20794291-20794295	A5SS	Ex.ENSMUST00000118174	Ex.Phtf2-201	8.89	0.0355714	0.120824	na	7.40741	6.66667	7.03704	18.9655	16.3265	12.5	15.9307	UP
7:133690594-133697668	ENSMUSG00000030979	Uros	7:133691086-133691166	SE	ENSMUST00000033276	Uros-201	8.88	0.0299394	0.159557	73.4694	77.5401	76.8908	75.9668	85.0932	80.6122	88.8325	84.846	UP
5:35024354-35025918	ENSMUSG00000029101	Rgs12	5:35025849-35025918	A3SS	ENSMUST00000030984	Rgs12-201	8.85	0.016591	0.0580542	92.3077	90	na	91.1538	100	na	100	100	UP
16:38369593-38377654	ENSMUSG00000022803	Popdc2	16:38373819-38374377	SE	ENSMUST00000023494	Popdc2-201	8.67	0.0246605	0.0368085	66.1107	71.2223	73.3152	70.2161	77.836	81.3537	77.4818	78.8905	UP
5:92411196-92412168	ENSMUSG00000034842	Art3	5:92412165-92412168	A3SS	ENSMUST00000118106	Art3-203	8.59	0.00786849	0.0292427	58.805	57.4944	54.6099	56.9698	64.1266	64.5631	68.003	65.5642	UP
11:118005892-118019606	ENSMUSG00000017715	Pgs1	11:118014647-118014722	SE	ENSMUST00000017859	Pgs1-201	8.54	0.0117548	0.0134493	51.3514	46.6667	48.8889	48.969	57.3529	60	55.1724	57.5085	UP
16:17530386-17530777	ENSMUSG00000022760	Thap7	16:17530678-17530777	A5SS	ENSMUST00000232114	Thap7-211	8.51	0.0205518	0.0301524	8.33333	8.92857	7.54717	8.26969	13.0435	20.8333	16.4557	16.7775	UP
16:17530386-17530683	ENSMUSG00000022760	Thap7	16:17530678-17530683	A5SS	ENSMUST00000232114	Thap7-211	8.51	0.0205518	0.0301524	8.33333	8.92857	7.54717	8.26969	13.0435	20.8333	16.4557	16.7775	UP
11:72303463-72311955	ENSMUSG00000040483	Xaf1	11:72306564-72306652	MXE	ENSMUST00000146233	Xaf1-204	8.44	0.0300908	0.0354298	54.7872	61.4173	54.6154	56.94	63.3663	65.1163	67.6471	65.3766	UP
4:147918894-147920168	ENSMUSG00000019055	Plod1	4:147920165-147920169	A5SS	Ex.ENSMUST00000019199	Ex.Plod1-201	8.41	0.0401637	0.114933	7.31707	15.942	8.79121	10.6834	17.3333	20.2381	19.7183	19.0966	UP
19:40337036-40349898	ENSMUSG00000025006	Sorbs1	19:40340045-40340146	MXE	ENSMUST00000224667	Sorbs1-211	8.39	0.0429916	0.0731151	32.1429	34.2105	33.7349	33.3628	45.1128	43.956	36.1963	41.755	UP
18:31792021-31796049	ENSMUSG00000024258	Polr2d	18:31795288-31795383	SE	ENSMUST00000025106	Polr2d-201	8.39	0.000976196	0.00159389	77.8824	80.298	79.6687	79.283	87.1838	88.9439	86.8817	87.6698	UP
17:56017901-56018574	ENSMUSG00000003200	Sh3gl1	17:56017983-56018107	SE	ENSMUST00000003268	Sh3gl1-201	8.39	0.000706573	0.00112678	91.8367	91.2281	89.3805	90.8151	99.3243	100	98.2906	99.205	UP
4:155630333-155638519	ENSMUSG00000029062	Cdk11b	4:155634089-155634225	SE	ENSMUST00000067081	Cdk11b-201	8.37	0.000865177	0.00251925	79.3333	82.0513	80.9756	80.7867	88.7574	90.1515	88.5572	89.1554	UP
4:101157947-101158814	ENSMUSG00000028530	Jak1	4:101158814-101158814	A5SS	Ex.ENSMUST00000102781	Ex.Jak1-201	8.36	0.0101804	0.0264859	53.5714	50.4854	55.8824	53.3131	60.3175	61.2245	63.4921	61.678	UP
1:63177877-63178449	ENSMUSG00000025967	Eef1b2	1:63177877-63177882	A5SS	Ex.TSS.ONT.122.7	Ex.TSS.ONT.122.7	8.26	0.00154565	0.00292489	56.25	55.5556	53.3333	55.0463	62.1622	64.2857	63.4615	63.3031	UP
X:38541051-38543331	ENSMUSG00000031095	Cul4b	X:38542051-38542158	SE	ENSMUST00000016681	Cul4b-201	8.25	0.000950414	0.0878845	na	90.9091	92.5926	91.7508	100	100	100	100	UP
16:17845136-17856751	ENSMUSG00000003166	Dgcr2	16:17849591-17849794	SE	ENSMUST00000012152	Dgcr2-201	8.25	0.0102525	0.0150513	na	90.9091	92.5926	91.7508	100	na	100	100	UP
19:6374284-6374553	ENSMUSG00000024949	Sf1	19:6374549-6374553	A3SS	ENSMUST00000113487	Sf1-202	8.15	0.0408652	0.0711951	82.9268	76.9231	77.551	79.1336	86.1111	84.6154	91.1111	87.2792	UP
7:45157783-45158440	ENSMUSG00000003423	Pih1d1	7:45157783-45157786	A5SS	Ex.ENSMUST00000085375	Ex.Pih1d1-201	8.07	0.0416784	0.262802	35.2381	40	37.2263	37.4881	49.4382	41.3043	45.9459	45.5628	UP
2:32297578-32298599	ENSMUSG00000002546	Golga2	2:32297754-32297834	SE	ENSMUST00000081670	Golga2-201	8.05	0.0428453	0.0930519	70	73.3945	71.7647	71.7197	84.6154	75.8621	78.8462	79.7745	UP
11:102840024-102840382	ENSMUSG00000020929	Eftud2	11:102840119-102840263	RI	Ex.ENSMUST00000021306	Ex.Eftud2-201	8.04	0.00455476	0.00510813	5.35714	1.72414	2	3.02709	9.58904	12.1951	11.4286	11.0709	UP
11:102840024-102840382	ENSMUSG00000020929	Eftud2	11:102840082-102840263	RI	Ex.ENSMUST00000132543	Ex.Eftud2-205	8.04	0.00455476	0.00510813	5.35714	1.72414	2	3.02709	9.58904	12.1951	11.4286	11.0709	UP
9:21756296-21760118	ENSMUSG00000074476	Spc24	9:21757117-21757193	MXE	ONT.17032.1	ONT.17032.1	7.81	0.0249849	0.413694	76.1589	81.409	82.2785	79.9488	89.1732	88.6266	85.4685	87.7561	UP
2:30383020-30383928	ENSMUSG00000026858	Miga2	2:30383590-30383706	SE	ENSMUST00000077977	Miga2-201	7.74	0.0384332	0.0830021	93.3333	91.3793	85.7143	90.1423	96.1538	97.5	100	97.8846	UP
5:92411196-92414241	ENSMUSG00000034842	Art3	5:92412169-92412194	SE	ONT.12422.8	ONT.12422.8	7.73	0.0140885	0.0523564	39.0625	41.9933	37.4702	39.5086	47.0381	45.098	49.5923	47.2428	UP
18:60963554-60969043	ENSMUSG00000024617	Camk2a	18:60963964-60969010	RI	Ex.ENSMUST00000115295	Ex.Camk2a-204	7.73	0.0407803	0.0674797	na	14.2857	13.3333	13.8095	20	na	23.0769	21.5385	UP
10:127185860-127186159	ENSMUSG00000019467	Arhgef25	10:127185995-127186082	RI	Ex.ENSMUST00000218864	Ex.Arhgef25-206	7.72	0.0299675	0.0317011	5.71429	0	3.125	2.94643	7.40741	11.7647	12.8205	10.6642	UP
5:121811460-121815216	ENSMUSG00000042605	Atxn2	5:121811613-121815080	RI	Ex.ENSMUST00000160220	Ex.Atxn2-205	7.66	0.0337463	0.106532	3.125	7.40741	9.09091	6.54111	14.8148	11.1111	16.6667	14.1975	UP
5:121811385-121813553	ENSMUSG00000042605	Atxn2	5:121811613-121813384	RI	Ex.ENSMUST00000162327	Ex.Atxn2-214	7.66	0.0337463	0.106532	3.125	7.40741	9.09091	6.54111	14.8148	11.1111	16.6667	14.1975	UP
2:120532223-120545842	ENSMUSG00000027288	Zfp106	2:120533511-120535679	MXE	ENSMUST00000055241	Zfp106-201	7.65	0.0457748	0.0907585	na	50	55.7522	52.8761	60.6061	59.3023	61.6766	60.5283	UP
1:36316328-36318083	ENSMUSG00000037447	Arid5a	1:36317610-36317662	MXE	ENSMUST00000097778	Arid5a-201	7.65	0.0130272	0.0240751	64.7059	66.6667	68.1818	66.5181	75	na	73.3333	74.1667	UP
10:127185860-127186159	ENSMUSG00000019467	Arhgef25	10:127185927-127186082	RI	Ex.ENSMUST00000019611	Ex.Arhgef25-201	7.63	0.0336437	0.0355895	5.71429	0	3.125	2.94643	7.14286	11.7647	12.8205	10.576	UP
18:60963600-60970042	ENSMUSG00000024617	Camk2a	18:60963964-60969993	RI	Ex.ENSMUST00000039904	Ex.Camk2a-202	7.6	0.0095067	0.0157316	na	12.9032	13.3333	13.1183	20	na	21.4286	20.7143	UP
8:79274275-79294913	ENSMUSG00000037022	Mmaa	8:79281177-79281654	MXE	ENSMUST00000048718	Mmaa-201	7.58	0.00267889	0.0280952	na	65.7534	65.2542	65.5038	71.875	73.4694	73.913	73.0858	UP
2:26585676-26590656	ENSMUSG00000026921	Egfl7	2:26589045-26589169	MXE	ENSMUST00000100290	Egfl7-201	7.58	0.00593926	0.0127009	83.6687	88.3168	86.5895	86.1917	94.5946	93.2156	93.5	93.7701	UP
19:34936849-34936966	ENSMUSG00000024795	Kif20b	19:34936938-34936966	A3SS	ENSMUST00000087341	Kif20b-201	7.49	0.0429797	0.0726851	na	94.1176	90.9091	92.5134	100	na	100	100	UP
18:56957922-56973383	ENSMUSG00000024592	C330018D20Rik	18:56962401-56962518	MXE	ENSMUST00000139243	C330018D20Rik-202	7.48	0.0484005	0.0799776	30.4348	37.6812	38.8889	35.6683	42.7481	42.8571	43.8272	43.1441	UP
11:120457163-120457842	ENSMUSG00000039670	Oxld1	11:120457813-120457843	A5SS	Ex.ENSMUST00000137632	Ex.Oxld1-202	7.48	0.0246248	0.0282419	75.8065	81.1765	81.3725	79.4518	87.8049	88.2353	84.7458	86.9286	UP
12:11271872-11279604	ENSMUSG00000020608	Smc6	12:11276260-11276365	MXE	ENSMUST00000020931	Smc6-201	7.46	0.0367658	0.04491	71.0843	72.5367	77.2853	73.6354	80.9045	83.8384	78.5455	81.0961	UP
8:60911923-60914828	ENSMUSG00000004319	Clcn3	8:60913176-60914752	RI	Ex.ENSMUST00000004430	Ex.Clcn3-201	7.45	0.042114	0.410484	12.5	8.33333	5.88235	8.90523	18.5185	17.3913	13.1579	16.3559	UP
5:20776008-20789628	ENSMUSG00000039987	Phtf2	5:20782273-20782491	SE	ENSMUST00000118174	Phtf2-201	7.45	0.00514828	0.0174822	na	82.9268	84.7458	83.8363	90.4348	92.3913	91.0256	91.2839	UP
17:35685551-35687144	ENSMUSG00000003534	Ddr1	17:35686481-35686591	SE	ENSMUST00000003628	Ddr1-201	7.36	0.011297	0.017825	na	12.5	11.5385	12.0192	20	na	18.75	19.375	UP
2:29892277-29893443	ENSMUSG00000026790	Odf2	2:29893001-29893154	SE	ENSMUST00000046571	Odf2-202	7.32	0.0410151	0.0882342	88.0952	81.5534	86.6667	85.4384	90.3226	92.5926	95.3488	92.7547	UP
3:84527799-84534586	ENSMUSG00000074513	Arfip1	3:84529191-84529265	SE	ENSMUST00000107687	Arfip1-202	7.29	0.000854229	0.00212699	6.66667	4.57143	4.16667	5.13492	12.8788	12.0301	12.3762	12.4284	UP
10:117217300-117220332	ENSMUSG00000020171	Yeats4	10:117217429-117217521	SE	ENSMUST00000020382	Yeats4-201	7.29	0.0147784	0.0155858	92.8571	87.3518	90.8772	90.362	99.1031	96.6346	97.2067	97.6482	UP
17:31460006-31461570	ENSMUSG00000041119	Pde9a	17:31460179-31460261	SE	ENSMUST00000047168	Pde9a-201	7.24	0.0370645	0.0579339	90	90.2439	na	90.122	97.5	100	94.5946	97.3649	UP
2:26585676-26589077	ENSMUSG00000026921	Egfl7	2:26589045-26589077	A3SS	ENSMUST00000100290	Egfl7-201	7.2	0.00165541	0.00354055	84.0278	87.1099	85.6552	85.5976	93.0421	92.1154	93.2253	92.7943	UP
11:97164029-97164731	ENSMUSG00000001440	Kpnb1	11:97164725-97164731	A5SS	Ex.ENSMUST00000001479	Ex.Kpnb1-201	7.17	0.0074884	0.00906284	73.5849	72.7273	76.1194	74.1439	83.3333	80.3279	80.2817	81.3143	UP
2:167974891-167976424	ENSMUSG00000027540	Ptpn1	2:167975309-167975529	SE	ENSMUST00000029053	Ptpn1-201	7.1	0.0458377	0.095823	94.2857	87.5	92.7536	91.5131	100	100	95.8333	98.6111	UP
18:40212212-40218745	ENSMUSG00000024487	Yipf5	18:40212212-40212215	A3SS	Ex.ENSMUST00000025364	Ex.Yipf5-201	7.1	0.0264619	0.0435002	86.0465	89.1156	90.7407	88.6343	97.0874	97.4684	92.6554	95.737	UP
12:104692203-104694477	ENSMUSG00000041415	Dicer1	12:104692303-104692465	SE	ENSMUST00000041987	Dicer1-201	7.1	0.0211102	0.0256754	90.678	94.4444	89.7436	91.622	100	100	96.1538	98.7179	UP
5:122719227-122724989	ENSMUSG00000029470	P2rx4	5:122724594-122724674	SE	ENSMUST00000031429	P2rx4-201	7.02	0.0205875	0.065256	na	70.7692	73.6842	72.2267	80.4348	77.551	79.7468	79.2442	UP
6:124403908-124404629	ENSMUSG00000005069	Pex5	6:124404133-124404222	SE	ENSMUST00000112530	Pex5-203	6.96	0.0227204	0.0871489	na	6.66667	10.5263	8.59649	15	16.6667	15	15.5556	UP
2:167503602-167510875	ENSMUSG00000006418	Rnf114	2:167507069-167507197	SE	ONT.9389.1	ONT.9389.1	6.96	0.00550265	0.0114993	39.1892	42.4437	41.0377	40.8902	47.6	49.4565	46.5021	47.8529	UP
17:46781886-46782618	ENSMUSG00000063888	Rpl7l1	17:46781886-46781891	A3SS	Ex.TSS.ENSMUST00000078286	Ex.TSS.ENSMUST00000078286	6.95	0.0144114	0.0229272	86.9565	86.2319	87.2881	86.8255	96.5753	93.8776	90.8629	93.7719	UP
2:26591729-26592417	ENSMUSG00000026921	Egfl7	2:26592118-26592249	SE	ONT.8782.15	ONT.8782.15	6.93	0.000338307	0.000723749	38.9286	37.9164	38.568	38.471	45.3205	44.5205	46.3547	45.3986	UP
16:96127204-96127558	ENSMUSG00000040681	Hmgn1	16:96127311-96127340	SE	ONT.6672.1	ONT.6672.1	6.93	0.00524991	0.00800471	30.3763	28.5171	28.9109	29.2681	36	38.2353	34.3685	36.2013	UP
19:40300303-40311668	ENSMUSG00000025006	Sorbs1	19:40300303-40310333	A3SS	Ex.TSS.ENSMUST00000225710	Ex.TSS.ENSMUST00000225710	6.9	0.00814155	0.0138412	40	38.9474	39.1892	39.3789	46.5909	48.4848	43.75	46.2753	UP
19:40299522-40311668	ENSMUSG00000025006	Sorbs1	19:40299522-40310333	A3SS	Ex.ENSMUST00000099466	Ex.Sorbs1-201	6.9	0.00814155	0.0138412	40	38.9474	39.1892	39.3789	46.5909	48.4848	43.75	46.2753	UP
11:102840264-102841257	ENSMUSG00000020929	Eftud2	11:102840383-102841169	RI	Ex.ENSMUST00000021306	Ex.Eftud2-201	6.9	0.0413001	0.0462907	9.52381	3.27869	2.08333	4.96194	11.2676	12.1951	12.1212	11.8613	UP
7:118850690-118855622	ENSMUSG00000030980	Knop1	7:118852889-118853340	SE	ENSMUST00000063607	Knop1-202	6.86	0.00367645	0.0180595	75.5102	78.3784	77.193	77.0272	82.5581	85.1852	83.908	83.8838	UP
14:31000761-31000843	ENSMUSG00000021917	Spcs1	14:31000840-31000844	A5SS	Ex.ENSMUST00000228767	Ex.Spcs1-207	6.81	0.017586	0.0235168	42.8571	40.1274	45.3901	42.7915	51.2397	49.2754	48.2993	49.6048	UP
15:77132942-77231386	ENSMUSG00000033565	Rbfox2	15:77203251-77231387	A5SS	Ex.ENSMUST00000048145	Ex.Rbfox2-201	6.79	0.0192121	0.0274116	5.88235	4	9.09091	6.32442	12.3457	15.0943	11.9048	13.1149	UP
17:29269003-29294006	ENSMUSG00000052712	BC004004	17:29282737-29282891	MXE	ENSMUST00000234631	BC004004-214	6.77	0.0247878	0.0386705	47.5862	52.6099	53.6723	51.2895	58.5023	58.5406	57.1429	58.0619	UP
9:15315132-15316888	ENSMUSG00000031939	Taf1d	9:15315383-15315440	SE	ENSMUST00000213763	Taf1d-204	6.75	0.0005452	0.00836279	90	90.8046	89.916	90.2402	95.9184	98.0198	97.037	96.9917	UP
3:32514455-32517028	ENSMUSG00000027667	Zfp639	3:32515284-32515352	SE	ENSMUST00000191783	Zfp639-202	6.74	0.00852853	0.0206962	90.3226	92.5234	91.0891	91.3117	95.7447	100	98.4252	98.0566	UP
12:87253259-87256484	ENSMUSG00000021038	Vipas39	12:87254230-87254286	SE	ENSMUST00000072744	Vipas39-202	6.73	0.00499533	0.00629649	90.9091	94.1176	91.3462	92.1243	100	98.8636	97.7099	98.8579	UP
2:155385465-155386000	ENSMUSG00000038375	Trp53inp2	2:155385881-155386000	A3SS	ENSMUST00000043237	Trp53inp2-201	6.7	0.0498997	0.101981	85.7143	78.5714	80	81.4286	89.2617	86.0759	89.0625	88.1334	UP
9:21756296-21760118	ENSMUSG00000074476	Spc24	9:21757290-21757399	MXE	ONT.17032.1	ONT.17032.1	6.69	0.0396723	0.656739	63.1788	66.7319	69.0577	66.3228	74.6063	74.2489	70.1721	73.0091	UP
10:39119035-39122176	ENSMUSG00000051736	Fam229b	10:39120226-39120396	SE	ENSMUST00000125042	Fam229b-203	6.68	0.0397067	0.0428992	38.3333	43.0769	38.0952	39.8352	48	48.0769	43.4783	46.5184	UP
19:10517090-10517319	ENSMUSG00000024668	Sdhaf2	19:10517169-10517319	A5SS	ENSMUST00000025570	Sdhaf2-201	6.66	0.0433185	0.0725625	79.4118	77.0701	83.7037	80.0618	88.9503	86.3636	84.8485	86.7208	UP
3:89996299-89997801	ENSMUSG00000027944	Hax1	3:89997387-89997801	A5SS	ONT.10831.1	ONT.10831.1	6.64	0.0202645	0.051456	86.7647	91.9643	92.1986	90.3092	96.732	96.8944	97.2222	96.9496	UP
1:37430283-37431292	ENSMUSG00000026111	Unc50	1:37430283-37430493	A5SS	Ex.TSS.ENSMUST00000027285	Ex.TSS.ENSMUST00000027285	6.61	0.0451001	0.0835172	35	35.4167	34.9057	35.1074	43.2	44.7368	37.2222	41.7197	UP
7:126862927-126863168	ENSMUSG00000042606	Hirip3	7:126862927-126862930	A5SS	Ex.ENSMUST00000037248	Ex.Hirip3-201	6.5	0.0491367	0.249259	10.4167	10.7143	15.0943	12.0751	19.5122	15.1515	21.0526	18.5721	UP
4:126148632-126149235	ENSMUSG00000050212	Eva1b	4:126148951-126149045	SE	ENSMUST00000106152	Eva1b-203	6.49	0.0358156	0.0959083	78.6787	84.9372	82.4	82.0053	86.859	90.378	88.2488	88.4953	UP
1:87214020-87219580	ENSMUSG00000026254	Eif4e2	1:87214346-87214495	SE	ENSMUST00000123735	Eif4e2-208	6.49	0.0119589	0.0229932	36.3229	34.6269	34.2561	35.0686	39.1941	41.6327	43.8356	41.5541	UP
19:4153489-4153596	ENSMUSG00000024835	Coro1b	19:4153489-4153490	A5SS	Ex.TSS.ENSMUST00000008893	Ex.TSS.ENSMUST00000008893	6.46	0.0396933	0.0676595	86.413	84	80	83.471	92.0213	89.2405	88.5463	89.936	UP
5:122500949-122501567	ENSMUSG00000029467	Atp2a2	5:122501090-122501568	A5SS	Ex.TSS.ENSMUST00000031423	Ex.TSS.ENSMUST00000031423	6.45	0.0318109	0.100677	0	5.18519	3.19149	2.79222	6.74157	9.85915	11.1111	9.23728	UP
19:4152580-4153596	ENSMUSG00000024835	Coro1b	19:4153227-4153490	SE	ENSMUST00000008893	Coro1b-201	6.45	0.0227366	0.0387568	89.2063	89.547	84.5395	87.7643	95.7386	93.7282	93.1873	94.2181	UP
8:4325289-4353882	ENSMUSG00000023235	Ccl25	8:4327757-4327850	SE	ONT.15523.1	ONT.15523.1	6.41	0.028304	0.262245	na	68.1818	71.4286	69.8052	75	77.7778	75.8621	76.2133	UP
2:180977353-180979170	ENSMUSG00000027575	Arfgap1	2:180978412-180978441	SE	ENSMUST00000184394	Arfgap1-213	6.41	0.0485973	0.102909	3.44828	8.88889	5.45455	5.93057	14.8515	12.9412	9.2437	12.3455	UP
4:43518465-43519002	ENSMUSG00000028464	Tpm2	4:43518644-43518719	SE	ONT.11725.2	ONT.11725.2	6.34	0.0307659	0.0913816	11.5942	16.8639	16.3636	14.9406	20	23.1771	20.6633	21.2801	UP
2:33242394-33246086	ENSMUSG00000004105	Angptl2	2:33243679-33243949	SE	ENSMUST00000004208	Angptl2-201	6.33	0.010769	0.0234796	90.7216	94.8328	90.5882	92.0476	98.0545	98.6486	98.419	98.374	UP
1:133004654-133009192	ENSMUSG00000054387	Mdm4	1:133004722-133009136	RI	Ex.ENSMUST00000067398	Ex.Mdm4-201	6.3	0.0348325	0.0614158	0	5.88235	0	1.96078	8	7.69231	9.09091	8.26107	UP
11:3517828-3521816	ENSMUSG00000020439	Smtn	11:3520848-3520916	SE	ENSMUST00000110011	Smtn-204	6.27	0.0133541	0.0155249	30.7018	33.7559	34.3972	32.9516	38.3613	41.1058	38.1872	39.2181	UP
8:41000867-41002369	ENSMUSG00000045636	Mtus1	8:41002305-41002369	A5SS	Ex.ENSMUST00000051379	Ex.Mtus1-201	6.26	0.0293747	0.270524	81.8182	81.7757	86.7725	83.4555	91.2791	88.1818	89.6739	89.7116	UP
5:122850299-122863986	ENSMUSG00000029474	Rnf34	5:122861689-122863987	A3SS	Ex.ENSMUST00000198602	Ex.Rnf34-202	6.18	0.01501	0.0476116	90.4762	90.1786	92.6471	91.1006	98.9899	94.7368	98.1013	97.276	UP
X:134807621-134808442	ENSMUSG00000033436	Armcx2	X:134807726-134808234	RI	Ex.ENSMUST00000035559	Ex.Armcx2-201	6.15	0.0451416	1	5.55556	2.43902	0	2.66486	11.1111	6.25	9.09091	8.81734	UP
7:3624670-3629551	ENSMUSG00000006335	Tfpt	7:3628824-3629086	SE	ENSMUST00000206370	Tfpt-207	6.15	0.0432122	0.26038	45.6522	42.6087	47.1429	45.1346	48.8372	50.6494	54.375	51.2872	UP
12:84605385-84606099	ENSMUSG00000021240	Abcd4	12:84605872-84605982	SE	ENSMUST00000222581	Abcd4-207	6.14	0.0210751	0.0265061	na	44.4444	45	44.7222	51.7241	na	50	50.8621	UP
8:23141230-23141595	ENSMUSG00000031543	Ank1	8:23141230-23141304	A5SS	ENSMUST00000117296	Ank1-205	6.08	0.00169849	0.014887	6.93069	6.4133	8.41683	7.25361	13.4752	12.3288	14.2077	13.3372	UP
12:108158349-108162972	ENSMUSG00000056770	Setd3	12:108160233-108160381	SE	ENSMUST00000071095	Setd3-201	6.04	0.011205	0.0136434	72.2222	73.1707	69.5652	71.6527	76.6497	79.3103	77.1144	77.6915	UP
15:89370489-89370603	ENSMUSG00000008690	Ncaph2	15:89370601-89370603	A3SS	ENSMUST00000088717	Ncaph2-203	5.98	0.0411273	0.059481	24.2188	17.4699	21.8543	21.181	26.4286	27.7311	27.3333	27.1643	UP
4:135342484-135343863	ENSMUSG00000028809	Srrm1	4:135342484-135342573	A3SS	ENSMUST00000030613	Srrm1-201	5.96	0.0201423	0.0550792	80	80.6122	83.3333	81.3152	88.2353	84.8485	88.7324	87.2721	UP
2:85137392-85139921	ENSMUSG00000044338	Aplnr	2:85137519-85139735	RI	Ex.ENSMUST00000184728	Ex.Aplnr-202	5.96	0.0172225	0.0388451	90.9091	93.75	91.1111	91.9234	95.7983	97.8495	100	97.8826	UP
17:26220581-26244005	ENSMUSG00000024187	Fam234a	17:26225912-26226023	SE	ENSMUST00000114988	Fam234a-201	5.93	0.0213276	0.0330916	na	28.3019	27.6786	27.9902	34.0206	35.6436	32.1101	33.9248	UP
12:21301575-21302358	ENSMUSG00000054309	Cpsf3	12:21301575-21301578	A5SS	Ex.ENSMUST00000067284	Ex.Cpsf3-201	5.93	0.0381022	0.0467316	22.8571	27.2727	26.3889	25.5063	31.1475	34	29.1667	31.4381	UP
11:46437010-46440562	ENSMUSG00000020397	Med7	11:46439806-46439824	MXE	ENSMUST00000140027	Med7-206	5.89	0.0153891	0.0179146	9.41176	13.8889	11.1111	11.4706	16.5517	18.6207	16.9154	17.3626	UP
6:113417412-113418809	ENSMUSG00000051169	Rpusd3	6:113417847-113417946	SE	ENSMUST00000151618	Rpusd3-209	5.86	0.0275259	0.103668	50	53.125	47.3684	50.1645	56	56.8627	55.2239	56.0289	UP
4:40723845-40726104	ENSMUSG00000028410	Dnaja1	4:40723973-40724150	SE	ENSMUST00000030118	Dnaja1-201	5.85	0.0280979	0.0829629	89.8683	94.4757	95.4979	93.2806	98.9094	99.1402	99.3299	99.1265	UP
2:26339707-26344601	ENSMUSG00000026930	Gpsm1	2:26340405-26340560	SE	ONT.8778.2	ONT.8778.2	5.84	0.00932585	0.0199311	18.8406	15.0901	18.1548	17.3618	22.9117	22.5806	24.109	23.2005	UP
3:31096703-31098419	ENSMUSG00000027660	Skil	3:31097466-31097705	RI	ENSMUST00000029194	Skil-201	5.82	0.0250451	0.0607474	na	6.89655	7.14286	7.0197	11.7647	15	11.7647	12.8431	UP
9:18304387-18305295	ENSMUSG00000001774	Chordc1	9:18305293-18305295	A3SS	ENSMUST00000001825	Chordc1-201	5.81	0.0293871	0.452251	90	89.7436	94.2857	91.3431	98.9899	95.8333	96.6443	97.1558	UP
4:153957323-153960530	ENSMUSG00000047613	A430005L14Rik	4:153959749-153959862	SE	ENSMUST00000058393	A430005L14Rik-201	5.8	0.0239505	0.0692414	87.037	82.9897	87.7828	85.9365	92.1162	92.6829	90.4153	91.7381	UP
8:25828860-25832639	ENSMUSG00000031575	Ash2l	8:25831273-25831348	SE	ENSMUST00000068892	Ash2l-201	5.74	0.0389242	0.346565	83.3333	83.1169	78.4615	81.6373	89.2857	85.7143	87.1429	87.381	UP
7:30564302-30565094	ENSMUSG00000078765	U2af1l4	7:30564474-30564607	MXE	ENSMUST00000043273	U2af1l4-201	5.71	0.0450515	0.265727	75.0859	80.7757	80.2899	78.7172	83.935	85.9574	83.3807	84.4244	UP
15:89582537-89583682	ENSMUSG00000022621	Rabl2	15:89583431-89583598	RI	Ex.ENSMUST00000094056	Ex.Rabl2-202	5.7	0.0250483	0.0356184	0	3.22581	5.26316	2.82965	9.09091	9.09091	7.40741	8.52974	UP
2:76708754-76714922	ENSMUSG00000051747	Ttn	2:76714213-76714328	RI	Ex.ENSMUST00000111846	Ex.Ttn-204	5.63	0.00908267	0.0203827	8.77193	9.64912	8.23529	8.88545	13.9241	16.6667	12.9412	14.5106	UP
8:13787472-13791881	ENSMUSG00000038398	Upf3a	8:13787472-13787475	A5SS	Ex.ENSMUST00000043767	Ex.Upf3a-201	5.6	0.0495946	0.409727	13.1148	7.79221	14.2857	11.7309	17.1053	17.1053	17.7778	17.3294	UP
7:111520176-111554438	ENSMUSG00000038296	Galnt18	7:111548676-111548790	SE	ENSMUST00000106663	Galnt18-202	5.49	0.010794	0.0515137	91.5888	94.7368	90.7407	92.3555	97.9167	97.6744	97.9381	97.8431	UP
7:128448720-128454935	ENSMUSG00000030846	Tial1	7:128448720-128448770	A3SS	ENSMUST00000106226	Tial1-202	5.48	0.00135894	0.00704157	16.9492	15.0943	15.2542	15.7659	20.8955	21.9512	20.8955	21.2474	UP
19:15907068-15909302	ENSMUSG00000024640	Psat1	19:15909301-15909302	A5SS	Ex.ENSMUST00000025542	Ex.Psat1-201	5.47	0.0439559	0.0737873	90	92.4051	87.8788	90.0946	92.8571	97.0588	96.7742	95.5634	UP
5:20782448-20789628	ENSMUSG00000039987	Phtf2	5:20782448-20782491	A3SS	ENSMUST00000118174	Phtf2-201	5.42	0.0159679	0.0542326	na	80.7229	83.6066	82.1647	87.7193	87.234	87.8049	87.5861	UP
2:120031403-120031574	ENSMUSG00000033852	Gm28042	2:120031502-120031574	A3SS	ENSMUST00000162393	Gm28042-204	5.42	0.0230367	0.0456463	6.25	1.92308	2	3.39103	8.10811	8.57143	9.7561	8.81188	UP
10:14655846-14667931	ENSMUSG00000019868	Vta1	10:14661066-14661152	SE	ENSMUST00000020018	Vta1-201	5.41	0.000767134	0.000815318	86.5385	87.2294	88.3168	87.3616	93.2796	92.3313	92.7059	92.7722	UP
12:55861455-55865950	ENSMUSG00000012076	Brms1l	12:55863134-55863173	SE	ENSMUST00000059250	Brms1l-201	5.4	0.0120866	0.0149651	92.8571	89.7436	92.6471	91.7493	97.5309	95.7447	98.1651	97.1469	UP
16:94365474-94370088	ENSMUSG00000022940	Pigp	16:94367561-94367633	SE	ENSMUST00000113905	Pigp-201	5.39	0.0312181	0.0474648	83.5135	88.4067	85.3675	85.7625	90.2601	92.8351	90.3647	91.1533	UP
7:44842864-44842994	ENSMUSG00000038520	Tbc1d17	7:44842864-44842916	A3SS	ENSMUST00000047085	Tbc1d17-201	5.36	0.00215183	0.013262	91.8919	91.6667	94.0299	92.5295	97.8261	97.7273	98.1132	97.8889	UP
1:43780170-43797244	ENSMUSG00000057363	Uxs1	1:43790464-43790644	SE	ENSMUST00000126008	Uxs1-202	5.34	5.83e-05	0.000108124	na	94.8718	94.4444	94.6581	100	100	100	100	UP
17:56096277-56096850	ENSMUSG00000002833	Hdgfl2	17:56096848-56096850	A3SS	ENSMUST00000226053	Hdgfl2-212	5.34	0.0341274	0.0544304	52.381	52.1127	48	50.8312	54.5455	56.25	57.732	56.1758	UP
9:75332882-75334168	ENSMUSG00000032192	Gnb5	9:75332882-75332885	A5SS	Ex.ENSMUST00000076889	Ex.Gnb5-201	5.3	0.00990494	0.288764	93.3333	92.7419	90	92.0251	97.3856	98.1818	96.4072	97.3249	UP
9:108384957-108390979	ENSMUSG00000032612	Usp4	9:108388277-108388380	SE	ENSMUST00000035237	Usp4-201	5.3	0.0212596	0.273309	87.7358	86.0759	88.4892	87.4337	94.7368	93.0233	90.4306	92.7302	UP
7:128248473-128248886	ENSMUSG00000030782	Tgfb1i1	7:128248578-128248720	SE	ENSMUST00000070656	Tgfb1i1-201	5.3	0.0375371	0.193714	85.9756	91.4454	90.4762	89.2991	94.0048	95.3271	94.4568	94.5962	UP
4:62402916-62408551	ENSMUSG00000066149	Cdc26	4:62404456-62404552	SE	ENSMUST00000084525	Cdc26-201	5.24	0.00191572	0.00577613	89.33	90.268	89.847	89.815	96.3875	94.4056	94.3584	95.0505	UP
2:48912649-48927095	ENSMUSG00000026761	Orc4	2:48917165-48917338	SE	ENSMUST00000028098	Orc4-201	5.19	0.0455281	0.100193	87.5	91.1017	90.8333	89.8117	92.4623	95.2941	97.2509	95.0024	UP
19:46331672-46331756	ENSMUSG00000036748	Cuedc2	19:46331672-46331673	A3SS	Ex.ENSMUST00000051234	Ex.Cuedc2-201	5.18	0.00243484	0.00417153	48.4127	50	48.4262	48.9463	55.0649	54.1562	53.1621	54.1277	UP
19:46331641-46331756	ENSMUSG00000036748	Cuedc2	19:46331641-46331673	A3SS	ENSMUST00000051234	Cuedc2-201	5.18	0.00243484	0.00417153	48.4127	50	48.4262	48.9463	55.0649	54.1562	53.1621	54.1277	UP
19:46331620-46331756	ENSMUSG00000036748	Cuedc2	19:46331620-46331673	A3SS	ENSMUST00000051234	Cuedc2-201	5.18	0.00243484	0.00417153	48.4127	50	48.4262	48.9463	55.0649	54.1562	53.1621	54.1277	UP
7:30564302-30565094	ENSMUSG00000078765	U2af1l4	7:30564474-30564500	MXE	ENSMUST00000163482	U2af1l4-205	5.11	0.0454948	0.26832	36.2543	41.3153	41.4493	39.673	44.5848	45.7447	44.0341	44.7879	UP
14:30679376-30689704	ENSMUSG00000052395	Rft1	14:30682751-30682856	SE	ENSMUST00000064230	Rft1-201	5.05	0.0274836	0.0367476	94.4444	90.3614	91.3793	92.0617	97.5	98.3333	95.4955	97.1096	UP
11:100889929-100893076	ENSMUSG00000004040	Stat3	11:100893074-100893076	A5SS	ENSMUST00000103114	Stat3-202	5.05	0.0351943	0.0393386	62.5	62.5	63.4615	62.8205	65.2174	70.6897	67.7083	67.8718	UP
4:135861878-135863042	ENSMUSG00000028676	Srsf10	4:135863040-135863042	A3SS	Ex.ENSMUST00000097844	Ex.Srsf10-202	5.04	0.0422787	0.115561	90.4762	95.5975	95.2756	93.7831	98.7654	98.0952	99.6139	98.8249	UP
4:126559919-126561919	ENSMUSG00000042489	Clspn	4:126560353-126561757	RI	Ex.ENSMUST00000048391	Ex.Clspn-201	5.03	0.0098481	0.0263971	na	4.7619	6.66667	5.71429	11.1111	10	11.1111	10.7407	UP
7:30564302-30565094	ENSMUSG00000078765	U2af1l4	7:30564474-30564595	MXE	ENSMUST00000163464	U2af1l4-204	5.02	0.0495717	0.292296	36.4261	41.6526	41.5942	39.891	44.9458	45.7447	44.0341	44.9082	UP
13:14054456-14057795	ENSMUSG00000021302	Ggps1	13:14055150-14055220	SE	ENSMUST00000221338	Ggps1-202	-5.03	0.0315233	0.0401997	96.5909	96.3134	100	97.6348	93.2203	93.9394	90.6433	92.601	DOWN
12:51723049-51738552	ENSMUSG00000020955	Ap4s1	12:51723049-51723052	A5SS	Ex.TSS.ONT.3642.1	Ex.TSS.ONT.3642.1	-5.05	0.040912	0.0504674	65.8915	66	66.0606	65.984	58.011	60.8974	63.8889	60.9325	DOWN
1:150380378-150382267	ENSMUSG00000006010	Odr4	1:150381499-150381592	SE	ONT.843.3	ONT.843.3	-5.09	0.0280958	0.0498693	57.1429	61.0619	56.5611	58.2553	52.2472	54.0984	53.1532	53.1662	DOWN
11:3517523-3521968	ENSMUSG00000020439	Smtn	11:3517828-3521816	RI	Ex.ENSMUST00000075118	Ex.Smtn-203	-5.09	0.0146627	0.0170459	15.9898	15.1832	12.3494	14.5075	9.58466	10.2881	8.37696	9.41656	DOWN
17:24514830-24516504	ENSMUSG00000052752	Traf7	17:24514830-24514866	A3SS	ENSMUST00000176668	Traf7-216	-5.16	0.0394331	0.0608029	15.7895	10.9589	13.0435	13.264	6.12245	9.09091	9.09091	8.10142	DOWN
2:163658660-163703485	ENSMUSG00000035268	Pkig	2:163659150-163659235	SE	ENSMUST00000152418	Pkig-208	-5.19	0.0120803	0.0250251	19.2982	22.6697	19.656	20.5413	14.4776	15.2958	16.2874	15.3536	DOWN
8:120658249-120667756	ENSMUSG00000031819	Emc8	8:120658528-120658622	MXE	ENSMUST00000034277	Emc8-201	-5.2	0.0455529	0.347655	99.061	98.5294	100	99.1968	96.1783	95.3069	90.5172	94.0008	DOWN
1:91390664-91398650	ENSMUSG00000026309	Ilkap	1:91391109-91391197	SE	ONT.713.3	ONT.713.3	-5.27	0.000602596	0.00116537	50.3937	49.5192	50.9174	50.2768	45.6954	44.5652	44.7619	45.0075	DOWN
9:106444307-106447530	ENSMUSG00000042210	Abhd14a	9:106445526-106445651	MXE	ENSMUST00000048685	Abhd14a-201	-5.31	0.0439594	0.541498	18.3486	18.3908	17.0124	17.9173	15.7576	9.62963	12.4424	12.6099	DOWN
5:38540879-38545675	ENSMUSG00000005103	Wdr1	5:38545674-38545675	A5SS	Ex.ENSMUST00000005234	Ex.Wdr1-201	-5.31	0.00280029	0.00992721	93.4426	91.8216	94.4444	93.2362	87.3874	88.1944	88.1944	87.9254	DOWN
16:7294131-7330361	ENSMUSG00000008658	Rbfox1	16:7306408-7306461	SE	ENSMUST00000056416	Rbfox1-201	-5.32	0.0108995	0.0164323	na	100	100	100	95.2381	na	94.1176	94.6779	DOWN
6:42350477-42351474	ENSMUSG00000029860	Zyx	6:42351270-42351362	MXE	ENSMUST00000164375	Zyx-202	-5.33	0.00733166	0.0303204	83.2168	83.5404	82.3276	83.0282	78.1155	75.8065	79.1781	77.7	DOWN
15:78523348-78525398	ENSMUSG00000022440	C1qtnf6	15:78525188-78525353	RI	Ex.ENSMUST00000229185	Ex.C1qtnf6-204	-5.44	0.04347	0.0620984	11.7647	6.15385	8.62069	8.84641	1.85185	3.33333	5.03597	3.40705	DOWN
4:152312173-152312389	ENSMUSG00000058498	Rnf207	4:152312173-152312256	A3SS	ENSMUST00000076183	Rnf207-201	-5.56	0.00324766	0.00940613	88.2911	91.0596	90.2527	89.8678	83.75	84.2975	84.8684	84.3053	DOWN
11:5078953-5082252	ENSMUSG00000009079	Ewsr1	11:5079485-5079522	SE	ONT.2791.4	ONT.2791.4	-5.56	0.0322967	0.037689	66.1017	63.5	67.0807	65.5608	61.3139	57.2917	61.4035	60.003	DOWN
4:3942820-3943387	ENSMUSG00000042198	Chchd7	4:3942988-3943026	SE	ENSMUST00000120732	Chchd7-205	-5.61	0.0068483	0.0201942	9.7166	12.749	9.37642	10.614	5.18688	5.25583	4.56305	5.00192	DOWN
10:78162715-78163404	ENSMUSG00000053329	D10Jhu81e	10:78163385-78163404	A5SS	Ex.TSS.ONT.1727.4	Ex.TSS.ONT.1727.4	-5.65	0.0273229	0.0299378	47.619	44.8718	47.1429	46.5446	41.4634	43.038	38.1818	40.8944	DOWN
10:78162715-78163402	ENSMUSG00000053329	D10Jhu81e	10:78163385-78163402	A5SS	Ex.TSS.ONT.1727.4	Ex.TSS.ONT.1727.4	-5.65	0.0273229	0.0299378	47.619	44.8718	47.1429	46.5446	41.4634	43.038	38.1818	40.8944	DOWN
10:78162715-78163394	ENSMUSG00000053329	D10Jhu81e	10:78163385-78163394	A5SS	Ex.TSS.ONT.1727.4	Ex.TSS.ONT.1727.4	-5.65	0.0273229	0.0299378	47.619	44.8718	47.1429	46.5446	41.4634	43.038	38.1818	40.8944	DOWN
10:78162715-78163393	ENSMUSG00000053329	D10Jhu81e	10:78163385-78163393	A5SS	Ex.TSS.ONT.1727.4	Ex.TSS.ONT.1727.4	-5.65	0.0273229	0.0299378	47.619	44.8718	47.1429	46.5446	41.4634	43.038	38.1818	40.8944	DOWN
3:5563730-5576033	ENSMUSG00000040374	Pex2	3:5565133-5565198	SE	ONT.10663.5	ONT.10663.5	-5.72	0.0281515	0.0693709	na	16.9811	18.1818	17.5815	10.3448	11.3636	13.8889	11.8658	DOWN
6:125047313-125047478	ENSMUSG00000030330	Ing4	6:125047313-125047313	A5SS	Ex.ONT.13739.5	Ex.ONT.13739.5	-5.87	0.0135019	0.0521477	50	49.1228	45.5621	48.2283	42.8571	42.4242	41.8033	42.3616	DOWN
5:91955614-91962629	ENSMUSG00000029397	Rchy1	5:91957535-91957650	MXE	ENSMUST00000031345	Rchy1-201	-5.88	0.0134699	0.0498568	92.7835	90.6627	91.9162	91.7874	83.727	88.0597	85.9238	85.9035	DOWN
4:117550363-117582599	ENSMUSG00000033423	Eri3	4:117552968-117553043	MXE	ONT.11346.4	ONT.11346.4	-5.96	0.0146722	0.0388901	37	33.5025	33.5227	34.6751	28.3688	27.4336	30.3571	28.7199	DOWN
11:116182021-116189414	ENSMUSG00000020777	Acox1	11:116183464-116183624	SE	ENSMUST00000148601	Acox1-206	-6.03	0.0159974	0.018242	na	92.3077	94.5455	93.4266	87.0588	88.7324	86.4078	87.3997	DOWN
11:3520917-3521816	ENSMUSG00000020439	Smtn	11:3520917-3521514	A3SS	ONT.2780.3	ONT.2780.3	-6.04	0.000735984	0.000855687	12.9707	13.8365	12.4088	13.072	7.87402	7.07071	6.15385	7.03286	DOWN
16:5010154-5010466	ENSMUSG00000022540	Rogdi	16:5010463-5010467	A5SS	Ex.ENSMUST00000023191	Ex.Rogdi-201	-6.06	0.0319177	0.0478391	17.6471	19.4444	16.3934	17.8283	8.51064	12.963	13.8462	11.7733	DOWN
7:28815353-28818460	ENSMUSG00000015165	Hnrnpl	7:28817335-28817404	SE	ENSMUST00000174882	Hnrnpl-213	-6.11	0.0392293	0.226808	18	14	11.9497	14.6499	7.44681	7.69231	10.4762	8.53844	DOWN
1:87774232-87775756	ENSMUSG00000026289	Atg16l1	1:87774813-87774869	SE	ENSMUST00000027512	Atg16l1-201	-6.19	0.0208744	0.040168	57.1429	54.8387	57.4468	56.4761	52.9412	47.9167	50	50.2859	DOWN
18:14636619-14640955	ENSMUSG00000037013	Ss18	18:14637392-14637484	MXE	ENSMUST00000040924	Ss18-201	-6.25	0.0044893	0.00730395	na	22.6277	21.8487	22.2382	17.0213	15.942	15	15.9878	DOWN
13:14057889-14063205	ENSMUSG00000021302	Ggps1	13:14059319-14059453	SE	ENSMUST00000223174	Ggps1-210	-6.28	0.0435648	0.0555631	15.3846	8.6758	10.2362	11.4322	6.29921	3.77358	5.37634	5.14971	DOWN
1:4890792-4891911	ENSMUSG00000033813	Tcea1	1:4890792-4890792	A5SS	Ex.ONT.2.4	Ex.ONT.2.4	-6.3	0.039274	0.0734245	15.3846	8.92857	13.5922	12.6351	4.7619	7.44681	6.80272	6.33714	DOWN
5:30119961-30120689	ENSMUSG00000025745	Hadha	5:30119961-30120190	A3SS	Ex.TSS.ONT.12832.2	Ex.TSS.ONT.12832.2	-6.45	0.048826	0.16829	60.6061	62.069	60.3896	61.0215	58.1197	55.1724	50.4202	54.5707	DOWN
5:125451773-125454325	ENSMUSG00000037905	Bri3bp	5:125452148-125452245	SE	ENSMUST00000198811	Bri3bp-202	-6.46	0.00771133	0.0248137	18.4834	14.6771	15.0515	16.0707	10.3158	9.82143	8.69565	9.61096	DOWN
1:91107391-91112155	ENSMUSG00000026305	Lrrfip1	1:91110355-91110447	MXE	ENSMUST00000068167	Lrrfip1-202	-6.52	0.0113891	0.0219819	59.2689	56.7511	60.5996	58.8732	50.495	52.9617	53.5897	52.3488	DOWN
3:148817929-148822954	ENSMUSG00000028184	Adgrl2	3:148820973-148821025	MXE	ENSMUST00000196526	Adgrl2-205	-6.55	0.00867712	0.0207207	9.83607	8.13953	10.2041	9.39323	1.63934	5.26316	1.63934	2.84728	DOWN
19:60220361-60221053	ENSMUSG00000057858	Fam204a	19:60220490-60220577	SE	ENSMUST00000065286	Fam204a-201	-6.59	0.0169169	0.0293733	94.8052	92.1769	90.4762	92.4861	86.7403	83.7209	87.234	85.8984	DOWN
17:22861562-22865246	ENSMUSG00000059142	Zfp945	17:22861732-22861852	MXE	ONT.7167.3	ONT.7167.3	-6.59	0.00982057	0.0151257	17.8182	16.185	16.9231	16.9754	12.1951	7.76398	11.2045	10.3879	DOWN
3:98296262-98296969	ENSMUSG00000027875	Hmgcs2	3:98296262-98296265	A5SS	Ex.ENSMUST00000090746	Ex.Hmgcs2-201	-6.6	0.0136036	0.0353672	19.5122	16.5595	17.5234	17.865	10.8696	13.6986	9.23077	11.2663	DOWN
18:74220828-74221491	ENSMUSG00000024560	Cxxc1	18:74220981-74221058	RI	Ex.ENSMUST00000025444	Ex.Cxxc1-201	-6.71	0.00917628	0.0153016	13.1466	13.7255	10.2564	12.3762	6.56371	3.79747	6.6313	5.66416	DOWN
11:94291139-94293032	ENSMUSG00000020863	Luc7l3	11:94291579-94292393	RI	ENSMUST00000021226	Luc7l3-201	-6.73	0.0151381	0.0182683	11.5385	12	12.5	12.0128	6.66667	7.14286	2.04082	5.28345	DOWN
9:49037892-49038981	ENSMUSG00000032267	Usp28	9:49037892-49037895	A5SS	Ex.ENSMUST00000047349	Ex.Usp28-201	-6.76	0.0320419	0.63665	25	25.7143	27.2727	25.9957	20	22.2222	15.4762	19.2328	DOWN
9:95495934-95502539	ENSMUSG00000032407	U2surp	9:95500688-95500819	SE	ENSMUST00000079659	U2surp-202	-6.78	0.0167045	0.579337	91.5254	88.4921	89.313	89.7768	83.9662	80.1418	84.8889	82.999	DOWN
16:44743869-44745998	ENSMUSG00000022668	Gtpbp8	16:44745283-44745493	SE	ENSMUST00000162479	Gtpbp8-203	-6.82	0.00457503	0.00684374	48.2143	50	50.8621	49.6921	43.4483	41.1111	44.0559	42.8718	DOWN
16:84965771-84978063	ENSMUSG00000022892	App	16:84971408-84971461	SE	ENSMUST00000005406	App-201	-6.84	0.0214247	0.0323452	59.4787	63.9321	58.0645	60.4918	54.8173	52.8868	53.2544	53.6528	DOWN
5:116018082-116020373	ENSMUSG00000029513	Prkab1	5:116020004-116020118	SE	ENSMUST00000031486	Prkab1-201	-6.86	0.0215009	0.0673579	97.561	95.122	93.0435	95.2421	90.6667	88.4615	86.0215	88.3832	DOWN
X:159958323-159966213	ENSMUSG00000040990	Sh3kbp1	X:159961765-159961893	SE	ENSMUST00000073094	Sh3kbp1-201	-6.87	0.0166141	0.935193	76.9811	75.8578	79.1743	77.3377	70.207	68.1344	73.074	70.4718	DOWN
11:83943442-83944535	ENSMUSG00000020677	Ddx52	11:83943442-83943445	A5SS	ONT.2453.7	ONT.2453.7	-6.88	0.0337551	0.0405295	20.8333	18.9189	22.2222	20.6582	10.9375	17.5	12.9032	13.7802	DOWN
18:61569563-61575409	ENSMUSG00000024576	Csnk1a1	18:61571874-61571957	SE	ENSMUST00000167187	Csnk1a1-208	-6.91	0.00182234	0.00301898	17.8947	19.6537	19.1415	18.8966	10.5649	13.2605	12.1299	11.9851	DOWN
15:76072569-76075541	ENSMUSG00000002524	Puf60	15:76074607-76074657	SE	ENSMUST00000100527	Puf60-202	-6.91	0.0480775	0.0682101	48.3568	54.3413	51.7312	51.4764	41.4234	44.8571	47.4245	44.5683	DOWN
17:71504856-71507263	ENSMUSG00000024056	Ndc80	17:71507260-71507263	A5SS	ENSMUST00000024851	Ndc80-201	-6.93	0.0205534	0.0330246	91.1111	91.4894	87.931	90.1772	80.8511	82.9268	85.9649	83.2476	DOWN
17:46264979-46282345	ENSMUSG00000012296	Tjap1	17:46271800-46271929	MXE	ENSMUST00000225359	Tjap1-213	-6.93	0.0300752	0.04778	na	20.3704	17.1429	18.7566	13.1579	12.5	9.83607	11.8313	DOWN
1:91101311-91105126	ENSMUSG00000026305	Lrrfip1	1:91103247-91103318	SE	ENSMUST00000068116	Lrrfip1-201	-7.04	0.00790181	0.0152503	85.241	86.3281	87.9079	86.4923	77.4775	79.2388	81.6279	79.448	DOWN
16:45731960-45736892	ENSMUSG00000033157	Abhd10	16:45732738-45732779	SE	ENSMUST00000128348	Abhd10-202	-7.04	0.00611572	0.00916917	16.3265	19.2308	18.3575	17.9716	9.56522	12.9139	10.3275	10.9355	DOWN
2:5879617-5882690	ENSMUSG00000025816	Sec61a2	2:5879701-5882580	RI	Ex.ENSMUST00000026926	Ex.Sec61a2-201	-7.13	0.0325724	0.0718402	12.5	11.4286	9.67742	11.202	0	5.55556	6.66667	4.07407	DOWN
11:94291139-94293032	ENSMUSG00000020863	Luc7l3	11:94291579-94292926	RI	ENSMUST00000021226	Luc7l3-201	-7.18	0.0312372	0.0376939	11.5385	12	9.67742	11.072	4.54545	7.14286	0	3.8961	DOWN
16:16316779-16319451	ENSMUSG00000022789	Dnm1l	16:16318764-16318841	MXE	ENSMUST00000115749	Dnm1l-203	-7.21	0.00469632	0.00687668	46.6667	46.9298	43.0556	45.5507	38.4977	37.9518	38.5827	38.344	DOWN
1:157467248-157488442	ENSMUSG00000033488	Cryzl2	1:157470616-157470797	SE	ONT.368.3	ONT.368.3	-7.27	0.0124059	0.0221314	33.871	30.2326	30.2198	31.4411	24.5033	22.0183	26	24.1739	DOWN
6:50163650-50178388	ENSMUSG00000038388	Mpp6	6:50176877-50176918	SE	ENSMUST00000036225	Mpp6-201	-7.38	0.034123	0.144415	88.8889	na	93.617	91.253	83.3333	85.2941	82.9787	83.8687	DOWN
11:115621048-115623871	ENSMUSG00000020744	Slc25a19	11:115621048-115623592	A3SS	Ex.ENSMUST00000021089	Ex.Slc25a19-201	-7.38	0.0472	0.0538007	17.3913	17.3469	10.5882	15.1088	5.15464	8.79121	9.2437	7.72985	DOWN
13:60935663-60935953	ENSMUSG00000044258	Ctla2a	13:60935663-60935669	A3SS	Ex.ONT.4671.2	Ex.ONT.4671.2	-7.4	0.017805	0.0231794	95.1807	90.9091	91.2281	92.4393	82.6087	85.3333	87.1622	85.0347	DOWN
11:94291061-94292472	ENSMUSG00000020863	Luc7l3	11:94291579-94292406	RI	Ex.ENSMUST00000132623	Ex.Luc7l3-205	-7.44	0.00769831	0.00929028	11.5385	12	12.5	12.0128	4.54545	7.14286	2.04082	4.57638	DOWN
11:3517523-3520916	ENSMUSG00000020439	Smtn	11:3517828-3520847	RI	Ex.ENSMUST00000110011	Ex.Smtn-204	-7.44	0.0373727	0.0434437	24.4292	18.0628	16.6189	19.7037	12.3839	12.8	11.6162	12.2667	DOWN
11:70974133-70977657	ENSMUSG00000018449	Rpain	11:70974994-70975040	SE	ENSMUST00000178822	Rpain-213	-7.53	0.0431352	0.0507855	63.4831	57.1429	55	58.542	51.1765	50.2762	51.5873	51.0133	DOWN
4:154023892-154025503	ENSMUSG00000078350	Smim1	4:154024067-154024350	SE	ENSMUST00000131325	Smim1-205	-7.57	0.027096	0.0780815	11.215	18.1818	15	14.7989	6.09756	9.09091	6.50407	7.23085	DOWN
5:38220636-38224626	ENSMUSG00000067367	Lyar	5:38223134-38223231	MXE	ENSMUST00000152066	Lyar-208	-7.6	0.0027931	0.00988721	12.8205	13.7184	12.9808	13.1732	4.8583	7.77778	4.08163	5.57257	DOWN
5:135371416-135371505	ENSMUSG00000000916	Nsun5	5:135371498-135371505	A3SS	ENSMUST00000000940	Nsun5-201	-7.6	0.0358826	0.117188	100	100	95.8333	98.6111	89.4737	95	88.5714	91.015	DOWN
17:34832153-34832445	ENSMUSG00000061207	Stk19	17:34832442-34832446	A5SS	Ex.ENSMUST00000077477	Ex.Stk19-201	-7.6	0.00457326	0.0071911	17.757	19.5402	15.1261	17.4744	10.1124	9.21053	10.2941	9.87233	DOWN
11:94112033-94114349	ENSMUSG00000020859	Spag9	11:94112147-94114172	RI	Ex.ENSMUST00000024979	Ex.Spag9-201	-7.63	0.0218358	0.02635	12.1212	14.5455	12.766	13.1442	2.32558	9.09091	5.12821	5.5149	DOWN
5:100368353-100375207	ENSMUSG00000035325	Sec31a	5:100369596-100369634	MXE	ENSMUST00000094578	Sec31a-201	-7.65	0.0129379	0.0394722	8.10811	11.8421	10.4167	10.1223	0.740741	1.38889	5.29412	2.47458	DOWN
17:74654389-74655339	ENSMUSG00000024073	Birc6	17:74654521-74655171	RI	Ex.ENSMUST00000180037	Ex.Birc6-202	-7.76	0.0391645	0.0631018	12.5	12.5	12.5	12.5	5.40541	0	8.82353	4.74298	DOWN
5:106638636-106696531	ENSMUSG00000049606	Zfp644	5:106666785-106666845	MXE	ENSMUST00000124263	Zfp644-207	-7.81	0.0335847	0.103073	na	42.4658	45.1613	43.8135	36.5854	na	35.4167	36.001	DOWN
15:102488278-102489751	ENSMUSG00000056851	Pcbp2	15:102488776-102488814	SE	ENSMUST00000077037	Pcbp2-201	-7.81	0.0119973	0.0167149	87.6972	91.6667	92.8741	90.746	83.7535	83.8509	81.1966	82.9337	DOWN
X:99468315-99470616	ENSMUSG00000034403	Pja1	X:99468315-99468600	A3SS	ENSMUST00000036354	Pja1-201	-7.87	0.0159663	1	15.3846	10.8911	9.57447	11.9501	3.2967	5.81395	3.125	4.07855	DOWN
4:117550363-117582599	ENSMUSG00000033423	Eri3	4:117564621-117564898	MXE	ONT.11346.4	ONT.11346.4	-7.87	0.000723755	0.00191846	100	97.4619	98.8636	98.7752	90.7801	90.2655	91.6667	90.9041	DOWN
9:107541041-107541496	ENSMUSG00000037190	Cyb561d2	9:107541041-107541069	A3SS	ENSMUST00000194967	Cyb561d2-204	-7.88	0.0422765	0.526664	18.1818	10.7143	14.2857	14.3939	7.31707	3.44828	8.77193	6.51243	DOWN
14:30567061-30568163	ENSMUSG00000021957	Tkt	14:30567061-30567064	A5SS	Ex.ENSMUST00000022529	Ex.Tkt-201	-7.9	0.0452169	0.0604432	22.7848	30.6667	28.169	27.2068	22.2222	17.6471	18.0556	19.3083	DOWN
15:102488278-102489754	ENSMUSG00000056851	Pcbp2	15:102488776-102488814	SE	ENSMUST00000229184	Pcbp2-206	-7.92	0.0126366	0.0176054	87.4214	92.6421	93.1677	91.0771	83.4532	82.8704	83.1429	83.1555	DOWN
11:102455899-102456346	ENSMUSG00000034664	Itga2b	11:102456001-102456229	RI	Ex.ENSMUST00000103086	Ex.Itga2b-201	-7.97	0.00138576	0.00155418	14.2857	na	15.3846	14.8352	6.66667	6.25	7.69231	6.86966	DOWN
17:24896560-24896634	ENSMUSG00000073435	Nme3	17:24896628-24896634	A3SS	Ex.TSS.ENSMUST00000024978	Ex.TSS.ENSMUST00000024978	-8.02	0.0174424	0.0248095	86.9565	84.3373	90.6667	87.3202	77.7778	79.1667	80.9524	79.2989	DOWN
7:16282851-16284270	ENSMUSG00000041375	Ccdc9	7:16284225-16284270	A5SS	ENSMUST00000148741	Ccdc9-211	-8.09	0.0203715	0.113086	16	20	21.0526	19.0175	8.33333	13.6364	10.8108	10.9268	DOWN
11:94112033-94113301	ENSMUSG00000020859	Spag9	11:94112147-94113262	RI	Ex.ENSMUST00000153076	Ex.Spag9-211	-8.19	0.0156754	0.0189164	13.7931	14.5455	12.766	13.7015	2.32558	9.09091	5.12821	5.5149	DOWN
11:51267332-51271799	ENSMUSG00000020385	Clk4	11:51268769-51268846	MXE	ENSMUST00000148053	Clk4-212	-8.29	0.0141125	0.016488	15.3226	14.1414	10.4575	13.3072	7.69231	3.37838	3.9801	5.01693	DOWN
9:49010317-49011265	ENSMUSG00000032267	Usp28	9:49011263-49011265	A3SS	Ex.ENSMUST00000047349	Ex.Usp28-201	-8.46	0.00849456	0.168871	na	90.2439	93.0233	91.6336	84.0909	81.8182	83.6066	83.1719	DOWN
5:124447371-124450660	ENSMUSG00000049327	Kmt5a	5:124447371-124450512	A5SS	Ex.ENSMUST00000059580	Ex.Kmt5a-201	-8.54	0.00714605	0.0229237	15.3846	13.2075	16.6667	15.0863	4.25532	8.92857	6.45161	6.54517	DOWN
7:127914155-127915302	ENSMUSG00000030801	Kat8	7:127914483-127915227	RI	Ex.ENSMUST00000205357	Ex.Kat8-202	-8.62	0.0305357	0.157138	14.2857	9.09091	14.2857	12.5541	6.25	0	5.55556	3.93519	DOWN
X:168654969-168656962	ENSMUSG00000031358	Msl3	X:168656682-168656735	SE	ONT.17971.5	ONT.17971.5	-8.64	0.0462373	1	18.0556	11.2782	10.5691	13.301	5.26316	1.17647	7.54717	4.66227	DOWN
7:105565386-105565533	ENSMUSG00000037032	Apbb1	7:105565533-105565533	A5SS	Ex.ENSMUST00000081165	Ex.Apbb1-201	-8.65	0.0386869	0.182167	89.2857	88.4615	86.7647	88.1707	74.026	81.9549	82.5843	79.5217	DOWN
4:136311090-136316360	ENSMUSG00000066037	Hnrnpr	4:136314090-136314255	SE	ENSMUST00000105850	Hnrnpr-202	-8.68	0.0363008	0.102251	47.619	44.4444	48.8959	46.9865	42.2961	33.79	38.835	38.307	DOWN
8:27123364-27126141	ENSMUSG00000031487	Brf2	8:27124621-27125819	RI	Ex.ENSMUST00000033877	Ex.Brf2-201	-8.72	0.0347933	0.311939	16.6667	7.69231	15	13.1197	3.84615	5	4.34783	4.39799	DOWN
15:102484241-102487087	ENSMUSG00000056851	Pcbp2	15:102485948-102486040	SE	ENSMUST00000077037	Pcbp2-201	-8.72	0.0174033	0.0242459	53.7849	53.9503	51.3636	53.0329	44.0678	40.8537	48.008	44.3098	DOWN
16:75758449-75759414	ENSMUSG00000032932	Hspa13	16:75758632-75758727	SE	ENSMUST00000232633	Hspa13-204	-8.75	0.0170536	0.0257181	na	17.5	14.2857	15.8929	6.89655	9.09091	5.45455	7.14734	DOWN
5:134266657-134274538	ENSMUSG00000060261	Gtf2i	5:134272524-134272586	SE	ENSMUST00000059042	Gtf2i-201	-8.76	0.0291772	0.0948911	na	71.2329	74.6032	72.918	65.7658	65.3846	61.3208	64.157	DOWN
14:31369852-31370701	ENSMUSG00000021893	Capn7	14:31369852-31369855	A5SS	Ex.ENSMUST00000022451	Ex.Capn7-201	-8.8	0.0222846	0.029841	22.5	21.1538	15.6863	19.78	9.09091	10.5263	13.3333	10.9835	DOWN
18:46963771-46990478	ENSMUSG00000042705	Commd10	18:46967740-46967895	SE	ENSMUST00000049388	Commd10-201	-8.81	0.0417996	0.0688496	87.234	85.7143	88.5057	87.1514	78.1065	73.4848	83.4254	78.3389	DOWN
13:38932917-38934737	ENSMUSG00000021432	Slc35b3	13:38933456-38933588	SE	ENSMUST00000225461	Slc35b3-210	-8.82	0.0354815	0.0455924	15.625	8.03571	12.3711	12.0106	0.826446	2.08333	6.66667	3.19215	DOWN
1:36365482-36368034	ENSMUSG00000010453	Kansl3	1:36365653-36367768	RI	Ex.ENSMUST00000010597	Ex.Kansl3-201	-8.83	0.0375143	0.0693445	16.6667	12.5	12	13.7222	6.66667	8	0	4.88889	DOWN
1:36365482-36368034	ENSMUSG00000010453	Kansl3	1:36365653-36367749	RI	Ex.ENSMUST00000188961	Ex.Kansl3-209	-8.83	0.0375143	0.0693445	16.6667	12.5	12	13.7222	6.66667	8	0	4.88889	DOWN
1:36365482-36368034	ENSMUSG00000010453	Kansl3	1:36365586-36367768	RI	Ex.ENSMUST00000185621	Ex.Kansl3-203	-8.83	0.0375143	0.0693445	16.6667	12.5	12	13.7222	6.66667	8	0	4.88889	DOWN
7:80313132-80315113	ENSMUSG00000038943	Prc1	7:80313527-80313568	SE	ENSMUST00000174111	Prc1-209	-8.94	0.0441135	0.300934	44.4444	52.0408	48.1203	48.2019	43.4426	38.1579	36.1905	39.2637	DOWN
9:35221664-35223613	ENSMUSG00000050471	Fam118b	9:35221664-35221665	A3SS	ENSMUST00000059057	Fam118b-201	-8.96	0.044117	0.776543	76.9231	71.4286	81.0345	76.462	66.6667	65.7143	70.1299	67.5036	DOWN
11:95843896-95845055	ENSMUSG00000038811	Gngt2	11:95845051-95845055	A3SS	Ex.TSS.ENSMUST00000107708	Ex.TSS.ENSMUST00000107708	-9.04	0.0293619	0.0355088	51.7799	59.0062	50.9554	53.9139	46.5347	44.7826	43.3071	44.8748	DOWN
3:87919652-87921816	ENSMUSG00000019710	Mrpl24	3:87919652-87919705	A5SS	Ex.TSS.ENSMUST00000121920	Ex.TSS.ENSMUST00000121920	-9.05	0.00323042	0.00806774	37.7953	37.2881	37.3418	37.4751	25.9868	28.3626	30.9249	28.4248	DOWN
19:8815854-8819294	ENSMUSG00000071660	Ttc9c	19:8816037-8818435	RI	Ex.ENSMUST00000088092	Ex.Ttc9c-201	-9.05	0.0129805	0.0227092	14.2857	18.75	19.0476	17.3611	9.52381	10	5.40541	8.30974	DOWN
9:49523647-49543010	ENSMUSG00000039542	Ncam1	9:49543007-49543010	A5SS	ONT.17136.2	ONT.17136.2	-9.08	0.0430575	0.860093	86.7925	87.9518	84.3137	86.3527	82.0513	77.7778	72	77.2764	DOWN
1:190942121-190942887	ENSMUSG00000026634	Angel2	1:190942248-190942829	RI	Ex.ENSMUST00000027947	Ex.Angel2-201	-9.2	0.0105014	0.0192579	15.3846	12.5	17.2414	15.042	5.12821	3.7037	8.69565	5.84252	DOWN
12:84338783-84340101	ENSMUSG00000042472	Zfp410	12:84339051-84339253	SE	ENSMUST00000222506	Zfp410-212	-9.21	0.0305771	0.0384393	20	12.2449	17.8295	16.6915	9.91736	8.06452	4.46927	7.48372	DOWN
12:44283705-44283792	ENSMUSG00000036257	Pnpla8	12:44283705-44283708	A5SS	Ex.ENSMUST00000043082	Ex.Pnpla8-201	-9.31	0.00635588	0.00784372	20	15.9574	14.2857	16.7477	8.13953	6.38298	7.77778	7.43343	DOWN
5:100368353-100373424	ENSMUSG00000035325	Sec31a	5:100369596-100369634	SE	ENSMUST00000182433	Sec31a-205	-9.32	0.0480959	0.14673	9.30233	17.284	18.1818	14.9227	3.27869	4.54545	8.98876	5.6043	DOWN
1:36365482-36368041	ENSMUSG00000010453	Kansl3	1:36365633-36367768	RI	Ex.ENSMUST00000188528	Ex.Kansl3-207	-9.34	0.0421732	0.0779524	18.1818	12.5	12	14.2273	6.66667	8	0	4.88889	DOWN
1:36365482-36367911	ENSMUSG00000010453	Kansl3	1:36365645-36367749	RI	Ex.ENSMUST00000185912	Ex.Kansl3-204	-9.34	0.0421732	0.0779524	18.1818	12.5	12	14.2273	6.66667	8	0	4.88889	DOWN
2:36122939-36134134	ENSMUSG00000026889	Rbm18	2:36127181-36127251	SE	ENSMUST00000134668	Rbm18-203	-9.38	0.0171957	0.0376872	59.6774	53.9095	56.6116	56.7328	49.5575	43.9815	48.5294	47.3561	DOWN
5:121534431-121537111	ENSMUSG00000029454	Mapkapk5	5:121535854-121535943	SE	ENSMUST00000031410	Mapkapk5-201	-9.4	0.0412053	0.129882	93.617	100	100	97.8723	85.5072	93.1034	86.7925	88.4677	DOWN
11:117832577-117838492	ENSMUSG00000017718	Afmid	11:117834946-117835018	MXE	ENSMUST00000073388	Afmid-201	-9.4	0.0451969	0.0517073	na	80.6723	86.2745	83.4734	75.3846	71.1111	75.7282	74.0746	DOWN
13:104792651-104796409	ENSMUSG00000021715	Cwc27	13:104792651-104792659	A3SS	ONT.4792.4	ONT.4792.4	-9.42	0.00786542	0.00995746	16.6667	13.7931	17.1875	15.8824	3.50877	6.89655	8.97436	6.45989	DOWN
9:15306284-15307727	ENSMUSG00000031939	Taf1d	9:15306873-15306990	SE	ENSMUST00000215124	Taf1d-211	-9.43	0.0052792	0.0808778	17.4603	12.8079	15.2542	15.1741	4.73684	4.62428	7.85714	5.73942	DOWN
9:4309935-4316826	ENSMUSG00000025893	Kbtbd3	9:4313702-4313806	SE	ENSMUST00000212221	Kbtbd3-202	-9.46	0.0152022	0.2763	53.1561	46.7787	51.6279	50.5209	43.5897	39.2344	40.3475	41.0572	DOWN
7:129613974-129616593	ENSMUSG00000042055	Wdr11	7:129613974-129613977	A5SS	Ex.ENSMUST00000084519	Ex.Wdr11-201	-9.51	0.0481413	0.251351	33.3333	29.6296	27.2727	30.0786	23.8095	23.0769	14.8148	20.5671	DOWN
1:91068650-91100576	ENSMUSG00000026305	Lrrfip1	1:91093560-91093637	MXE	ENSMUST00000097650	Lrrfip1-204	-9.55	0.0348277	0.0672116	83.945	79.2873	79.1011	80.7778	66.4865	75.431	71.7617	71.2264	DOWN
17:56103110-56105522	ENSMUSG00000002831	Plin4	17:56103298-56103416	RI	Ex.ENSMUST00000002908	Ex.Plin4-201	-9.58	0.0251154	0.0400579	13.8889	15.3846	8	12.4245	5.40541	3.125	0	2.84347	DOWN
5:23434784-23450151	ENSMUSG00000029004	Kmt2e	5:23446526-23446598	SE	ENSMUST00000115128	Kmt2e-202	-9.62	0.0103649	0.0353264	22.6415	21.4286	19.7183	21.2628	8.73786	10.8696	15.3061	11.6379	DOWN
3:108908336-108910395	ENSMUSG00000027881	Prpf38b	3:108908405-108910342	RI	Ex.ENSMUST00000129273	Ex.Prpf38b-204	-9.62	0.0132485	0.0305685	20	15.9091	21.2121	19.0404	9.09091	6.81818	12.3457	9.41826	DOWN
19:6996778-6998508	ENSMUSG00000047656	Trpt1	19:6998192-6998366	MXE	ENSMUST00000088223	Trpt1-201	-9.66	0.0403648	0.0703642	66.6667	58.7209	57.4324	60.94	51.6779	48.5981	53.5714	51.2825	DOWN
2:11720106-11724095	ENSMUSG00000023206	Il15ra	2:11723512-11723610	SE	ENSMUST00000114831	Il15ra-203	-9.81	0.0264866	0.0522069	na	46.875	45.4545	46.1648	32.8767	38.9831	37.2093	36.3564	DOWN
1:160070804-160075030	ENSMUSG00000090394	4930523C07Rik	1:160071427-160075031	A3SS	Ex.TSS.ENSMUST00000163892	Ex.TSS.ENSMUST00000163892	-9.83	0.0466804	0.0835962	11.4286	11.4754	20.3704	14.4248	5.17241	7.31707	1.28205	4.59051	DOWN
1:156888031-156900585	ENSMUSG00000026594	Ralgps2	1:156892908-156893012	SE	ENSMUST00000192343	Ralgps2-215	-9.84	0.0414289	0.0738629	na	45.2174	38.4615	41.8395	34.0909	30.6452	31.25	31.9954	DOWN
2:12386680-12419158	ENSMUSG00000026767	Mindy3	2:12397493-12397566	MXE	ENSMUST00000028105	Mindy3-201	-9.85	0.012619	0.025156	72.2222	71.4286	74.3902	72.6803	66.9903	61.3636	60.1266	62.8268	DOWN
1:157465822-157488442	ENSMUSG00000033488	Cryzl2	1:157467166-157467247	MXE	ENSMUST00000046743	Cryzl2-201	-9.87	0.0437438	0.078031	na	72.6457	71.7277	72.1867	62.0482	58.5366	66.3551	62.3133	DOWN
9:106444307-106447530	ENSMUSG00000042210	Abhd14a	9:106445526-106445834	SE	ENSMUST00000171678	Abhd14a-202	-9.92	0.0427387	0.526548	29.3578	31.4176	25.7261	28.8339	24.2424	14.0741	18.4332	18.9166	DOWN
9:108796397-108797206	ENSMUSG00000032599	Ip6k2	9:108796541-108796572	MXE	ENSMUST00000192028	Ip6k2-202	-9.93	0.0492208	0.647575	20.3125	9.63855	16.25	15.4004	8.77193	2.94118	4.6875	5.46687	DOWN
15:9103380-9106728	ENSMUSG00000022253	Nadk2	15:9103380-9103383	A5SS	Ex.ENSMUST00000067760	Ex.Nadk2-201	-9.94	0.0161309	0.0233421	31.5789	26.8293	31.9149	30.1077	23.8095	17.6471	19.0476	20.1681	DOWN
5:114812795-114813930	ENSMUSG00000072694	1500011B03Rik	5:114813206-114813779	RI	Ex.ONT.13093.2	Ex.ONT.13093.2	-9.95	0.019408	0.0605351	18.9655	19.6429	16.3265	18.3116	10.8696	10.7143	3.50877	8.36421	DOWN
11:117832577-117838492	ENSMUSG00000017718	Afmid	11:117835666-117835807	MXE	ENSMUST00000073388	Afmid-201	-9.95	0.0410544	0.0469688	na	79.8319	86.2745	83.0532	75.3846	71.1111	72.8155	73.1038	DOWN
5:38223228-38224626	ENSMUSG00000067367	Lyar	5:38223228-38223231	A5SS	ENSMUST00000130721	Lyar-204	-9.96	0.00469857	0.0166418	20	20.1439	18.0952	19.413	8.87097	12.5	6.97674	9.44924	DOWN
8:3641821-3641897	ENSMUSG00000004626	Stxbp2	8:3641895-3641897	A3SS	ENSMUST00000004745	Stxbp2-201	-9.97	0.0274726	0.251798	22.2222	21.4286	15.3846	19.6785	8.33333	7.14286	13.6364	9.70418	DOWN
11:78024813-78025086	ENSMUSG00000037791	Phf12	11:78024868-78024960	RI	Ex.ENSMUST00000131680	Ex.Phf12-205	-10	0.0451101	0.0539512	9.52381	9.09091	17.6471	12.0873	0	0	6.25	2.08333	DOWN
8:70381418-70381885	ENSMUSG00000031849	Comp	8:70381672-70381811	SE	ENSMUST00000003659	Comp-201	-10.03	0.0343309	0.343162	94.5946	96.875	91.6667	94.3788	81.8182	na	86.8852	84.3517	DOWN
17:35146354-35147140	ENSMUSG00000024392	Bag6	17:35146757-35146903	SE	ENSMUST00000025250	Bag6-201	-10.03	0.0115753	0.0182108	69.6466	67.7778	72.1569	69.8604	63.0137	60	56.4912	59.835	DOWN
13:68577706-68580550	ENSMUSG00000034617	Mtrr	13:68579543-68579696	SE	ENSMUST00000045827	Mtrr-201	-10.07	0.0192183	0.0251282	100	98.3607	100	99.4536	84.6154	93.5484	90	89.3879	DOWN
X:105082806-105083022	ENSMUSG00000031226	Pbdc1	X:105083016-105083022	A3SS	Ex.TSS.ENSMUST00000033577	Ex.TSS.ENSMUST00000033577	-10.11	0.0281843	1	78.5714	76.7025	74.4048	76.5596	69.863	68.4874	61.0063	66.4522	DOWN
2:125306502-125308473	ENSMUSG00000027204	Fbn1	2:125308466-125308473	A5SS	ONT.9905.3	ONT.9905.3	-10.12	0.0478298	0.0955218	88.1356	79.4118	80.8824	82.8099	71.4286	69.3548	77.2727	72.6854	DOWN
10:111507686-111508652	ENSMUSG00000020205	Phlda1	10:111507889-111508059	RI	Ex.ONT.1436.2	Ex.ONT.1436.2	-10.18	0.0427527	0.0450299	22.9167	12.5	12.6984	16.0384	5.30973	6.81818	5.44218	5.8567	DOWN
11:70670891-70671079	ENSMUSG00000040712	Camta2	11:70670912-70671007	RI	Ex.ENSMUST00000036299	Ex.Camta2-201	-10.24	0.0109455	0.0130339	11.5385	12.5	13.3333	12.4573	0	6.66667	0	2.22222	DOWN
1:143798494-143799923	ENSMUSG00000018189	Uchl5	1:143798494-143798497	A5SS	Ex.ENSMUST00000018333	Ex.Uchl5-201	-10.34	0.00139454	0.0024738	22.807	22.1154	21.6495	22.1906	13.5417	9.375	12.6437	11.8534	DOWN
2:69722958-69731745	ENSMUSG00000042133	Ppig	2:69731491-69731580	SE	ONT.8937.2	ONT.8937.2	-10.36	0.0249497	0.0554449	12	14.17	21.466	15.8787	4.51977	7	5.05051	5.52343	DOWN
11:120000587-120006358	ENSMUSG00000025372	Baiap2	11:120003038-120003085	SE	ENSMUST00000106233	Baiap2-205	-10.36	0.0479731	0.0549642	14.6341	20	12.1212	15.5851	9.80392	0	5.88235	5.22876	DOWN
5:123631170-123640493	ENSMUSG00000049550	Clip1	5:123635174-123635278	MXE	ENSMUST00000031382	Clip1-201	-10.39	0.0249802	0.0794829	25	26.3158	32.4675	27.9278	14.8148	16.6667	21.1429	17.5414	DOWN
12:69725015-69740898	ENSMUSG00000054894	Atp5s	12:69737951-69738061	MXE	ENSMUST00000220916	Atp5s-204	-10.43	0.0143787	0.0178716	79.3103	80.5882	80.2985	80.0657	64.7059	72.6667	71.5493	69.6406	DOWN
11:61246322-61248861	ENSMUSG00000010025	Aldh3a2	11:61247929-61248041	SE	ENSMUST00000208086	Aldh3a2-208	-10.43	0.00285885	0.00337961	27.2727	29.6296	32.2034	29.7019	20	20	17.8082	19.2694	DOWN
5:106638636-106696531	ENSMUSG00000049606	Zfp644	5:106666785-106666845	MXE	ENSMUST00000127434	Zfp644-209	-10.55	0.0198595	0.0609522	na	47.9452	45.1613	46.5532	36.5854	na	35.4167	36.001	DOWN
16:18541098-18548092	ENSMUSG00000000884	Gnb1l	16:18544111-18544273	SE	ENSMUST00000090086	Gnb1l-202	-10.57	0.0463985	0.0682847	78.7879	86	81.6327	82.1402	69.2308	na	73.913	71.5719	DOWN
5:38223055-38224626	ENSMUSG00000067367	Lyar	5:38223134-38223227	SE	ENSMUST00000155300	Lyar-210	-10.6	0.0276084	0.0977161	na	48.1481	51.2821	49.7151	na	38.2353	40	39.1176	DOWN
2:36122939-36134134	ENSMUSG00000026889	Rbm18	2:36127215-36127251	SE	ONT.9638.3	ONT.9638.3	-10.64	0.017198	0.037691	62.9032	55.144	55.7851	57.9441	49.115	45.3704	47.4265	47.304	DOWN
1:195098842-195111079	ENSMUSG00000016481	Cr1l	1:195106818-195106922	SE	ONT.1063.1	ONT.1063.1	-10.68	0.0331142	0.061012	74.5174	80.1303	82.7089	79.1189	63.8989	70	71.4286	68.4425	DOWN
2:84622083-84650405	ENSMUSG00000034101	Ctnnd1	2:84624270-84624558	SE	ENSMUST00000066177	Ctnnd1-202	-10.69	0.0343809	0.0774153	na	85.9375	82.2222	84.0799	77.0833	70.3704	72.7273	73.3937	DOWN
6:119215607-119220002	ENSMUSG00000041477	Dcp1b	6:119217803-119217979	SE	ENSMUST00000112777	Dcp1b-202	-10.8	0.00519728	0.019756	100	94.4444	100	98.1481	86.3636	88.4615	87.234	87.3531	DOWN
2:29707401-29722223	ENSMUSG00000039844	Rapgef1	2:29710153-29710308	MXE	ENSMUST00000091146	Rapgef1-201	-10.84	0.00560776	0.012052	na	18.4211	20	19.2105	8.16327	na	8.57143	8.36735	DOWN
5:17829550-17849656	ENSMUSG00000002944	Cd36	5:17835618-17835671	SE	ENSMUST00000165232	Cd36-202	-10.86	4.35e-05	0.000147761	78.8591	79.4896	79.8533	79.4006	69.1248	67.5781	68.9263	68.5431	DOWN
9:73005893-73010296	ENSMUSG00000089865	Gm44503	9:73007393-73007419	SE	ONT.16745.4	ONT.16745.4	-11.01	0.00553827	0.158799	27.7778	31.5789	27.7174	29.0247	21.0526	17.1875	15.812	18.0174	DOWN
19:29012054-29016005	ENSMUSG00000024780	Cdc37l1	19:29012788-29012910	MXE	ENSMUST00000223694	Cdc37l1-202	-11.07	0.0442434	0.0746315	30.4348	21.5827	18.6567	23.5581	9.95025	12.5874	14.9254	12.4877	DOWN
4:147132190-147134571	ENSMUSG00000067916	Zfp991	4:147132190-147132360	A5SS	Ex.TSS.ONT.11547.2	Ex.TSS.ONT.11547.2	-11.09	0.015264	0.0436162	37.5	35.7143	35.8974	36.3706	20	28.5714	27.2727	25.2814	DOWN
9:83110430-83110992	ENSMUSG00000066456	Hmgn3	9:83110788-83110874	SE	ENSMUST00000187193	Hmgn3-205	-11.19	0.0236826	0.747216	32.2917	25.4167	36.0324	31.2469	20.9302	20	19.2488	20.0597	DOWN
3:95901273-95902110	ENSMUSG00000038526	Car14	3:95901459-95901480	SE	ENSMUST00000147962	Car14-203	-11.2	0.0225541	0.0583149	75.9259	72.5898	70.9812	73.1656	59.1085	59.3385	67.4419	61.963	DOWN
11:58319591-58322568	ENSMUSG00000049755	Zfp672	11:58319867-58319954	SE	ENSMUST00000108829	Zfp672-204	-11.21	0.0164382	0.0193308	100	96.0784	94.3662	96.8149	88.2353	87.5	81.0811	85.6055	DOWN
11:49213643-49215063	ENSMUSG00000046311	Zfp62	11:49214555-49214654	SE	ENSMUST00000109197	Zfp62-202	-11.29	0.0353443	0.0411434	na	16.6667	21.4286	19.0476	9.67742	3.84615	9.7561	7.75989	DOWN
4:43518720-43519226	ENSMUSG00000028464	Tpm2	4:43519003-43519078	SE	ONT.11725.2	ONT.11725.2	-11.44	0.0256521	0.0762046	70.137	66.2338	60.7273	65.6993	54.8747	50.7886	57.1197	54.261	DOWN
10:41501932-41507423	ENSMUSG00000078451	Ppil6	10:41502996-41503052	SE	ENSMUST00000105507	Ppil6-201	-11.47	0.0410287	0.0443961	na	98.3333	100	99.1667	86.3636	92.5926	84.127	87.6944	DOWN
8:71394811-71395339	ENSMUSG00000034911	Ushbp1	8:71395050-71395194	SE	ONT.16195.5	ONT.16195.5	-11.48	0.0354498	0.359291	79.0323	67.4074	69.863	72.1009	58.6538	61.9469	61.2613	60.6207	DOWN
7:45380819-45383803	ENSMUSG00000063511	Snrnp70	7:45383113-45383184	SE	ONT.15091.5	ONT.15091.5	-11.48	0.00623756	0.0394404	22.9965	17.8654	15.9574	18.9398	7.31707	6.53951	8.53175	7.46278	DOWN
19:6374284-6374548	ENSMUSG00000024949	Sf1	19:6374284-6374287	A5SS	ENSMUST00000113485	Sf1-201	-11.52	0.0261066	0.0454785	17.0732	15.2542	19.1489	17.1588	6.06061	0	10.8696	5.64339	DOWN
8:71394811-71395339	ENSMUSG00000034911	Ushbp1	8:71395050-71395192	SE	ONT.16195.6	ONT.16195.6	-11.59	0.0462899	0.46884	79.8387	67.4074	68.4932	71.9131	58.6538	61.0619	61.2613	60.3257	DOWN
1:181177097-181181489	ENSMUSG00000038733	Wdr26	1:181177832-181181303	RI	Ex.ENSMUST00000036329	Ex.Wdr26-201	-11.6	0.000729145	0.00133104	17.4603	20.4545	17.8571	18.5907	8.57143	5.88235	6.52174	6.99184	DOWN
16:44743869-44745998	ENSMUSG00000022668	Gtpbp8	16:44745395-44745493	SE	ENSMUST00000162512	Gtpbp8-204	-11.6	0.00299068	0.00447382	87.5	88.7931	89.6552	88.6494	75.1724	75.5556	80.4196	77.0492	DOWN
17:80202745-80204154	ENSMUSG00000024097	Srsf7	17:80204131-80204154	A5SS	ENSMUST00000234503	Srsf7-203	-11.73	0.00631004	0.0101953	68.2759	61.2536	66.7598	65.4297	54.8589	53.6977	52.5532	53.7033	DOWN
4:9604630-9610842	ENSMUSG00000028207	Asph	4:9607797-9607871	SE	ENSMUST00000078139	Asph-202	-11.79	0.0249331	0.0758518	na	77.9605	73.5849	75.7727	63.9004	60.9375	67.1096	63.9825	DOWN
7:46796289-46801671	ENSMUSG00000006599	Gtf2h1	7:46797397-46797465	SE	ENSMUST00000165031	Gtf2h1-205	-11.85	0.0106269	0.0685978	20	14.2857	18.9189	17.7349	9.67742	4.7619	3.22581	5.88838	DOWN
16:91854656-91863256	ENSMUSG00000022957	Itsn1	16:91861194-91861239	SE	ENSMUST00000126374	Itsn1-211	-11.96	0.0144508	0.0219392	87.2727	85	79.2453	83.8393	69.4915	75	71.1538	71.8818	DOWN
8:106202352-106204330	ENSMUSG00000033106	Slc7a6os	8:106202352-106202359	A3SS	ONT.16357.2	ONT.16357.2	-11.97	0.0366096	0.265326	29.0323	16.129	25	23.3871	12.8205	10.7143	10.7143	11.4164	DOWN
2:36122939-36127214	ENSMUSG00000026889	Rbm18	2:36127181-36127214	A5SS	ENSMUST00000134668	Rbm18-203	-12.01	0.00997823	0.0218696	20	15.1261	15.8333	16.9865	8.10811	0.943396	5.88235	4.97795	DOWN
4:33043987-33049681	ENSMUSG00000028277	Ube2j1	4:33045080-33045199	SE	ENSMUST00000124992	Ube2j1-202	-12.1	0.016046	0.047188	82.6087	73.913	76.9912	77.8376	62.7119	68.2692	66.242	65.741	DOWN
1:171057946-171058585	ENSMUSG00000059498	Fcgr3	1:171057946-171057948	A3SS	ENSMUST00000164044	Fcgr3-201	-12.1	0.0278743	0.0503944	100	100	100	100	81.25	88.8889	93.5484	87.8958	DOWN
19:45076237-45078295	ENSMUSG00000025213	Kazald1	19:45076664-45077213	SE	ENSMUST00000026234	Kazald1-201	-12.15	0.0470309	0.0668584	93.3333	89.2857	95.8333	92.8175	76.9231	na	84.4156	80.6693	DOWN
11:46437010-46440562	ENSMUSG00000020397	Med7	11:46437010-46437191	A5SS	ENSMUST00000128940	Med7-204	-12.15	0.0384996	0.0447523	25.8065	15.894	14.2857	18.6621	3.8835	9.80392	5.83942	6.50894	DOWN
4:136561018-136568667	ENSMUSG00000036940	Kdm1a	4:136561161-136568572	RI	Ex.ENSMUST00000105847	Ex.Kdm1a-202	-12.16	0.0284891	0.0802988	20	12.5	9.52381	14.0079	0	0	5.55556	1.85185	DOWN
1:16463195-16509341	ENSMUSG00000025920	Stau2	1:16486020-16486150	MXE	ENSMUST00000149320	Stau2-210	-12.23	0.0418068	0.075169	na	24.3243	16.4948	20.4096	5.33333	10.8696	8.33333	8.17874	DOWN
4:116306763-116308840	ENSMUSG00000003810	Mast2	4:116308338-116308646	RI	Ex.ENSMUST00000106485	Ex.Mast2-203	-12.28	0.00557731	0.0147284	16.129	18.1818	14.2857	16.1989	5.88235	5.88235	0	3.92157	DOWN
4:116306763-116308840	ENSMUSG00000003810	Mast2	4:116308335-116308646	RI	Ex.ENSMUST00000106486	Ex.Mast2-204	-12.28	0.00557731	0.0147284	16.129	18.1818	14.2857	16.1989	5.88235	5.88235	0	3.92157	DOWN
2:52412146-52416635	ENSMUSG00000036093	Arl5a	2:52416064-52416211	SE	ENSMUST00000036541	Arl5a-201	-12.28	0.0217987	0.0480796	83.0986	83.7079	73.3766	80.061	67.2131	67.6471	68.4685	67.7762	DOWN
17:84647717-84649215	ENSMUSG00000024253	Dync2li1	17:84647717-84647720	A5SS	Ex.ENSMUST00000025101	Ex.Dync2li1-201	-12.29	0.0295692	0.0478966	38.0952	35.7143	36.3636	36.7244	17.8571	30.4348	25	24.4306	DOWN
12:78817772-78819203	ENSMUSG00000021112	Mpp5	12:78819187-78819203	A3SS	ENSMUST00000219197	Mpp5-204	-12.29	0.0428926	0.0535624	na	14.2857	23.0769	18.6813	8.33333	6.66667	4.16667	6.38889	DOWN
2:129129858-129133274	ENSMUSG00000037938	Chchd5	2:129130178-129133275	A3SS	Ex.ONT.9178.1	Ex.ONT.9178.1	-12.3	0.00839944	0.0168417	74.7475	74.7126	72.043	73.8344	65	56.9767	62.6168	61.5312	DOWN
6:123230594-123235443	ENSMUSG00000023349	Clec4n	6:123232093-123232194	SE	ENSMUST00000024118	Clec4n-201	-12.33	0.00539426	0.0206834	81.8182	80	76.9231	79.5804	66.6667	64.5833	70.5128	67.2543	DOWN
2:135961820-135967024	ENSMUSG00000039943	Plcb4	2:135965052-135965087	SE	ENSMUST00000134310	Plcb4-206	-12.42	0.0346491	0.0700303	na	16.4706	21.6216	19.0461	3.44828	5.71429	10.7143	6.62562	DOWN
1:58416649-58417383	ENSMUSG00000026034	Clk1	1:58417180-58417266	RI	ONT.615.5	ONT.615.5	-12.42	0.00562121	0.0105784	20.2247	14.8936	21.7391	18.9525	5.59441	8.47458	5.52486	6.53128	DOWN
17:66037640-66049785	ENSMUSG00000034647	Ankrd12	17:66042533-66042601	SE	ENSMUST00000038116	Ankrd12-201	-12.44	0.0186367	0.0298705	na	70.1754	73.3333	71.7544	60	na	58.6207	59.3103	DOWN
4:129601244-129601869	ENSMUSG00000028797	Tmem234	4:129601407-129601625	SE	ENSMUST00000174610	Tmem234-219	-12.75	0.00528873	0.0142465	45.4545	42.5	40.7407	42.8984	30.7692	26.6667	33.0189	30.1516	DOWN
2:13523498-13525617	ENSMUSG00000026723	Trdmt1	2:13524951-13524997	SE	ENSMUST00000144957	Trdmt1-203	-12.79	0.0437786	0.0884464	29.6296	17.3077	17.0732	21.3368	5.6338	9.7561	10.2564	8.54877	DOWN
X:73447138-73452998	ENSMUSG00000031371	Haus7	X:73448192-73448350	MXE	ENSMUST00000033737	Haus7-201	-12.83	0.0141281	1	80.2198	75.1553	75.969	77.1147	69.4215	60.5634	62.8571	64.2807	DOWN
7:25472074-25476343	ENSMUSG00000074272	Ceacam1	7:25473798-25474052	MXE	ENSMUST00000098666	Ceacam1-201	-12.86	0.0411105	0.172021	14.7059	21.2766	20	18.6608	13.0435	0	4.34783	5.7971	DOWN
3:95901273-95904301	ENSMUSG00000038526	Car14	3:95901459-95901480	SE	ONT.10877.6	ONT.10877.6	-12.88	0.0170281	0.0440288	67.5325	62.766	59.61	63.3028	46.6993	49.8734	54.6988	50.4238	DOWN
3:95737055-95737632	ENSMUSG00000028108	Ecm1	3:95737055-95737057	A3SS	ENSMUST00000117507	Ecm1-202	-13.15	0.0422627	0.108288	83.3333	69.7674	75.8621	76.3209	61.6667	67.3913	60.4651	63.1744	DOWN
6:98004005-98006140	ENSMUSG00000035158	Mitf	6:98006123-98006140	A3SS	ENSMUST00000043628	Mitf-201	-13.19	0.00547405	0.0253389	na	63.0769	66.6667	64.8718	53.3333	51.7241	50	51.6858	DOWN
2:33455124-33464913	ENSMUSG00000026788	Zbtb43	2:33462266-33462357	SE	ENSMUST00000113156	Zbtb43-203	-13.22	0.0246565	0.0537568	na	23.0769	28.5714	25.8242	9.09091	15.3846	13.3333	12.603	DOWN
1:173862884-173871377	ENSMUSG00000090272	Mndal	1:173865399-173865557	SE	ENSMUST00000111210	Mndal-201	-13.24	0.0438196	0.0795858	90.4762	92.5	86.3636	89.7799	68.1818	80.4878	80.9524	76.5407	DOWN
11:11803064-11808894	ENSMUSG00000035455	Fignl1	11:11805959-11806215	SE	ENSMUST00000109664	Fignl1-202	-13.45	0.00920189	0.0105285	na	50	45.8333	47.9167	36.6667	34.375	32.3529	34.4649	DOWN
2:59305192-59305304	ENSMUSG00000026991	Pkp4	2:59305192-59305197	A5SS	Ex.ENSMUST00000037903	Ex.Pkp4-201	-13.52	0.0348778	0.0771158	na	62.5	60	61.25	50	na	45.4545	47.7273	DOWN
7:45380819-45383803	ENSMUSG00000063511	Snrnp70	7:45381825-45383184	SE	ONT.15091.3	ONT.15091.3	-13.56	0.0115754	0.0731792	27.5261	19.7216	18.0851	21.7776	8.20399	6.53951	9.92063	8.22138	DOWN
7:141264049-141264492	ENSMUSG00000025498	Irf7	7:141264223-141264315	SE	ENSMUST00000026571	Irf7-201	-13.58	0.0323473	0.175414	84.6154	76.9231	81.8182	81.1189	64.7059	na	70.3704	67.5381	DOWN
8:71569024-71570720	ENSMUSG00000031808	Slc27a1	8:71569342-71569448	SE	ENSMUST00000034267	Slc27a1-201	-13.65	0.00673835	0.069043	na	29.5455	34.1772	31.8613	18.4615	16.6667	19.5122	18.2135	DOWN
12:69725015-69737950	ENSMUSG00000054894	Atp5s	12:69725015-69725554	A5SS	ENSMUST00000222950	Atp5s-205	-13.65	0.021984	0.02732	55.5556	53.9823	60.3448	56.6276	49.4253	40	39.5161	42.9805	DOWN
11:51267332-51271799	ENSMUSG00000020385	Clk4	11:51270537-51270595	MXE	ENSMUST00000148053	Clk4-212	-13.75	0.0088285	0.0103128	29.8387	22.7273	20.2614	24.2758	10.989	10.1351	10.4478	10.524	DOWN
6:146549986-146550638	ENSMUSG00000040250	Ints13	6:146550087-146550639	A5SS	Ex.TSS.ENSMUST00000139979	Ex.TSS.ENSMUST00000139979	-13.78	0.0413777	0.163994	44.8276	42.2222	32.3529	39.8009	30.2326	21.0526	26.7857	26.0236	DOWN
4:126148632-126149235	ENSMUSG00000050212	Eva1b	4:126148884-126149236	A3SS	Ex.ONT.11392.3	Ex.ONT.11392.3	-13.94	0.00602642	0.0161383	37.1429	29.703	29.9145	32.2535	19.4631	16.4384	19.0476	18.3164	DOWN
4:126148632-126148950	ENSMUSG00000050212	Eva1b	4:126148884-126148951	A3SS	Ex.TSS.ENSMUST00000106152	Ex.TSS.ENSMUST00000106152	-13.94	0.00602642	0.0161383	37.1429	29.703	29.9145	32.2535	19.4631	16.4384	19.0476	18.3164	DOWN
11:5032620-5033686	ENSMUSG00000009090	Ap1b1	11:5032620-5032638	A5SS	Ex.ENSMUST00000009234	Ex.Ap1b1-201	-13.97	0.0226148	0.0264005	na	31.4286	35.7143	33.5714	22.5806	15.3846	20.8333	19.5995	DOWN
11:80391993-80394285	ENSMUSG00000017421	Zfp207	11:80393084-80393176	SE	ENSMUST00000053740	Zfp207-202	-14.06	0.0190285	0.0228093	68.4211	76.9767	75	73.4659	61.2208	62.7907	54.2024	59.4046	DOWN
X:99466114-99468600	ENSMUSG00000034403	Pja1	X:99467583-99468122	RI	ENSMUST00000036354	Pja1-201	-14.19	0.026939	1	27.7778	28.5714	18.75	25.0331	7.14286	16.129	9.25926	10.8437	DOWN
5:117995503-118000337	ENSMUSG00000032898	Fbxo21	5:118000317-118000337	A3SS	ENSMUST00000202447	Fbxo21-206	-14.19	0.00629443	0.0197423	na	42.4242	37.8378	40.131	27.2727	26.3158	24.2424	25.9436	DOWN
7:45380819-45383803	ENSMUSG00000063511	Snrnp70	7:45383125-45383184	SE	ENSMUST00000209993	Snrnp70-204	-14.51	0.00694729	0.0439244	27.8746	20.1856	19.1489	22.403	8.20399	6.53951	8.92857	7.89069	DOWN
9:120117538-120120256	ENSMUSG00000032519	Slc25a38	9:120119883-120119955	SE	ENSMUST00000144768	Slc25a38-205	-14.52	0.0162728	0.232805	na	27.7778	31.8182	29.798	18.75	11.9048	15.1899	15.2815	DOWN
16:16316779-16319451	ENSMUSG00000022789	Dnm1l	16:16318445-16318477	MXE	ENSMUST00000115749	Dnm1l-203	-14.54	0.0231329	0.0338715	40	32.8947	27.7778	33.5575	21.1268	15.0602	20.8661	19.0177	DOWN
X:99466114-99468600	ENSMUSG00000034403	Pja1	X:99467574-99468122	RI	ENSMUST00000036354	Pja1-201	-14.61	0.0192314	1	27.7778	28.5714	20	25.4497	7.14286	16.129	9.25926	10.8437	DOWN
11:82903134-82904089	ENSMUSG00000020692	Nle1	11:82903134-82903197	A3SS	ENSMUST00000103213	Nle1-201	-15.13	0.00103149	0.00123743	80	80	81.8182	80.6061	64.2857	na	66.6667	65.4762	DOWN
11:94408391-94409876	ENSMUSG00000020866	Cacna1g	11:94409577-94409810	RI	ENSMUST00000103166	Cacna1g-203	-15.41	0.0167013	0.0201593	17.0732	16.6667	21.875	18.5383	6.25	na	0	3.125	DOWN
5:122093696-122096667	ENSMUSG00000013936	Myl2	5:122094647-122094758	SE	ONT.12551.3	ONT.12551.3	-15.42	0.0426874	0.134746	61.1872	54.3307	43.9655	53.1611	40.7609	37.1795	35.2941	37.7448	DOWN
4:135327224-135329372	ENSMUSG00000028809	Srrm1	4:135329004-135329045	SE	ENSMUST00000030613	Srrm1-201	-15.47	0.0422256	0.11542	83.8235	82.2034	86.6667	84.2312	58.6667	75	72.6027	68.7565	DOWN
13:111440817-111448932	ENSMUSG00000032745	Gpbp1	13:111447896-111447955	SE	ENSMUST00000047627	Gpbp1-201	-15.52	0.00159012	0.00201623	53.8462	54.7872	52.8571	53.8302	40.4255	34.4	40.1099	38.3118	DOWN
11:120347350-120347635	ENSMUSG00000062825	Actg1	11:120347492-120347536	SE	ENSMUST00000131103	Actg1-206	-15.61	0.00554622	0.00636108	31.8667	23.8905	22.8512	26.2028	10.9244	9.88475	10.9718	10.5936	DOWN
8:122386947-122397817	ENSMUSG00000017478	Zc3h18	8:122387693-122387764	SE	ENSMUST00000017622	Zc3h18-201	-15.63	0.0432708	0.333093	36.3636	21.0526	30.6122	29.3428	8.33333	14.2857	18.5185	13.7125	DOWN
6:88614165-88618366	ENSMUSG00000033182	Kbtbd12	6:88617783-88618366	A5SS	ENSMUST00000120933	Kbtbd12-202	-15.82	0.0209396	0.0956203	51.0638	62.9921	51.049	55.035	40.4145	36.0656	41.1523	39.2108	DOWN
10:128151356-128179792	ENSMUSG00000040043	Rbms2	10:128151356-128176436	A3SS	Ex.ENSMUST00000099139	Ex.Rbms2-202	-15.84	0.0223607	0.0236934	66.6667	66.6667	70	67.7778	54.1667	43.75	57.8947	51.9371	DOWN
1:181177675-181180648	ENSMUSG00000038733	Wdr26	1:181177832-181180465	RI	Ex.ENSMUST00000159673	Ex.Wdr26-204	-15.85	0.000697083	0.00127254	27.5	24.3902	22.2222	24.7042	9.375	9.67742	7.5	8.85081	DOWN
5:9124528-9127956	ENSMUSG00000042508	Dmtf1	5:9126540-9126643	SE	ENSMUST00000184159	Dmtf1-209	-15.92	0.00903622	0.0333884	39.1304	28.5714	32.3529	33.3516	20	16.6667	15.625	17.4306	DOWN
7:101502943-101503298	ENSMUSG00000110195	Pde2a	7:101503287-101503298	A3SS	ENSMUST00000163751	Pde2a-201	-15.95	0.0259263	0.121256	26.6667	20.5882	14.2857	20.5135	10	0	3.7037	4.5679	DOWN
5:9124528-9127956	ENSMUSG00000042508	Dmtf1	5:9126540-9126802	SE	ENSMUST00000184620	Dmtf1-213	-15.98	0.0115572	0.0426885	43.4783	31.4286	38.2353	37.714	20	23.3333	21.875	21.7361	DOWN
5:146959277-146963711	ENSMUSG00000016510	Mtif3	5:146963221-146963380	SE	ENSMUST00000110564	Mtif3-203	-16.13	0.0485956	0.163408	na	28.8889	22.0588	25.4739	9.30233	3.57143	15.1515	9.34176	DOWN
9:98986513-98992100	ENSMUSG00000032463	Faim	9:98990915-98990971	SE	ENSMUST00000112911	Faim-202	-16.14	0.0160671	0.596798	22.2222	30	23.5294	25.2505	15.0794	3.96825	8.29016	9.11259	DOWN
3:54698660-54701489	ENSMUSG00000027751	Supt20	3:54701487-54701489	A3SS	ENSMUST00000170552	Supt20-202	-16.14	0.0101532	0.0249873	35	36.3636	36.3636	35.9091	17.2414	15.3846	26.6667	19.7642	DOWN
6:71852868-71853174	ENSMUSG00000052337	Immt	6:71853173-71853174	A3SS	Ex.ENSMUST00000064062	Ex.Immt-201	-16.21	0.0346323	0.15221	55.5556	41.2698	41.0256	45.9503	26.699	33.1288	29.3893	29.7391	DOWN
2:32607112-32612223	ENSMUSG00000026811	St6galnac6	2:32608042-32608096	MXE	ENSMUST00000095044	St6galnac6-203	-16.26	0.00381219	0.00828803	na	21.5385	22.5806	22.0596	5.71429	3.22581	8.4507	5.79693	DOWN
16:22255118-22265740	ENSMUSG00000022858	Tra2b	16:22258865-22259261	SE	ENSMUST00000232471	Tra2b-209	-16.28	0.0102037	0.0151092	33.3333	21.7333	24.6246	26.5638	9.55224	11.6883	9.61995	10.2868	DOWN
5:136138781-136139535	ENSMUSG00000039754	Alkbh4	5:136138984-136139461	RI	Ex.ENSMUST00000100568	Ex.Alkbh4-202	-16.31	0.0464403	0.152006	27.2727	20	10	19.0909	8.33333	0	0	2.77778	DOWN
X:73447138-73452998	ENSMUSG00000031371	Haus7	X:73447960-73448056	MXE	ENSMUST00000033737	Haus7-201	-16.41	0.0267055	1	86.8132	73.913	78.2946	79.6736	67.7686	57.7465	64.2857	63.2669	DOWN
1:157465822-157488442	ENSMUSG00000033488	Cryzl2	1:157470616-157470797	MXE	ENSMUST00000046743	Cryzl2-201	-16.56	0.0209254	0.0373289	na	47.5336	48.6911	48.1124	33.1325	26.0163	35.514	31.5543	DOWN
7:112023747-112053216	ENSMUSG00000059263	Usp47	7:112046927-112046986	SE	ENSMUST00000210309	Usp47-202	-16.75	0.00582521	0.027804	na	47.619	48.6486	48.1338	29.4118	35	29.7297	31.3805	DOWN
2:105908434-105930729	ENSMUSG00000042670	Immp1l	2:105930719-105930730	A3SS	Ex.ONT.9064.4	Ex.ONT.9064.4	-16.84	0.0309758	0.060796	72.7273	63.6364	55.8824	64.082	50	44.1176	47.619	47.2456	DOWN
18:24470869-24471084	ENSMUSG00000024273	2700062C07Rik	18:24470981-24471061	RI	Ex.ENSMUST00000097646	Ex.2700062C07Rik-201	-16.95	0.0148161	0.0241678	24.4898	27.7778	16.2791	22.8489	3.33333	3.84615	10.5263	5.90193	DOWN
2:11724129-11730570	ENSMUSG00000023206	Il15ra	2:11727763-11727833	SE	ENSMUST00000123600	Il15ra-207	-17.03	0.0323068	0.063694	37.8378	42.4242	31.5789	37.2803	18.3673	28.3784	14	20.2486	DOWN
12:8744744-8747156	ENSMUSG00000020594	Pum2	12:8744744-8744749	A5SS	ENSMUST00000163569	Pum2-204	-17.18	0.0321584	0.0405554	25	16.6667	22.7273	21.4646	0	na	8.57143	4.28571	DOWN
3:152448927-152449015	ENSMUSG00000039068	Zzz3	3:152449013-152449015	A3SS	ENSMUST00000106100	Zzz3-202	-17.32	0.033288	0.0796917	100	100	100	100	88.8889	na	76.4706	82.6797	DOWN
14:101465601-101471451	ENSMUSG00000033083	Tbc1d4	14:101465765-101471427	RI	Ex.ENSMUST00000100340	Ex.Tbc1d4-201	-17.34	0.0482035	0.0636676	16.6667	27.7778	na	22.2222	9.09091	0	5.55556	4.88215	DOWN
9:49037177-49037891	ENSMUSG00000032267	Usp28	9:49037257-49037767	RI	Ex.ENSMUST00000047349	Ex.Usp28-201	-17.45	0.0276	0.54854	29.0323	34.2593	24.7525	29.348	16.9231	3.22581	15.5556	11.9015	DOWN
X:75096128-75096833	ENSMUSG00000031403	Dkc1	X:75096633-75096714	SE	ONT.17623.4	ONT.17623.4	-17.76	0.000163184	0.0329931	na	25.7143	25.8621	25.7882	8.14815	6.97674	8.96552	8.03014	DOWN
1:157465822-157488442	ENSMUSG00000033488	Cryzl2	1:157472188-157472416	MXE	ENSMUST00000046743	Cryzl2-201	-17.94	0.0179652	0.0320512	na	45.2915	50.7853	48.0384	31.9277	25.2033	33.1776	30.1028	DOWN
6:119215607-119217901	ENSMUSG00000041477	Dcp1b	6:119217803-119217901	A3SS	ENSMUST00000112777	Dcp1b-202	-18.16	0.0238821	0.0907764	96.875	88.8889	100	95.2546	na	76.9231	77.2727	77.0979	DOWN
14:47724971-47726225	ENSMUSG00000021843	Ktn1	14:47725929-47726000	SE	ENSMUST00000022391	Ktn1-201	-18.37	0.00232901	0.0031439	73.8806	74.0741	70.9302	72.9616	59.4203	53.0303	51.3158	54.5888	DOWN
11:51263270-51271799	ENSMUSG00000020385	Clk4	11:51270537-51270595	MXE	ENSMUST00000126131	Clk4-204	-18.47	0.0107858	0.012599	38.0952	28.2297	24.375	30.2333	12.4324	11.3333	11.5385	11.7681	DOWN
5:17829546-17888710	ENSMUSG00000002944	Cd36	5:17835618-17888711	A5SS	Ex.TSS.ONT.12783.25	Ex.TSS.ONT.12783.25	-18.51	0.0184443	0.0625949	80.7692	71.0345	67.2414	73.015	59.633	53.0612	50.8197	54.5046	DOWN
1:87403847-87407001	ENSMUSG00000048000	Gigyf2	1:87406984-87407001	A3SS	ENSMUST00000027475	Gigyf2-201	-18.57	0.0326167	0.0627361	70	80	76.9231	75.641	66.6667	54.5455	50	57.0707	DOWN
7:128446271-128448120	ENSMUSG00000030846	Tial1	7:128446731-128446798	MXE	ENSMUST00000205278	Tial1-212	-18.68	0.0249056	0.129026	36	38.6139	21.5686	32.0608	12.5984	12.9412	14.6154	13.385	DOWN
3:152214068-152215591	ENSMUSG00000028034	Fubp1	3:152214825-152214887	SE	ENSMUST00000199202	Fubp1-214	-18.76	0.0179926	0.0430276	39.4737	30.4615	31.7972	33.9108	22.9167	10	12.5356	15.1508	DOWN
2:156177386-156179176	ENSMUSG00000027620	Rbm39	2:156178880-156178952	MXE	ENSMUST00000152919	Rbm39-222	-18.85	0.0198333	0.0407451	44.8203	32.9556	28.0963	35.2907	17.8394	16.0055	15.4696	16.4382	DOWN
11:60409631-60416985	ENSMUSG00000042709	Atpaf2	11:60411667-60411729	SE	ONT.2994.2	ONT.2994.2	-18.96	0.0413447	0.0488334	41.1765	24.4755	25.1799	30.2773	16.1538	4.90196	12.8834	11.3131	DOWN
10:69266187-69270873	ENSMUSG00000019944	Rhobtb1	10:69266373-69269902	RI	Ex.ENSMUST00000020101	Ex.Rhobtb1-201	-19.11	0.0216987	0.0236464	27.2727	30	15.3846	24.2191	9.09091	0	6.25	5.11364	DOWN
19:41981910-42031888	ENSMUSG00000025171	Ubtd1	19:41981910-41982008	A5SS	Ex.TSS.ONT.8296.2	Ex.TSS.ONT.8296.2	-19.26	0.0205412	0.0350497	86.3636	79.3651	78.3333	81.354	70.9677	56.0976	59.2105	62.0919	DOWN
17:23763319-23771414	ENSMUSG00000040097	Flywch1	17:23770235-23770332	SE	ENSMUST00000226460	Flywch1-203	-19.33	0.0322601	0.049623	na	46	40.4255	43.2128	17.5	24.1379	30	23.8793	DOWN
2:31583261-31592465	ENSMUSG00000026843	Fubp3	2:31592463-31592465	A3SS	ENSMUST00000055244	Fubp3-201	-19.43	7.36e-05	0.000159422	na	90.9091	91.6667	91.2879	71.4286	72.7273	71.4286	71.8615	DOWN
9:120117538-120120256	ENSMUSG00000032519	Slc25a38	9:120119883-120120005	SE	ENSMUST00000150093	Slc25a38-206	-19.69	0.0260132	0.372083	na	38.8889	50	44.4444	25	21.4286	27.8481	24.7589	DOWN
3:108905989-108907786	ENSMUSG00000027881	Prpf38b	3:108905989-108906125	A3SS	Ex.ENSMUST00000199735	Ex.Prpf38b-208	-19.78	0.00580417	0.0133929	29.4118	23.8095	25.9259	26.3824	9.80392	10	0	6.60131	DOWN
3:108905335-108907786	ENSMUSG00000027881	Prpf38b	3:108905335-108906125	A3SS	Ex.ENSMUST00000029480	Ex.Prpf38b-201	-19.78	0.00580417	0.0133929	29.4118	23.8095	25.9259	26.3824	9.80392	10	0	6.60131	DOWN
16:10595986-10611002	ENSMUSG00000068663	Clec16a	16:10595986-10596033	A5SS	ENSMUST00000038145	Clec16a-201	-19.78	0.00709708	0.0103477	na	38.8889	44.4444	41.6667	21.4286	25	19.2308	21.8864	DOWN
9:121731566-121741121	ENSMUSG00000032525	Nktr	9:121738388-121740075	SE	ENSMUST00000183070	Nktr-214	-19.91	0.00136648	0.0197496	30.303	31.6667	27.0833	29.6843	11.7647	5.55556	12	9.77342	DOWN
10:80792143-80793818	ENSMUSG00000061589	Dot1l	10:80792774-80793506	RI	ENSMUST00000138505	Dot1l-203	-20.02	0.0386714	0.0425356	37.5	25	28.5714	30.3571	18.5185	0	12.5	10.3395	DOWN
2:11783750-11784290	ENSMUSG00000047909	Ankrd16	2:11783750-11783756	A5SS	ENSMUST00000133664	Ankrd16-205	-20.21	0.000226228	0.000446181	39.3939	44	42.3077	41.9005	22.2222	20	22.8571	21.6931	DOWN
9:48494182-48495154	ENSMUSG00000042396	Rbm7	9:48494283-48494387	SE	ENSMUST00000214923	Rbm7-204	-20.6	0.00128831	0.0254291	30.2083	28.8	26.0163	28.3415	11.9718	6.89655	4.34783	7.73874	DOWN
9:20940552-20941372	ENSMUSG00000004099	Dnmt1	9:20940552-20940554	A3SS	ENSMUST00000004202	Dnmt1-201	-20.67	0.0138564	0.217493	45.4545	61.9048	51.8519	53.0704	32.1429	30.4348	34.6154	32.3977	DOWN
X:85704397-85711050	ENSMUSG00000025059	Gk	X:85706238-85706324	SE	ENSMUST00000113978	Gk-202	-20.77	0.0148577	1	60	57.8231	70.8661	62.8964	36.3636	43.1818	46.8254	42.1236	DOWN
11:84854168-84858439	ENSMUSG00000020530	Ggnbp2	11:84854255-84854380	SE	ENSMUST00000018547	Ggnbp2-201	-20.77	0.000697352	0.000837521	27.8351	21.1155	27.3504	25.4337	4.23729	4.34783	5.41516	4.66676	DOWN
13:103758301-103759168	ENSMUSG00000032621	Srek1	13:103758301-103758488	A3SS	ENSMUST00000210836	Srek1-206	-20.94	0.028699	0.0362949	34.7826	17.8571	16.3265	22.9888	6.15385	0	0	2.05128	DOWN
13:91539394-91564609	ENSMUSG00000003992	Ssbp2	13:91539394-91539396	A5SS	Ex.ENSMUST00000004094	Ex.Ssbp2-201	-21.04	0.00529714	0.00697951	81.4815	76.4103	85.9375	81.2764	61.4035	55.1724	64.1221	60.2327	DOWN
11:120347350-120347635	ENSMUSG00000062825	Actg1	11:120347350-120347536	A3SS	ONT.3516.3	ONT.3516.3	-21.14	0.0105933	0.0121495	44.7143	31.5924	30.0435	35.4501	14.9425	13.6824	14.3169	14.314	DOWN
5:74572586-74587002	ENSMUSG00000029227	Fip1l1	5:74585046-74585072	SE	ENSMUST00000080164	Fip1l1-201	-21.41	0.00311937	0.0114232	81.25	81.8182	78.125	80.3977	65.3061	56	55.6604	58.9888	DOWN
7:44246787-44248736	ENSMUSG00000045411	2410002F23Rik	7:44247417-44247909	RI	ONT.14460.1	ONT.14460.1	-21.42	0.00777336	0.0473542	27.2727	32	22.2222	27.165	0	5.88235	11.3636	5.74866	DOWN
12:83811361-83831921	ENSMUSG00000021224	Numb	12:83825259-83825291	SE	ENSMUST00000021647	Numb-201	-21.58	0.00960145	0.0120603	na	52.8302	55.5556	54.1929	38	29.4118	30.4348	32.6155	DOWN
19:57485352-57488910	ENSMUSG00000025086	Trub1	19:57487322-57488008	RI	ENSMUST00000026072	Trub1-201	-21.59	0.0321807	0.0558231	35.7143	21.7391	14.2857	23.913	0	0	6.97674	2.32558	DOWN
14:20744649-20755658	ENSMUSG00000021820	Camk2g	14:20745792-20745860	MXE	ENSMUST00000071816	Camk2g-201	-21.77	0.00877613	0.0116938	35.8974	42.1488	48.6726	42.2396	23.5669	15.1515	22.695	20.4711	DOWN
2:33455124-33468432	ENSMUSG00000026788	Zbtb43	2:33464914-33464974	SE	ENSMUST00000028125	Zbtb43-201	-21.97	0.000491027	0.00107061	na	82.6923	79.3103	81.0013	58.3333	59.375	59.375	59.0278	DOWN
1:15819764-15831506	ENSMUSG00000025925	Terf1	1:15821917-15831507	A3SS	Ex.ENSMUST00000027057	Ex.Terf1-201	-22.1	0.0245407	0.0437929	35.7143	17.6471	35.7143	29.6919	9.09091	4	9.67742	7.58944	DOWN
5:31543914-31548613	ENSMUSG00000029141	Slc4a1ap	5:31548611-31548613	A3SS	ENSMUST00000114533	Slc4a1ap-201	-22.86	0.0198908	0.0692216	60	46.6667	66.6667	57.7778	38.0952	33.3333	33.3333	34.9206	DOWN
6:86420412-86424344	ENSMUSG00000071337	Tia1	6:86423606-86423671	SE	ENSMUST00000148728	Tia1-218	-22.91	0.0293465	0.131996	45.7143	29.5597	22.9358	32.7366	8.75912	8.23529	12.5	9.83147	DOWN
19:28948744-28959679	ENSMUSG00000064202	4430402I18Rik	19:28954090-28954131	SE	ENSMUST00000025872	4430402I18Rik-201	-22.94	0.0013142	0.00221645	na	66.6667	66.6667	66.6667	42.8571	46.6667	41.6667	43.7302	DOWN
2:27453075-27454312	ENSMUSG00000026918	Brd3	2:27453400-27453450	SE	ENSMUST00000113941	Brd3-203	-23.2	0.00408946	0.00877832	38.5827	38.8889	28.866	35.4458	16.129	11.828	8.77193	12.243	DOWN
3:108908084-108908335	ENSMUSG00000027881	Prpf38b	3:108908326-108908335	A5SS	ENSMUST00000199735	Prpf38b-208	-23.3	0.0293521	0.0677144	47.8261	27.6596	28.5714	34.6857	14.5455	13.0435	6.57895	11.3893	DOWN
16:22255118-22265740	ENSMUSG00000022858	Tra2b	16:22258986-22259261	SE	ENSMUST00000162413	Tra2b-206	-23.35	0.00263641	0.00390397	43.5185	32.8	33.3333	36.5506	12.5373	13.4199	13.658	13.2051	DOWN
3:108908405-108911163	ENSMUSG00000027881	Prpf38b	3:108910343-108910395	SE	ENSMUST00000129273	Prpf38b-204	-24.41	0.00162756	0.00375577	30.4348	22.5352	28	26.99	7	0	0.75188	2.58396	DOWN
5:123745112-123749288	ENSMUSG00000029422	Rsrc2	5:123745497-123745589	MXE	ENSMUST00000182093	Rsrc2-206	-24.53	0.015221	0.0486105	47.2727	35.0181	27.2436	36.5115	13.0293	8.97833	13.9434	11.9837	DOWN
1:64574256-64576178	ENSMUSG00000025958	Creb1	1:64575196-64575259	SE	ENSMUST00000190876	Creb1-210	-25.43	0.00267968	0.00507407	na	28.5714	30.4348	29.5031	0	6.66667	5.55556	4.07407	DOWN
11:51263270-51271799	ENSMUSG00000020385	Clk4	11:51267171-51267331	MXE	ENSMUST00000126131	Clk4-204	-25.55	0.00162024	0.00189268	86.5079	88.9952	81.875	85.7927	65.4054	56.6667	58.6538	60.242	DOWN
9:92287805-92289662	ENSMUSG00000032372	Plscr2	9:92288142-92289663	A3SS	Ex.ENSMUST00000034932	Ex.Plscr2-201	-25.87	0.0130023	0.441123	33.3333	20	38.4615	30.5983	5.40541	0	8.77193	4.72578	DOWN
11:59795265-59795749	ENSMUSG00000032633	Flcn	11:59795265-59795575	A3SS	ONT.2986.1	ONT.2986.1	-25.96	0.0459149	0.0541972	57.6923	30.4348	40.5405	42.8892	25	15.7895	10	16.9298	DOWN
1:71612651-71615359	ENSMUSG00000026193	Fn1	1:71613763-71614035	SE	ENSMUST00000055226	Fn1-201	-26.02	0.0188257	0.0357268	na	53.2895	60.4651	56.8773	35.8621	33.3333	23.3645	30.8533	DOWN
14:47565517-47568185	ENSMUSG00000037526	Atg14	14:47565517-47565520	A3SS	Ex.ENSMUST00000228784	Ex.Atg14-204	-26.14	0.0401428	0.0541549	64	36.8421	51.1628	50.6683	21.4286	20	32.1429	24.5238	DOWN
X:96571025-96573570	ENSMUSG00000031209	Heph	X:96573568-96573570	A3SS	Ex.TSS.ENSMUST00000033553	Ex.TSS.ENSMUST00000033553	-26.33	0.0152557	1	91.3043	88.5714	93.75	91.2086	71.4286	na	58.3333	64.881	DOWN
17:14943215-14945935	ENSMUSG00000050088	1600012H06Rik	17:14943320-14943571	RI	ONT.6726.2	ONT.6726.2	-26.42	0.00766327	0.0117556	66.6667	58.7302	59.1837	61.5268	44.2623	32	29.0698	35.1107	DOWN
17:14943215-14945935	ENSMUSG00000050088	1600012H06Rik	17:14943320-14943566	RI	ONT.6726.2	ONT.6726.2	-26.42	0.00766327	0.0117556	66.6667	58.7302	59.1837	61.5268	44.2623	32	29.0698	35.1107	DOWN
7:30232986-30233257	ENSMUSG00000019738	Polr2i	7:30233067-30233258	A3SS	Ex.TSS.ONT.14433.4	Ex.TSS.ONT.14433.4	-26.49	0.00572087	0.0334872	64.7059	56.25	66.6667	62.5408	35.2941	42.8571	30	36.0504	DOWN
9:88548509-88554375	ENSMUSG00000032425	Zfp949	9:88552716-88554376	A3SS	Ex.TSS.ENSMUST00000161458	Ex.TSS.ENSMUST00000161458	-26.57	0.00391873	0.129771	na	86.6667	90.9091	88.7879	66.6667	60	60	62.2222	DOWN
17:14943215-14945935	ENSMUSG00000050088	1600012H06Rik	17:14943320-14943501	RI	ONT.6726.2	ONT.6726.2	-26.66	0.00803328	0.012323	67.3913	58.7302	59.1837	61.7684	44.2623	32	29.0698	35.1107	DOWN
7:128446271-128448120	ENSMUSG00000030846	Tial1	7:128447039-128447107	MXE	ENSMUST00000205278	Tial1-212	-26.7	0.0216996	0.112425	48	45.5446	25.4902	39.6783	11.0236	11.7647	16.1538	12.9807	DOWN
11:5707542-5707619	ENSMUSG00000020477	Mrps24	11:5707542-5707555	A3SS	Ex.TSS.ONT.2796.4	Ex.TSS.ONT.2796.4	-26.96	0.00846067	0.00993028	72.7273	na	80	76.3636	47.8261	54.5455	45.8333	49.4016	DOWN
12:70877240-70878416	ENSMUSG00000048285	Frmd6	12:70877240-70877263	A5SS	ENSMUST00000057859	Frmd6-201	-27.57	0.0330478	0.041106	na	62	45.4545	53.7273	32.2581	22.2222	24	26.1601	DOWN
5:9126644-9127956	ENSMUSG00000042508	Dmtf1	5:9126644-9126749	A3SS	ENSMUST00000071921	Dmtf1-201	-28.34	3.46e-05	0.000127999	45.4545	47.0588	50	47.5045	20	18.75	18.75	19.1667	DOWN
16:38575827-38581969	ENSMUSG00000002845	Tmem39a	16:38575827-38578693	A5SS	Ex.ENSMUST00000002924	Ex.Tmem39a-201	-28.61	0.0130909	0.0195451	36.3636	21.4286	44	33.9307	4.25532	4.16667	7.54717	5.32305	DOWN
16:16341469-16345997	ENSMUSG00000022789	Dnm1l	16:16342697-16342735	SE	ENSMUST00000096229	Dnm1l-202	-28.79	0.0207452	0.0303824	51.7241	31.7757	26.6187	36.7062	8.62944	5.33333	9.78723	7.91667	DOWN
6:48746431-48747280	ENSMUSG00000043505	Gimap5	6:48747113-48747280	A3SS	ONT.13480.4	ONT.13480.4	-29.55	0.0044749	0.0188819	50.289	47.5	49.5413	49.1101	9.83607	22.0339	26.8041	19.558	DOWN
5:123733636-123736558	ENSMUSG00000029422	Rsrc2	5:123735822-123735896	SE	ENSMUST00000182584	Rsrc2-213	-29.79	0.0277658	0.0886514	50.5618	21.1538	30.3704	34.0287	3.36134	2.22222	7.14286	4.24214	DOWN
5:9124528-9127956	ENSMUSG00000042508	Dmtf1	5:9126540-9126749	SE	ENSMUST00000071921	Dmtf1-201	-29.95	0.000422652	0.00156176	60.8696	51.4286	55.8824	56.0602	26.6667	26.6667	25	26.1111	DOWN
16:17905112-17906270	ENSMUSG00000003527	Ess2	16:17905899-17906271	A5SS	Ex.ENSMUST00000003621	Ex.Ess2-201	-30.92	0.0247676	0.0363681	52	24.2424	29.6296	35.2907	8.10811	5	0	4.36937	DOWN
1:36365633-36367768	ENSMUSG00000010453	Kansl3	1:36365633-36365652	A3SS	ENSMUST00000010597	Kansl3-201	-31.14	0.0226283	0.0418321	na	78.9474	78.5714	78.7594	na	42.8571	52.381	47.619	DOWN
1:36365586-36367768	ENSMUSG00000010453	Kansl3	1:36365586-36365652	A3SS	ENSMUST00000010597	Kansl3-201	-31.14	0.0226283	0.0418321	na	78.9474	78.5714	78.7594	na	42.8571	52.381	47.619	DOWN
9:92289706-92290638	ENSMUSG00000032372	Plscr2	9:92290352-92290546	SE	ONT.16792.2	ONT.16792.2	-31.73	0.0242864	0.823208	75.3425	47.0588	55.3191	59.2401	25	23.6111	33.913	27.5081	DOWN
11:51267332-51271799	ENSMUSG00000020385	Clk4	11:51268165-51268231	MXE	ENSMUST00000148053	Clk4-212	-31.74	0.00131915	0.00154106	51.6129	52.0202	45.7516	49.7949	24.7253	13.5135	15.9204	18.0531	DOWN
7:128446271-128448120	ENSMUSG00000030846	Tial1	7:128446731-128447107	SE	ENSMUST00000123666	Tial1-204	-31.84	0.0277745	0.143879	68	58.4158	37.2549	54.5569	20.4724	20	27.6923	22.7216	DOWN
5:123740863-123743637	ENSMUSG00000029422	Rsrc2	5:123742779-123742856	SE	ENSMUST00000182241	Rsrc2-207	-32.18	0.0365897	0.116845	66.3366	40	32.8638	46.4002	18.3406	10.8108	13.522	14.2245	DOWN
11:51263270-51271799	ENSMUSG00000020385	Clk4	11:51268165-51268231	MXE	ENSMUST00000126131	Clk4-204	-33.16	0.00104008	0.00121506	55.5556	49.2823	46.25	50.3626	22.7027	14	14.9038	17.2022	DOWN
2:126799364-126801122	ENSMUSG00000027365	Trpm7	2:126800289-126801123	A5SS	Ex.ENSMUST00000028843	Ex.Trpm7-201	-33.35	0.00191228	0.00382435	36.6667	32	38.8889	35.8519	5	na	0	2.5	DOWN
1:87942383-87945180	ENSMUSG00000070738	Dgkd	1:87944756-87945030	RI	ENSMUST00000190061	Dgkd-205	-35.3	0.0379018	0.0728304	84.4444	60	54.3478	66.2641	25	23.0769	44.8276	30.9682	DOWN
7:128446799-128448120	ENSMUSG00000030846	Tial1	7:128446799-128447107	A3SS	ENSMUST00000123666	Tial1-204	-35.42	0.0208752	0.108161	70.4225	58.9286	39.6226	56.3246	17.3913	17.7778	27.5362	20.9018	DOWN
17:26253092-26255030	ENSMUSG00000024188	Luc7l	17:26253974-26254044	SE	ENSMUST00000148894	Luc7l-206	-36.78	0.00129273	0.00200611	95.082	88.2576	93.7824	92.374	53.2895	63.4921	50	55.5938	DOWN
9:121731566-121741121	ENSMUSG00000032525	Nktr	9:121738388-121738415	SE	ENSMUST00000182179	Nktr-204	-38.16	0.00287526	0.0415477	60.6061	61.6667	47.9167	56.7298	20.5882	11.1111	24	18.5664	DOWN
16:32829323-32835913	ENSMUSG00000035629	Rubcn	16:32833644-32833718	SE	ONT.6520.2	ONT.6520.2	-39.67	0.0483589	0.0718069	na	71.4286	82.3529	76.8908	44.4444	na	30	37.2222	DOWN
6:42690524-42692932	ENSMUSG00000036667	Tcaf1	6:42690524-42691192	A3SS	ONT.13921.1	ONT.13921.1	-41.85	0.00836963	0.0346265	65.2174	63.8889	72.093	67.0664	15.7895	18.1818	41.6667	25.2127	DOWN
6:113110526-113110865	ENSMUSG00000034269	Setd5	6:113110630-113110866	A3SS	Ex.ENSMUST00000042889	Ex.Setd5-201	-43.73	0.0352068	0.131971	na	66.6667	53.3333	60	21.4286	na	11.1111	16.2698	DOWN
9:48494182-48495154	ENSMUSG00000042396	Rbm7	9:48494279-48494387	SE	ONT.17127.2	ONT.17127.2	-44	0.00122022	0.0240915	65.625	60	55.2846	60.3032	24.6479	14.9425	9.31677	16.3024	DOWN
17:43360597-43403917	ENSMUSG00000056492	Adgrf5	17:43381961-43403918	A3SS	Ex.TSS.ENSMUST00000226087	Ex.TSS.ENSMUST00000226087	-44.69	0.00364784	0.00576917	92.8571	72.4138	71.7949	79.0219	30.7692	33.3333	38.8889	34.3305	DOWN
5:108099187-108100812	ENSMUSG00000029267	Mtf2	5:108099654-108099731	SE	ENSMUST00000129921	Mtf2-204	-48.9	0.00405942	0.012498	57.1429	62.5	36	51.881	5.55556	0	3.38983	2.9818	DOWN
16:45772276-45777712	ENSMUSG00000033149	Phldb2	16:45772276-45775018	A3SS	Ex.ENSMUST00000131003	Ex.Phldb2-205	-49.02	0.00437494	0.00656018	53.8462	67.5676	78.2609	66.5582	9.09091	25	18.5185	17.5365	DOWN
