# Supplementary material for: RNA‐Binding Protein Hnrnpa1 Triggers Daughter Cardiomyocyte Formation by Promoting Cardiomyocyte Dedifferentiation and Cell Cycle Activity in a Post‐Transcriptional Manner
Source: Adv Sci (Weinh). 2024 Nov 19;12(2):2402371. doi: 10.1002/advs.202402371 (PMC11727271; doi:10.1002/advs.202402371)
Supplement: Supplementary file 7 — Supplemental Table 4 [file ADVS-12-2402371-s003.xlsx]

## Sheet: Mettl3-L
Protein	Transcript Symbol	Ensembl Transcript ID	Length	Transcript Status	Prediction Score	z-Score
Mettl3_L	Gm25239	ENSMUST00000174915	86 nt	BASIC	39.86	3.97
Mettl3_L	Smc2os	ENSMUST00000141473	626 nt	TSL 1 (best) BASIC	36.9	3.5
Mettl3_L	1810037I17Rik	ENSMUST00000106429	1160 nt	APPRIS P1 TSL 1 (best) BASIC	36.42	3.42
Mettl3_L	Gm15042	ENSMUST00000120212	1160 nt	BASIC	34.71	3.15
Mettl3_L	Gm24109	ENSMUST00000175489	103 nt	BASIC	34.6	3.13
Mettl3_L	Necab2	ENSMUST00000098363	1976 nt	APPRIS P1 TSL 1 (best) BASIC	34.07	3.05
Mettl3_L	Gm15045	ENSMUST00000117359	883 nt	BASIC	33.93	3.02
Mettl3_L	Kcnmb4	ENSMUST00000068233	1367 nt	APPRIS P1 TSL 1 (best) BASIC	33.73	2.99
Mettl3_L	Gatad1	ENSMUST00000119783	1278 nt	APPRIS ALT2 TSL 1 (best) BASIC	33.7	2.99
Mettl3_L	Kdm2a	ENSMUST00000176483	1128 nt	TSL 1 (best) BASIC	33.54	2.96
Mettl3_L	Gm23366	ENSMUST00000175022	89 nt	BASIC	33.3	2.92
Mettl3_L	Khdrbs3	ENSMUST00000022954	1887 nt	APPRIS P1 TSL 1 (best) BASIC	33.29	2.92
Mettl3_L	Arhgdig	ENSMUST00000025019	1032 nt	APPRIS P1 TSL 1 (best) BASIC	33.13	2.89
Mettl3_L	Cacng8	ENSMUST00000182222	1897 nt	APPRIS P1 TSL 5 BASIC	33.03	2.88
Mettl3_L	Cd63	ENSMUST00000026407	1063 nt	APPRIS P1 TSL 1 (best) BASIC	32.46	2.79
Mettl3_L	AC153911.1	ENSMUST00000218534	1034 nt	BASIC	32.28	2.76
Mettl3_L	Tusc1	ENSMUST00000066774	1374 nt	APPRIS P1 BASIC	32.14	2.74
Mettl3_L	Gm20732	ENSMUST00000175699	686 nt	TSL 3 BASIC	32.02	2.72
Mettl3_L	Fgf2	ENSMUST00000138563	1240 nt	APPRIS P2 TSL 5 BASIC	31.97	2.71
Mettl3_L	Plekho1	ENSMUST00000015889	1931 nt	APPRIS P1 TSL 1 (best) BASIC	31.9	2.7
Mettl3_L	Fgf18	ENSMUST00000020507	1086 nt	APPRIS P1 TSL 1 (best) BASIC	31.87	2.69
Mettl3_L	Ankrd40	ENSMUST00000051221	1477 nt	APPRIS ALT2 TSL 1 (best) BASIC	31.84	2.69
Mettl3_L	B330016D10Rik	ENSMUST00000049927	1701 nt	BASIC	31.75	2.67
Mettl3_L	Rhno1	ENSMUST00000057421	1584 nt	APPRIS P1 TSL 1 (best) BASIC	31.65	2.66
Mettl3_L	Pkig	ENSMUST00000064703	1036 nt	APPRIS P1 TSL 1 (best) BASIC	31.65	2.66
Mettl3_L	Rexo2	ENSMUST00000034524	1077 nt	APPRIS P1 TSL 1 (best) BASIC	31.63	2.65
Mettl3_L	Psd	ENSMUST00000224556	2034 nt	BASIC	31.58	2.65
Mettl3_L	Drap1	ENSMUST00000113674	939 nt	TSL 2 BASIC	31.55	2.64
Mettl3_L	Asmt	ENSMUST00000178693	1191 nt	APPRIS P1 TSL 1 (best) BASIC	31.54	2.64
Mettl3_L	Gm25238	ENSMUST00000174914	89 nt	BASIC	31.51	2.63
Mettl3_L	Ctdnep1	ENSMUST00000108593	1627 nt	APPRIS P1 TSL 1 (best) BASIC	31.5	2.63
Mettl3_L	Trnp1	ENSMUST00000125541	1654 nt	APPRIS P1 TSL 1 (best) BASIC	31.32	2.6
Mettl3_L	Hoxd8	ENSMUST00000074721	1758 nt	APPRIS ALT2 TSL 1 (best) BASIC	31.3	2.6
Mettl3_L	Ybx2	ENSMUST00000018698	1673 nt	APPRIS P3 TSL 1 (best) BASIC	31.29	2.6
Mettl3_L	Hnrnpd	ENSMUST00000019128	2000 nt	APPRIS ALT2 TSL 1 (best) BASIC	31.24	2.59
Mettl3_L	4930537H20Rik	ENSMUST00000200437	1683 nt	BASIC	31.2	2.59
Mettl3_L	Syce2	ENSMUST00000170296	929 nt	APPRIS ALT2 TSL 2 BASIC	30.97	2.55
Mettl3_L	Pabpn1	ENSMUST00000150975	1775 nt	APPRIS ALT2 TSL 1 (best) BASIC	30.74	2.51
Mettl3_L	Tmem165	ENSMUST00000031144	1897 nt	APPRIS P1 TSL 1 (best) BASIC	30.7	2.51
Mettl3_L	Crk	ENSMUST00000093115	965 nt	TSL 1 (best) BASIC	30.69	2.5
Mettl3_L	Rnf149	ENSMUST00000195705	389 nt	TSL 3 BASIC	30.68	2.5
Mettl3_L	Drap1	ENSMUST00000025853	992 nt	APPRIS P1 TSL 1 (best) BASIC	30.67	2.5
Mettl3_L	Tmem240	ENSMUST00000127188	1308 nt	APPRIS P1 TSL 2 BASIC	30.64	2.5
Mettl3_L	Crk	ENSMUST00000108426	671 nt	TSL 3 BASIC	30.61	2.49
Mettl3_L	Ppp2r5c	ENSMUST00000222276	1802 nt	TSL 2 BASIC	30.53	2.48
Mettl3_L	Mbd2	ENSMUST00000074058	1953 nt	APPRIS P1 TSL 1 (best) BASIC	30.51	2.47
Mettl3_L	Gm27325	ENSMUST00000175467	74 nt	BASIC	30.44	2.46
Mettl3_L	Tprgl	ENSMUST00000105639	642 nt	TSL 5 BASIC	30.33	2.45
Mettl3_L	Six2	ENSMUST00000163568	2119 nt	APPRIS P1 TSL 1 (best) BASIC	30.28	2.44
Mettl3_L	Gm25262	ENSMUST00000174934	133 nt	BASIC	30.27	2.44
Mettl3_L	Rnf126	ENSMUST00000047203	1639 nt	APPRIS P1 TSL 1 (best) BASIC	30.24	2.43
Mettl3_L	Pabpn1	ENSMUST00000116476	1761 nt	APPRIS ALT2 TSL 1 (best) BASIC	30.1	2.41
Mettl3_L	Rrnad1	ENSMUST00000160143	1568 nt	TSL 5 BASIC	30	2.39
Mettl3_L	Ppp2cb	ENSMUST00000009774	1469 nt	APPRIS P1 TSL 1 (best) BASIC	29.99	2.39
Mettl3_L	Rab21	ENSMUST00000218831	843 nt	BASIC	29.97	2.39
Mettl3_L	Cacng8	ENSMUST00000092351	1380 nt	APPRIS P1 TSL 1 (best) BASIC	29.95	2.39
Mettl3_L	B430219N15Rik	ENSMUST00000180853	1105 nt	BASIC	29.89	2.38
Mettl3_L	Glrx5	ENSMUST00000223244	793 nt	TSL 5 BASIC	29.89	2.38
Mettl3_L	Sh3glb2	ENSMUST00000163668	1733 nt	TSL 5 BASIC	29.86	2.37
Mettl3_L	Wtip	ENSMUST00000038537	1962 nt	APPRIS P1 TSL 1 (best) BASIC	29.83	2.37
Mettl3_L	Six2	ENSMUST00000024947	1812 nt	APPRIS P1 TSL 1 (best) BASIC	29.8	2.36
Mettl3_L	Fam220a	ENSMUST00000118121	919 nt	TSL 1 (best) BASIC	29.72	2.35
Mettl3_L	Pkdcc	ENSMUST00000170794	2446 nt	APPRIS P1 TSL 1 (best) BASIC	29.71	2.35
Mettl3_L	Sh3glb2	ENSMUST00000113621	1851 nt	TSL 5 BASIC	29.68	2.34
Mettl3_L	BC030336	ENSMUST00000208454	813 nt	TSL 2 BASIC	29.66	2.34
Mettl3_L	Kctd9	ENSMUST00000150768	1302 nt	APPRIS P1 TSL 5 BASIC	29.64	2.34
Mettl3_L	Cyhr1	ENSMUST00000176274	1854 nt	APPRIS ALT2 TSL 1 (best) BASIC	29.63	2.33
Mettl3_L	Nrgn	ENSMUST00000065668	1453 nt	APPRIS P1 TSL 1 (best) BASIC	29.61	2.33
Mettl3_L	Fam122a	ENSMUST00000099556	855 nt	APPRIS P1 BASIC	29.61	2.33
Mettl3_L	Gm26115	ENSMUST00000175605	87 nt	BASIC	29.57	2.32
Mettl3_L	Gsx2	ENSMUST00000160104	1182 nt	TSL 1 (best) BASIC	29.55	2.32
Mettl3_L	Gdf7	ENSMUST00000037313	1423 nt	APPRIS P2 TSL 5 BASIC	29.51	2.31
Mettl3_L	Tmed7	ENSMUST00000036030	1436 nt	TSL 5 BASIC	29.5	2.31
Mettl3_L	Crebl2	ENSMUST00000111937	612 nt	TSL 3 BASIC	29.49	2.31
Mettl3_L	Poldip2	ENSMUST00000001127	2054 nt	APPRIS P1 TSL 1 (best) BASIC	29.46	2.31
Mettl3_L	Zic2	ENSMUST00000075888	2440 nt	APPRIS P1 TSL 1 (best) BASIC	29.43	2.3
Mettl3_L	Bcl7c	ENSMUST00000061468	1132 nt	APPRIS P1 TSL 1 (best) BASIC	29.43	2.3
Mettl3_L	Olfm1	ENSMUST00000102879	1072 nt	TSL 1 (best) BASIC	29.42	2.3
Mettl3_L	Gpr137c	ENSMUST00000147957	1395 nt	APPRIS ALT2 TSL 1 (best) BASIC	29.39	2.29
Mettl3_L	Vps37d	ENSMUST00000067935	1544 nt	APPRIS P1 TSL 1 (best) BASIC	29.37	2.29
Mettl3_L	Gm8109	ENSMUST00000194076	746 nt	BASIC	29.33	2.29
Mettl3_L	Gm10524	ENSMUST00000181931	1893 nt	BASIC	29.32	2.28
Mettl3_L	Nfix	ENSMUST00000099070	1728 nt	APPRIS P1 TSL 1 (best) BASIC	29.32	2.28
Mettl3_L	Nfic	ENSMUST00000117966	1655 nt	TSL 1 (best) BASIC	29.3	2.28
Mettl3_L	B3gat3	ENSMUST00000096243	1601 nt	APPRIS P1 TSL 1 (best) BASIC	29.29	2.28
Mettl3_L	Atoh7	ENSMUST00000044059	1629 nt	APPRIS P1 BASIC	29.27	2.28
Mettl3_L	Svbp	ENSMUST00000097908	832 nt	TSL 2 BASIC	29.26	2.27
Mettl3_L	Rab12	ENSMUST00000070538	2057 nt	APPRIS ALT2 TSL 1 (best) BASIC	29.25	2.27
Mettl3_L	Mta3	ENSMUST00000112349	1728 nt	APPRIS ALT2 TSL 1 (best) BASIC	29.23	2.27
Mettl3_L	Mapk3	ENSMUST00000050201	1267 nt	APPRIS ALT2 TSL 3 BASIC	29.22	2.27
Mettl3_L	Pabpn1	ENSMUST00000022808	1030 nt	APPRIS P2 TSL 1 (best) BASIC	29.16	2.26
Mettl3_L	Ino80b	ENSMUST00000113935	1503 nt	APPRIS ALT2 TSL 1 (best) BASIC	29.15	2.26
Mettl3_L	Cdk9	ENSMUST00000009699	1733 nt	APPRIS P1 TSL 1 (best) BASIC	29.14	2.26
Mettl3_L	Hoxa4	ENSMUST00000101395	1594 nt	APPRIS P1 TSL 1 (best) BASIC	29.14	2.26
Mettl3_L	Mbd2	ENSMUST00000114946	1290 nt	TSL 1 (best) BASIC	29.12	2.25
Mettl3_L	Agap3	ENSMUST00000212381	1191 nt	TSL 5 BASIC	29.11	2.25
Mettl3_L	Trabd	ENSMUST00000165690	1941 nt	APPRIS P2 TSL 1 (best) BASIC	29.05	2.24
Mettl3_L	Sh3glb2	ENSMUST00000028214	1810 nt	APPRIS P1 TSL 1 (best) BASIC	29	2.23
Mettl3_L	Gm12339	ENSMUST00000127424	728 nt	TSL 3 BASIC	28.95	2.22
Mettl3_L	Tmem259	ENSMUST00000052885	2225 nt	APPRIS P1 TSL 1 (best) BASIC	28.95	2.22
Mettl3_L	Enho	ENSMUST00000127306	1269 nt	APPRIS P1 TSL 1 (best) BASIC	28.94	2.22
Mettl3_L	Gm17082	ENSMUST00000166043	1091 nt	BASIC	28.89	2.22
Mettl3_L	Hnrnpd	ENSMUST00000112939	1670 nt	APPRIS ALT2 TSL 5 BASIC	28.88	2.21
Mettl3_L	Fcho2	ENSMUST00000179563	1586 nt	TSL 5 BASIC	28.88	2.21
Mettl3_L	Stard10	ENSMUST00000032927	1400 nt	APPRIS P1 TSL 1 (best) BASIC	28.84	2.21
Mettl3_L	Ubtd2	ENSMUST00000051053	1012 nt	APPRIS P1 TSL 1 (best) BASIC	28.76	2.19
Mettl3_L	Gm12100	ENSMUST00000150255	1933 nt	TSL 1 (best) BASIC	28.76	2.19
Mettl3_L	CT025624.2	ENSMUST00000223609	1909 nt	BASIC	28.74	2.19
Mettl3_L	Agpat2	ENSMUST00000028286	1489 nt	APPRIS P1 TSL 1 (best) BASIC	28.73	2.19
Mettl3_L	Nkx3	ENSMUST00000060820	1718 nt	APPRIS P1 TSL 1 (best) BASIC	28.72	2.19
Mettl3_L	Uhrf2	ENSMUST00000112552	1464 nt	TSL 1 (best) BASIC	28.71	2.19
Mettl3_L	Gm42596	ENSMUST00000196305	1958 nt	BASIC	28.7	2.18
Mettl3_L	Clec2l	ENSMUST00000114874	1428 nt	APPRIS P1 TSL 2 BASIC	28.65	2.18
Mettl3_L	Gm27322	ENSMUST00000184007	104 nt	BASIC	28.64	2.18
Mettl3_L	Bzw1	ENSMUST00000186949	1492 nt	TSL 5 BASIC	28.61	2.17
Mettl3_L	Tmed7	ENSMUST00000151189	1348 nt	APPRIS P1 TSL 1 (best) BASIC	28.6	2.17
Mettl3_L	Aes	ENSMUST00000002518	1411 nt	APPRIS P1 TSL 1 (best) BASIC	28.56	2.16
Mettl3_L	Rab12	ENSMUST00000167962	2010 nt	APPRIS P2 TSL 1 (best) BASIC	28.55	2.16
Mettl3_L	Nkx1	ENSMUST00000173348	1209 nt	APPRIS P1 TSL 5 BASIC	28.53	2.16
Mettl3_L	Maz	ENSMUST00000205461	796 nt	TSL 5 BASIC	28.52	2.16
Mettl3_L	Foxd3	ENSMUST00000087285	2324 nt	APPRIS P1 BASIC	28.49	2.15
Mettl3_L	Gm24804	ENSMUST00000174982	85 nt	BASIC	28.45	2.14
Mettl3_L	Tcf15	ENSMUST00000089112	980 nt	APPRIS P1 TSL 1 (best) BASIC	28.42	2.14
Mettl3_L	G6pc3	ENSMUST00000078975	1573 nt	APPRIS P1 TSL 1 (best) BASIC	28.36	2.13
Mettl3_L	Il17d	ENSMUST00000089494	1274 nt	APPRIS P1 TSL 1 (best) BASIC	28.31	2.12
Mettl3_L	Snf8	ENSMUST00000107700	849 nt	TSL 2 BASIC	28.3	2.12
Mettl3_L	Abhd17a	ENSMUST00000191440	1529 nt	TSL 1 (best) BASIC	28.28	2.12
Mettl3_L	Grk2	ENSMUST00000171123	1439 nt	TSL 5 BASIC	28.26	2.12
Mettl3_L	Bod1	ENSMUST00000058060	1394 nt	APPRIS P1 TSL 1 (best) BASIC	28.24	2.11
Mettl3_L	Sap30l	ENSMUST00000020826	1151 nt	APPRIS P1 TSL 1 (best) BASIC	28.24	2.11
Mettl3_L	Mafa	ENSMUST00000062002	1080 nt	APPRIS P1 BASIC	28.24	2.11
Mettl3_L	Glt8d1	ENSMUST00000022476	2018 nt	APPRIS P1 TSL 1 (best) BASIC	28.18	2.1
Mettl3_L	Chmp4b	ENSMUST00000044277	1616 nt	APPRIS P1 TSL 1 (best) BASIC	28.17	2.1
Mettl3_L	Nt5dc2	ENSMUST00000227096	1848 nt	APPRIS P5 BASIC	28.16	2.1
Mettl3_L	Fbxo6	ENSMUST00000105706	1938 nt	APPRIS P1 TSL 1 (best) BASIC	28.15	2.1
Mettl3_L	Gm12184	ENSMUST00000104959	1310 nt	APPRIS P1 BASIC	28.09	2.09
Mettl3_L	Vsig8	ENSMUST00000061835	1801 nt	APPRIS P1 TSL 1 (best) BASIC	28.08	2.09
Mettl3_L	Ilk	ENSMUST00000033182	1795 nt	APPRIS P1 TSL 1 (best) BASIC	28.04	2.08
Mettl3_L	Fkbp8	ENSMUST00000119698	1799 nt	APPRIS P4 TSL 1 (best) BASIC	28.03	2.08
Mettl3_L	AC166822.3	ENSMUST00000227394	661 nt	BASIC	28.02	2.08
Mettl3_L	Gm8066	ENSMUST00000197762	485 nt	TSL 3 BASIC	28.01	2.07
Mettl3_L	Jdp2	ENSMUST00000177587	1645 nt	APPRIS P1 TSL 1 (best) BASIC	27.99	2.07
Mettl3_L	AL845457.1	ENSMUST00000197244	68 nt	BASIC	27.94	2.06
Mettl3_L	Mapk13	ENSMUST00000004986	1392 nt	APPRIS P1 TSL 1 (best) BASIC	27.94	2.06
Mettl3_L	Ndufaf6	ENSMUST00000058183	1082 nt	APPRIS P1 TSL 1 (best) BASIC	27.93	2.06
Mettl3_L	Mapk14	ENSMUST00000114758	1581 nt	TSL 1 (best) BASIC	27.93	2.06
Mettl3_L	Gm26699	ENSMUST00000180825	2291 nt	TSL 5 BASIC	27.93	2.06
Mettl3_L	Homer3	ENSMUST00000087467	880 nt	TSL 1 (best) BASIC	27.92	2.06
Mettl3_L	Rnf130	ENSMUST00000054684	1415 nt	TSL 1 (best) BASIC	27.92	2.06
Mettl3_L	AI837181	ENSMUST00000159759	1515 nt	APPRIS P1 TSL 1 (best) BASIC	27.91	2.06
Mettl3_L	Mbd3	ENSMUST00000105349	1566 nt	TSL 1 (best) BASIC	27.9	2.06
Mettl3_L	Dnttip1	ENSMUST00000109326	476 nt	TSL 1 (best) BASIC	27.9	2.06
Mettl3_L	Ino80b	ENSMUST00000032109	1038 nt	APPRIS P2 TSL 1 (best) BASIC	27.89	2.06
Mettl3_L	Atp1b3	ENSMUST00000034983	1994 nt	APPRIS P1 TSL 1 (best) BASIC	27.86	2.05
Mettl3_L	Epcam	ENSMUST00000053577	2040 nt	APPRIS P1 TSL 5 BASIC	27.86	2.05
Mettl3_L	Samd1	ENSMUST00000095228	2071 nt	APPRIS P1 TSL 5 BASIC	27.86	2.05
Mettl3_L	Ccm2l	ENSMUST00000109800	2158 nt	APPRIS P1 TSL 5 BASIC	27.83	2.05
Mettl3_L	Yif1b	ENSMUST00000108237	1086 nt	TSL 5 BASIC	27.82	2.04
Mettl3_L	Mkrn1	ENSMUST00000114822	751 nt	TSL 1 (best) BASIC	27.81	2.04
Mettl3_L	Srp9	ENSMUST00000111018	823 nt	TSL 1 (best) BASIC	27.78	2.04
Mettl3_L	Zfp131	ENSMUST00000223812	663 nt	BASIC	27.77	2.04
Mettl3_L	Ldb1	ENSMUST00000185355	2088 nt	TSL 1 (best) BASIC	27.76	2.03
Mettl3_L	Fxyd1	ENSMUST00000205439	535 nt	APPRIS P1 TSL 5 BASIC	27.75	2.03
Mettl3_L	Trp53i13	ENSMUST00000060417	1463 nt	APPRIS P2 TSL 1 (best) BASIC	27.73	2.03
Mettl3_L	Gnai2	ENSMUST00000192615	1777 nt	APPRIS P1 TSL 1 (best) BASIC	27.71	2.03
Mettl3_L	Septin3	ENSMUST00000116423	2467 nt	APPRIS P1 TSL 1 (best) BASIC	27.67	2.02
Mettl3_L	Pard6a	ENSMUST00000212430	1261 nt	APPRIS ALT1 TSL 1 (best) BASIC	27.66	2.02
Mettl3_L	Nemp1	ENSMUST00000118612	1522 nt	TSL 1 (best) BASIC	27.66	2.02
Mettl3_L	Ppp1cc	ENSMUST00000086294	1442 nt	TSL 1 (best) BASIC	27.66	2.02
Mettl3_L	Rnf215	ENSMUST00000003677	1874 nt	APPRIS P1 TSL 1 (best) BASIC	27.66	2.02
Mettl3_L	Snx24	ENSMUST00000165032	1880 nt	APPRIS P1 TSL 1 (best) BASIC	27.64	2.01
Mettl3_L	Carnmt1	ENSMUST00000025632	2090 nt	APPRIS P1 TSL 1 (best) BASIC	27.63	2.01
Mettl3_L	Zfp131	ENSMUST00000224946	1783 nt	BASIC	27.61	2.01
Mettl3_L	Gm42984	ENSMUST00000195990	987 nt	TSL 1 (best) BASIC	27.6	2.01
Mettl3_L	Rnf130	ENSMUST00000102776	1502 nt	APPRIS P1 TSL 1 (best) BASIC	27.59	2.01
Mettl3_L	Srsf9	ENSMUST00000031513	1162 nt	APPRIS P1 TSL 1 (best) BASIC	27.56	2
Mettl3_L	Vdac3	ENSMUST00000179233	1423 nt	APPRIS ALT1 TSL 1 (best) BASIC	27.55	2
Mettl3_L	Exosc6	ENSMUST00000210390	1326 nt	APPRIS P1 BASIC	27.54	2
Mettl3_L	Vstm2l	ENSMUST00000109523	1363 nt	APPRIS P1 TSL 5 BASIC	27.53	2
Mettl3_L	Ube2ql1	ENSMUST00000065118	2674 nt	APPRIS P1 TSL 1 (best) BASIC	27.52	2
Mettl3_L	Gltp	ENSMUST00000112214	944 nt	TSL 3 BASIC	27.47	1.99
Mettl3_L	1700069B07Rik	ENSMUST00000191155	939 nt	BASIC	27.43	1.98
Mettl3_L	Cadm4	ENSMUST00000068023	2161 nt	APPRIS P1 TSL 1 (best) BASIC	27.41	1.98
Mettl3_L	Gm16148	ENSMUST00000119653	893 nt	BASIC	27.41	1.98
Mettl3_L	Coq10a	ENSMUST00000220227	1434 nt	APPRIS ALT2 TSL 5 BASIC	27.41	1.98
Mettl3_L	Popdc3	ENSMUST00000161803	1369 nt	TSL 1 (best) BASIC	27.4	1.98
Mettl3_L	2210008F06Rik	ENSMUST00000180805	1082 nt	TSL 1 (best) BASIC	27.4	1.98
Mettl3_L	Chrna5	ENSMUST00000213960	1737 nt	APPRIS ALT2 TSL 1 (best) BASIC	27.39	1.98
Mettl3_L	1700028N14Rik	ENSMUST00000139621	747 nt	TSL 1 (best) BASIC	27.37	1.97
Mettl3_L	Cenpv	ENSMUST00000018653	1032 nt	APPRIS P1 TSL 1 (best) BASIC	27.37	1.97
Mettl3_L	Rab22a	ENSMUST00000109110	849 nt	TSL 5 BASIC	27.35	1.97
Mettl3_L	Peli2	ENSMUST00000226513	1320 nt	BASIC	27.35	1.97
Mettl3_L	Mkrn1	ENSMUST00000051671	1511 nt	TSL 1 (best) BASIC	27.34	1.97
Mettl3_L	Lrrc1	ENSMUST00000183734	2113 nt	TSL 1 (best) BASIC	27.34	1.97
Mettl3_L	Btf3	ENSMUST00000022163	1091 nt	TSL 1 (best) BASIC	27.33	1.97
Mettl3_L	9230104M06Rik	ENSMUST00000180971	1963 nt	BASIC	27.33	1.97
Mettl3_L	Tcfl5	ENSMUST00000037877	2225 nt	APPRIS P1 TSL 1 (best) BASIC	27.3	1.96
Mettl3_L	Gm26566	ENSMUST00000181601	1038 nt	APPRIS P1 BASIC	27.29	1.96
Mettl3_L	Rpia	ENSMUST00000066134	1829 nt	APPRIS P1 TSL 1 (best) BASIC	27.29	1.96
Mettl3_L	Casp9	ENSMUST00000097805	1498 nt	TSL 1 (best) BASIC	27.27	1.96
Mettl3_L	Emx1	ENSMUST00000045942	1561 nt	APPRIS P1 TSL 1 (best) BASIC	27.26	1.95
Mettl3_L	Sh3glb2	ENSMUST00000113620	1694 nt	TSL 1 (best) BASIC	27.25	1.95
Mettl3_L	Ldb1	ENSMUST00000156585	2014 nt	TSL 1 (best) BASIC	27.25	1.95
Mettl3_L	Cgref1	ENSMUST00000031051	1442 nt	APPRIS P1 TSL 1 (best) BASIC	27.24	1.95
Mettl3_L	Gm26588	ENSMUST00000181064	2098 nt	TSL 1 (best) BASIC	27.21	1.95
Mettl3_L	Mipep	ENSMUST00000225043	1548 nt	BASIC	27.21	1.95
Mettl3_L	Shf	ENSMUST00000048635	1431 nt	APPRIS P2 TSL 1 (best) BASIC	27.19	1.94
Mettl3_L	Gtf2a2	ENSMUST00000119413	1034 nt	APPRIS P1 TSL 1 (best) BASIC	27.19	1.94
Mettl3_L	Rpl19	ENSMUST00000167150	625 nt	BASIC	27.18	1.94
Mettl3_L	Fam60a	ENSMUST00000111562	906 nt	APPRIS P1 TSL 3 BASIC	27.17	1.94
Mettl3_L	Tdp2	ENSMUST00000223804	1136 nt	BASIC	27.17	1.94
Mettl3_L	Ube2q2	ENSMUST00000121677	1680 nt	APPRIS ALT2 TSL 5 BASIC	27.16	1.94
Mettl3_L	Fam241a	ENSMUST00000199273	2234 nt	APPRIS P1 TSL 1 (best) BASIC	27.14	1.94
Mettl3_L	Mapkapk5	ENSMUST00000031410	2234 nt	APPRIS P2 TSL 1 (best) BASIC	27.14	1.94
Mettl3_L	Eif2ak3	ENSMUST00000162950	927 nt	TSL 1 (best) BASIC	27.13	1.93
Mettl3_L	Gm266	ENSMUST00000010673	1215 nt	APPRIS P1 BASIC	27.12	1.93
Mettl3_L	Slc25a28	ENSMUST00000046038	1514 nt	APPRIS P1 TSL 1 (best) BASIC	27.11	1.93
Mettl3_L	Gm42517	ENSMUST00000197216	1850 nt	APPRIS P1 BASIC	27.1	1.93
Mettl3_L	Ccdc122	ENSMUST00000095625	1195 nt	APPRIS ALT2 TSL 1 (best) BASIC	27.08	1.93
Mettl3_L	Gm5601	ENSMUST00000207161	1437 nt	TSL 1 (best) BASIC	27.07	1.92
Mettl3_L	CT030161.2	ENSMUST00000218666	735 nt	TSL 3 BASIC	27.07	1.92
Mettl3_L	Stk24	ENSMUST00000079817	2676 nt	APPRIS P1 TSL 1 (best) BASIC	27.06	1.92
Mettl3_L	Gm10762	ENSMUST00000099385	1133 nt	APPRIS P1 BASIC	27.06	1.92
Mettl3_L	Msantd2	ENSMUST00000048604	2291 nt	APPRIS P1 TSL 1 (best) BASIC	27.05	1.92
Mettl3_L	Pradc1	ENSMUST00000032080	1038 nt	APPRIS P1 TSL 1 (best) BASIC	27.03	1.92
Mettl3_L	Syt7	ENSMUST00000073899	1605 nt	APPRIS P1 TSL 1 (best) BASIC	27.02	1.92
Mettl3_L	1700016A09Rik	ENSMUST00000192004	835 nt	BASIC	27.01	1.91
Mettl3_L	Dapk3	ENSMUST00000219850	1482 nt	APPRIS P1 TSL 1 (best) BASIC	27	1.91
Mettl3_L	Kcnmb4os2	ENSMUST00000080943	1571 nt	TSL 5 BASIC	26.99	1.91
Mettl3_L	Egln2	ENSMUST00000080058	2107 nt	APPRIS P1 TSL 1 (best) BASIC	26.98	1.91
Mettl3_L	Crlf1	ENSMUST00000008032	1644 nt	APPRIS P1 TSL 1 (best) BASIC	26.98	1.91
Mettl3_L	Calm3	ENSMUST00000019514	2290 nt	APPRIS P1 TSL 1 (best) BASIC	26.97	1.91
Mettl3_L	Tmeff1	ENSMUST00000123476	1224 nt	APPRIS P1 TSL 1 (best) BASIC	26.95	1.9
Mettl3_L	A530058N18Rik	ENSMUST00000128469	646 nt	TSL 2 BASIC	26.95	1.9
Mettl3_L	Lsm4	ENSMUST00000210071	575 nt	TSL 5 BASIC	26.94	1.9
Mettl3_L	Gm527	ENSMUST00000220993	1090 nt	TSL 5 BASIC	26.92	1.9
Mettl3_L	1190005I06Rik	ENSMUST00000123927	844 nt	APPRIS P2 TSL 1 (best) BASIC	26.9	1.9
Mettl3_L	Nrtn	ENSMUST00000044752	1023 nt	APPRIS P1 TSL 1 (best) BASIC	26.9	1.9
Mettl3_L	Abhd17a	ENSMUST00000003436	1468 nt	APPRIS P1 TSL 1 (best) BASIC	26.89	1.9
Mettl3_L	Orai1	ENSMUST00000121652	1875 nt	APPRIS P1 TSL 1 (best) BASIC	26.88	1.89
Mettl3_L	Wsb2	ENSMUST00000031309	2421 nt	APPRIS P2 TSL 1 (best) BASIC	26.88	1.89
Mettl3_L	Fcho2	ENSMUST00000109403	1523 nt	TSL 5 BASIC	26.87	1.89
Mettl3_L	Azin2	ENSMUST00000030581	2063 nt	APPRIS P1 TSL 1 (best) BASIC	26.85	1.89
Mettl3_L	Tprgl	ENSMUST00000030896	1724 nt	APPRIS P1 TSL 1 (best) BASIC	26.84	1.89
Mettl3_L	A530058N18Rik	ENSMUST00000152254	1211 nt	TSL 1 (best) BASIC	26.82	1.88
Mettl3_L	Trp53rkb	ENSMUST00000065753	1375 nt	TSL 1 (best) BASIC	26.81	1.88
Mettl3_L	Gnai2	ENSMUST00000055704	2215 nt	APPRIS P1 TSL 1 (best) BASIC	26.81	1.88
Mettl3_L	AC150314.2	ENSMUST00000214135	834 nt	TSL 5 BASIC	26.78	1.88
Mettl3_L	Gm45855	ENSMUST00000212546	880 nt	BASIC	26.77	1.88
Mettl3_L	Mocs3	ENSMUST00000099071	1973 nt	APPRIS P1 BASIC	26.77	1.88
Mettl3_L	Hoxa13	ENSMUST00000047993	1309 nt	APPRIS ALT2 TSL 5 BASIC	26.76	1.87
Mettl3_L	Lactb	ENSMUST00000215172	1806 nt	TSL 1 (best) BASIC	26.76	1.87
Mettl3_L	Tnfsfm13	ENSMUST00000108649	1049 nt	APPRIS ALT2 TSL 5 BASIC	26.75	1.87
Mettl3_L	Aard	ENSMUST00000090025	1348 nt	APPRIS P1 TSL 1 (best) BASIC	26.73	1.87
Mettl3_L	Dtnbp1	ENSMUST00000072329	1362 nt	APPRIS P2 TSL 1 (best) BASIC	26.72	1.87
Mettl3_L	Dhrs13	ENSMUST00000122342	1791 nt	TSL 1 (best) BASIC	26.71	1.87
Mettl3_L	Cdk2ap1	ENSMUST00000031341	1315 nt	APPRIS P2 TSL 1 (best) BASIC	26.71	1.87
Mettl3_L	Ctbp1	ENSMUST00000201575	2091 nt	TSL 1 (best) BASIC	26.71	1.87
Mettl3_L	Gm9397	ENSMUST00000200125	605 nt	BASIC	26.69	1.86
Mettl3_L	Smarcc2	ENSMUST00000218228	603 nt	TSL 5 BASIC	26.69	1.86
Mettl3_L	Macrod2	ENSMUST00000110063	845 nt	TSL 5 BASIC	26.66	1.86
Mettl3_L	Tnfsf12	ENSMUST00000181810	1435 nt	APPRIS P1 TSL 1 (best) BASIC	26.65	1.86
Mettl3_L	Dedd	ENSMUST00000064950	1618 nt	APPRIS P1 TSL 1 (best) BASIC	26.65	1.86
Mettl3_L	Fndc10	ENSMUST00000099265	2140 nt	APPRIS P1 BASIC	26.65	1.86
Mettl3_L	E330040D14Rik	ENSMUST00000192299	1374 nt	BASIC	26.64	1.86
Mettl3_L	1110008F13Rik	ENSMUST00000029165	1045 nt	APPRIS P1 TSL 1 (best) BASIC	26.64	1.86
Mettl3_L	Fbxo6	ENSMUST00000030858	1346 nt	APPRIS P1 TSL 1 (best) BASIC	26.63	1.85
Mettl3_L	Capns1	ENSMUST00000001845	1600 nt	APPRIS P2 TSL 5 BASIC	26.58	1.85
Mettl3_L	Raly	ENSMUST00000109701	1709 nt	APPRIS P3 TSL 1 (best) BASIC	26.57	1.84
Mettl3_L	4932443I19Rik	ENSMUST00000166277	799 nt	APPRIS P2 TSL 1 (best) BASIC	26.57	1.84
Mettl3_L	Ubl4a	ENSMUST00000178691	1038 nt	APPRIS P1 TSL 2 BASIC	26.57	1.84
Mettl3_L	Vsig8	ENSMUST00000177086	1519 nt	TSL 1 (best) BASIC	26.56	1.84
Mettl3_L	Cds2	ENSMUST00000110158	1247 nt	TSL 1 (best) BASIC	26.55	1.84
Mettl3_L	Ube2f	ENSMUST00000171112	1547 nt	APPRIS P1 TSL 1 (best) BASIC	26.54	1.84
Mettl3_L	BC037032	ENSMUST00000187080	508 nt	TSL 5 BASIC	26.53	1.84
Mettl3_L	Marchf2	ENSMUST00000173015	1418 nt	TSL 3 BASIC	26.53	1.84
Mettl3_L	Dlx4	ENSMUST00000021241	2282 nt	APPRIS P1 TSL 1 (best) BASIC	26.53	1.84
Mettl3_L	Mthfd2l	ENSMUST00000202781	688 nt	TSL 1 (best) BASIC	26.52	1.84
Mettl3_L	Qrich1	ENSMUST00000194385	975 nt	TSL 2 BASIC	26.51	1.83
Mettl3_L	Dut	ENSMUST00000082122	1020 nt	TSL 1 (best) BASIC	26.51	1.83
Mettl3_L	Frs3	ENSMUST00000113296	2144 nt	APPRIS P1 TSL 1 (best) BASIC	26.51	1.83
Mettl3_L	Gm20503	ENSMUST00000174664	1294 nt	APPRIS P1 TSL 5 BASIC	26.5	1.83
Mettl3_L	1810026B05Rik	ENSMUST00000184554	782 nt	TSL 3 BASIC	26.5	1.83
Mettl3_L	Crip2	ENSMUST00000084882	1439 nt	APPRIS P1 TSL 1 (best) BASIC	26.49	1.83
Mettl3_L	Ranbp1	ENSMUST00000115645	1085 nt	APPRIS P1 TSL 1 (best) BASIC	26.49	1.83
Mettl3_L	Brsk2	ENSMUST00000078200	2363 nt	APPRIS P4 TSL 1 (best) BASIC	26.48	1.83
Mettl3_L	E2f4	ENSMUST00000015003	1993 nt	APPRIS P1 TSL 1 (best) BASIC	26.47	1.83
Mettl3_L	Orai1	ENSMUST00000051016	1482 nt	APPRIS P1 TSL 1 (best) BASIC	26.47	1.83
Mettl3_L	Rundc3a	ENSMUST00000006750	2046 nt	APPRIS P2 TSL 1 (best) BASIC	26.44	1.82
Mettl3_L	C2cd4d	ENSMUST00000169433	1321 nt	APPRIS P1 TSL 3 BASIC	26.44	1.82
Mettl3_L	Tnfsfm13	ENSMUST00000174159	1470 nt	APPRIS ALT2 TSL 2 BASIC	26.44	1.82
Mettl3_L	Ssbp3	ENSMUST00000097934	1742 nt	APPRIS ALT2 TSL 5 BASIC	26.44	1.82
Mettl3_L	Gng13	ENSMUST00000115108	347 nt	APPRIS P1 TSL 1 (best) BASIC	26.43	1.82
Mettl3_L	Ppp1r14b	ENSMUST00000070850	919 nt	APPRIS P1 TSL 1 (best) BASIC	26.42	1.82
Mettl3_L	Gkap1	ENSMUST00000091579	1523 nt	APPRIS P1 TSL 1 (best) BASIC	26.42	1.82
Mettl3_L	Tmco6	ENSMUST00000007046	1817 nt	APPRIS P1 TSL 1 (best) BASIC	26.41	1.82
Mettl3_L	Dennd1b	ENSMUST00000200533	1853 nt	TSL 1 (best) BASIC	26.4	1.82
Mettl3_L	Gm26859	ENSMUST00000181743	1852 nt	TSL 5 BASIC	26.4	1.82
Mettl3_L	C1qtnf5	ENSMUST00000114815	1215 nt	APPRIS P1 TSL 1 (best) BASIC	26.39	1.82
Mettl3_L	Gm24970	ENSMUST00000175582	82 nt	BASIC	26.39	1.82
Mettl3_L	2810459M11Rik	ENSMUST00000027429	1225 nt	APPRIS ALT2 TSL 1 (best) BASIC	26.39	1.82
Mettl3_L	Mxra7	ENSMUST00000047715	757 nt	APPRIS ALT2 TSL 1 (best) BASIC	26.39	1.82
Mettl3_L	Rbfox2	ENSMUST00000048145	1720 nt	TSL 1 (best) BASIC	26.38	1.81
Mettl3_L	Bok	ENSMUST00000027499	1468 nt	APPRIS P1 TSL 1 (best) BASIC	26.37	1.81
Mettl3_L	1810026B05Rik	ENSMUST00000187421	519 nt	TSL 3 BASIC	26.37	1.81
Mettl3_L	Ppp2r2d	ENSMUST00000041097	2081 nt	APPRIS P1 TSL 1 (best) BASIC	26.36	1.81
Mettl3_L	Mon2	ENSMUST00000219203	1844 nt	TSL 1 (best) BASIC	26.36	1.81
Mettl3_L	Sowahd	ENSMUST00000060057	1574 nt	APPRIS P1 BASIC	26.36	1.81
Mettl3_L	C330011M18Rik	ENSMUST00000071067	1849 nt	TSL 1 (best) BASIC	26.35	1.81
Mettl3_L	Pwwp2a	ENSMUST00000094294	1814 nt	TSL 5 BASIC	26.35	1.81
Mettl3_L	Spg7	ENSMUST00000108868	845 nt	TSL 2 BASIC	26.35	1.81
Mettl3_L	Tmem243	ENSMUST00000115365	1040 nt	APPRIS P1 TSL 2 BASIC	26.33	1.81
Mettl3_L	Hrh3	ENSMUST00000171736	906 nt	TSL 5 BASIC	26.33	1.81
Mettl3_L	Rnd2	ENSMUST00000001347	1394 nt	APPRIS P1 TSL 1 (best) BASIC	26.33	1.8
Mettl3_L	Tsen34	ENSMUST00000108629	1238 nt	TSL 1 (best) BASIC	26.32	1.8
Mettl3_L	Stard3nl	ENSMUST00000222869	1030 nt	TSL 5 BASIC	26.32	1.8
Mettl3_L	Bok	ENSMUST00000201863	883 nt	APPRIS P1 TSL 5 BASIC	26.3	1.8
Mettl3_L	A330023F24Rik	ENSMUST00000181226	955 nt	TSL 1 (best) BASIC	26.29	1.8
Mettl3_L	Pradc1	ENSMUST00000113770	610 nt	TSL 1 (best) BASIC	26.27	1.8
Mettl3_L	Prelid3b	ENSMUST00000016401	1553 nt	APPRIS P1 TSL 1 (best) BASIC	26.27	1.8
Mettl3_L	Gm2415	ENSMUST00000190235	2004 nt	BASIC	26.26	1.79
Mettl3_L	Septin11	ENSMUST00000202308	1792 nt	APPRIS ALT1 TSL 5 BASIC	26.26	1.79
Mettl3_L	6530409C15Rik	ENSMUST00000143551	1573 nt	TSL 1 (best) BASIC	26.26	1.79
Mettl3_L	Lmo2	ENSMUST00000111139	1434 nt	TSL 5 BASIC	26.25	1.79
Mettl3_L	Ube2m	ENSMUST00000005714	1472 nt	APPRIS P1 TSL 1 (best) BASIC	26.24	1.79
Mettl3_L	Cetn4	ENSMUST00000075537	762 nt	TSL 3 BASIC	26.24	1.79
Mettl3_L	Junos	ENSMUST00000128094	830 nt	TSL 1 (best) BASIC	26.23	1.79
Mettl3_L	Tmem59	ENSMUST00000030361	1775 nt	APPRIS P1 TSL 1 (best) BASIC	26.22	1.79
Mettl3_L	Gm527	ENSMUST00000058135	1468 nt	APPRIS P1 TSL 1 (best) BASIC	26.22	1.79
Mettl3_L	Mapk3	ENSMUST00000057669	1800 nt	APPRIS P2 TSL 1 (best) BASIC	26.21	1.79
Mettl3_L	Cib1	ENSMUST00000065163	1047 nt	APPRIS P1 TSL 1 (best) BASIC	26.2	1.78
Mettl3_L	Hnrnpd	ENSMUST00000072750	1537 nt	APPRIS ALT2 TSL 3 BASIC	26.19	1.78
Mettl3_L	Macrod1	ENSMUST00000040261	1274 nt	APPRIS P1 TSL 1 (best) BASIC	26.18	1.78
Mettl3_L	Zxdb	ENSMUST00000101388	5619 nt	APPRIS P1 BASIC	26.18	1.78
Mettl3_L	Znrf3	ENSMUST00000143746	1022 nt	TSL 1 (best) BASIC	26.17	1.78
Mettl3_L	Adgrb2	ENSMUST00000120204	5170 nt	APPRIS ALT2 TSL 1 (best) BASIC	26.17	1.78
Mettl3_L	Evx2	ENSMUST00000173623	1428 nt	APPRIS P2 TSL 1 (best) BASIC	26.16	1.78
Mettl3_L	Dlx6os2	ENSMUST00000178206	1354 nt	BASIC	26.16	1.78
Mettl3_L	Spata1	ENSMUST00000029839	1920 nt	APPRIS P1 TSL 1 (best) BASIC	26.16	1.78
Mettl3_L	Gm12523	ENSMUST00000148844	599 nt	TSL 5 BASIC	26.15	1.78
Mettl3_L	Gm6658	ENSMUST00000209493	1885 nt	BASIC	26.12	1.77
Mettl3_L	Six3	ENSMUST00000175898	2419 nt	APPRIS P2 TSL 1 (best) BASIC	26.11	1.77
Mettl3_L	Gltp	ENSMUST00000012028	1762 nt	APPRIS P1 TSL 1 (best) BASIC	26.1	1.77
Mettl3_L	Ccz1	ENSMUST00000031621	1769 nt	APPRIS P1 TSL 1 (best) BASIC	26.09	1.77
Mettl3_L	Gm5814	ENSMUST00000177586	378 nt	APPRIS P1 BASIC	26.08	1.77
Mettl3_L	AY074887	ENSMUST00000054018	769 nt	APPRIS P1 BASIC	26.07	1.76
Mettl3_L	Ildr2	ENSMUST00000195557	1947 nt	APPRIS ALT2 TSL 1 (best) BASIC	26.06	1.76
Mettl3_L	Gm7334	ENSMUST00000061681	1356 nt	APPRIS P1 BASIC	26.06	1.76
Mettl3_L	Phlda1	ENSMUST00000164773	1949 nt	APPRIS P1 TSL 1 (best) BASIC	26.04	1.76
Mettl3_L	Nectin3	ENSMUST00000096052	1746 nt	APPRIS ALT2 TSL 1 (best) BASIC	26.03	1.76
Mettl3_L	Gm43863	ENSMUST00000203822	1192 nt	BASIC	26.03	1.76
Mettl3_L	Srp9	ENSMUST00000027792	1367 nt	APPRIS P1 TSL 1 (best) BASIC	26.03	1.76
Mettl3_L	Twist1	ENSMUST00000049089	1628 nt	APPRIS P1 TSL 1 (best) BASIC	26.01	1.75
Mettl3_L	Paip1	ENSMUST00000126957	1731 nt	TSL 5 BASIC	26	1.75
Mettl3_L	Scx	ENSMUST00000043089	1136 nt	APPRIS P1 TSL 1 (best) BASIC	25.99	1.75
Mettl3_L	Ube2e2	ENSMUST00000150727	1523 nt	APPRIS P1 TSL 1 (best) BASIC	25.98	1.75
Mettl3_L	Ccm2	ENSMUST00000000388	1858 nt	APPRIS P1 TSL 1 (best) BASIC	25.98	1.75
Mettl3_L	Fam136a	ENSMUST00000071492	1643 nt	APPRIS P1 TSL 1 (best) BASIC	25.96	1.75
Mettl3_L	2310050C09Rik	ENSMUST00000163439	1078 nt	APPRIS P1 TSL 2 BASIC	25.95	1.74
Mettl3_L	A530058N18Rik	ENSMUST00000141209	709 nt	TSL 5 BASIC	25.94	1.74
Mettl3_L	Hspd1	ENSMUST00000027123	2423 nt	APPRIS P1 TSL 1 (best) BASIC	25.94	1.74
Mettl3_L	Gm15672	ENSMUST00000151512	1354 nt	TSL 1 (best) BASIC	25.93	1.74
Mettl3_L	Gm9939	ENSMUST00000067161	1154 nt	BASIC	25.92	1.74
Mettl3_L	Fbll1	ENSMUST00000160726	1503 nt	APPRIS P1 BASIC	25.92	1.74
Mettl3_L	Tlx1	ENSMUST00000026236	2065 nt	APPRIS P1 TSL 1 (best) BASIC	25.91	1.74
Mettl3_L	Bcl7c	ENSMUST00000207019	654 nt	TSL 3 BASIC	25.91	1.74
Mettl3_L	Tcte2	ENSMUST00000130033	1462 nt	APPRIS ALT2 TSL 1 (best) BASIC	25.91	1.74
Mettl3_L	Il3ra	ENSMUST00000090591	1614 nt	APPRIS P2 TSL 1 (best) BASIC	25.9	1.74
Mettl3_L	Gm29254	ENSMUST00000189302	883 nt	TSL 1 (best) BASIC	25.9	1.74
Mettl3_L	Cdv3	ENSMUST00000189896	1023 nt	APPRIS ALT2 TSL 1 (best) BASIC	25.9	1.74
Mettl3_L	Tgfbr1	ENSMUST00000126171	1829 nt	TSL 5 BASIC	25.9	1.74
Mettl3_L	Egr3	ENSMUST00000035908	1509 nt	APPRIS ALT1 TSL 1 (best) BASIC	25.89	1.74
Mettl3_L	Rab7	ENSMUST00000113598	2031 nt	APPRIS P1 TSL 1 (best) BASIC	25.89	1.74
Mettl3_L	Gm8503	ENSMUST00000118131	455 nt	BASIC	25.88	1.73
Mettl3_L	Tpm1	ENSMUST00000113707	1898 nt	TSL 1 (best) BASIC	25.86	1.73
Mettl3_L	AC157572.2	ENSMUST00000226970	908 nt	BASIC	25.85	1.73
Mettl3_L	Hmx1	ENSMUST00000087674	1526 nt	APPRIS P1 TSL 1 (best) BASIC	25.84	1.73
Mettl3_L	Tcte3	ENSMUST00000040746	788 nt	APPRIS P1 TSL 1 (best) BASIC	25.84	1.73
Mettl3_L	Raly	ENSMUST00000058089	1747 nt	APPRIS P3 TSL 1 (best) BASIC	25.84	1.73
Mettl3_L	Tcte3	ENSMUST00000097398	632 nt	TSL 1 (best) BASIC	25.84	1.73
Mettl3_L	Raly	ENSMUST00000116389	1759 nt	APPRIS ALT2 TSL 5 BASIC	25.84	1.73
Mettl3_L	Reep6	ENSMUST00000105355	2127 nt	APPRIS ALT2 TSL 1 (best) BASIC	25.84	1.73
Mettl3_L	Reep6	ENSMUST00000105357	2127 nt	TSL 1 (best) BASIC	25.84	1.73
Mettl3_L	Zfyve21	ENSMUST00000021714	1308 nt	APPRIS P2 TSL 1 (best) BASIC	25.83	1.73
Mettl3_L	Eif5a	ENSMUST00000043419	1437 nt	APPRIS P1 TSL 1 (best) BASIC	25.82	1.72
Mettl3_L	Plpp2	ENSMUST00000063879	1654 nt	APPRIS P3 TSL 1 (best) BASIC	25.82	1.72
Mettl3_L	Eid2	ENSMUST00000059596	1392 nt	APPRIS P1 BASIC	25.82	1.72
Mettl3_L	Crem	ENSMUST00000149803	1422 nt	TSL 1 (best) BASIC	25.81	1.72
Mettl3_L	Tspan3	ENSMUST00000034876	1716 nt	APPRIS P1 TSL 1 (best) BASIC	25.81	1.72
Mettl3_L	Gm2018	ENSMUST00000140754	478 nt	TSL 2 BASIC	25.8	1.72
Mettl3_L	Nrg3	ENSMUST00000168810	2175 nt	APPRIS ALT2 TSL 1 (best) BASIC	25.79	1.72
Mettl3_L	Uba52	ENSMUST00000129909	705 nt	APPRIS P1 TSL 2 BASIC	25.79	1.72
Mettl3_L	Akt1s1	ENSMUST00000107880	1757 nt	APPRIS P3 TSL 1 (best) BASIC	25.79	1.72
Mettl3_L	St3gal5	ENSMUST00000069994	2258 nt	APPRIS P3 TSL 1 (best) BASIC	25.79	1.72
Mettl3_L	Uba52	ENSMUST00000140679	697 nt	APPRIS P1 TSL 2 BASIC	25.78	1.72
Mettl3_L	Dleu2	ENSMUST00000182537	318 nt	TSL 2 BASIC	25.77	1.72
Mettl3_L	Kmt5a	ENSMUST00000100709	1425 nt	TSL 1 (best) BASIC	25.77	1.72
Mettl3_L	Pitpna	ENSMUST00000179445	1665 nt	APPRIS ALT1 TSL 5 BASIC	25.77	1.72
Mettl3_L	Gm5987	ENSMUST00000196433	1151 nt	BASIC	25.76	1.71
Mettl3_L	Pfn2	ENSMUST00000119344	1879 nt	TSL 1 (best) BASIC	25.76	1.71
Mettl3_L	Hoxd8	ENSMUST00000019749	2634 nt	APPRIS P3 TSL 1 (best) BASIC	25.75	1.71
Mettl3_L	Rhobtb3	ENSMUST00000109606	1676 nt	TSL 1 (best) BASIC	25.74	1.71
Mettl3_L	Dazap1	ENSMUST00000105361	1537 nt	APPRIS ALT1 TSL 1 (best) BASIC	25.74	1.71
Mettl3_L	A430072P03Rik	ENSMUST00000161480	1510 nt	TSL 1 (best) BASIC	25.74	1.71
Mettl3_L	Nelfe	ENSMUST00000173357	1399 nt	APPRIS P1 TSL 1 (best) BASIC	25.74	1.71
Mettl3_L	Stard3nl	ENSMUST00000039694	1327 nt	APPRIS P1 TSL 1 (best) BASIC	25.74	1.71
Mettl3_L	Naa20	ENSMUST00000002805	1172 nt	TSL 1 (best) BASIC	25.74	1.71
Mettl3_L	Gm6821	ENSMUST00000107540	542 nt	BASIC	25.73	1.71
Mettl3_L	Fcnaos	ENSMUST00000127642	1351 nt	TSL 1 (best) BASIC	25.71	1.71
Mettl3_L	4930542C12Rik	ENSMUST00000171096	1203 nt	BASIC	25.7	1.7
Mettl3_L	Triobp	ENSMUST00000130663	1660 nt	APPRIS ALT2 TSL 5 BASIC	25.7	1.7
Mettl3_L	Lactb	ENSMUST00000034929	2031 nt	APPRIS P1 TSL 1 (best) BASIC	25.69	1.7
Mettl3_L	A530058N18Rik	ENSMUST00000131299	1387 nt	TSL 2 BASIC	25.69	1.7
Mettl3_L	Cpsf4	ENSMUST00000070487	1606 nt	TSL 1 (best) BASIC	25.67	1.7
Mettl3_L	Snx3	ENSMUST00000019939	1401 nt	APPRIS P1 TSL 1 (best) BASIC	25.67	1.7
Mettl3_L	Tceal5	ENSMUST00000066819	1044 nt	APPRIS P1 TSL 1 (best) BASIC	25.67	1.7
Mettl3_L	Ywhaq	ENSMUST00000103002	2110 nt	APPRIS P1 TSL 1 (best) BASIC	25.67	1.7
Mettl3_L	Gm30346	ENSMUST00000218641	1699 nt	BASIC	25.67	1.7
Mettl3_L	Phf10	ENSMUST00000024657	1663 nt	APPRIS P1 TSL 1 (best) BASIC	25.65	1.7
Mettl3_L	Tbcel	ENSMUST00000128959	1535 nt	APPRIS P1 TSL 5 BASIC	25.63	1.69
Mettl3_L	Bod1	ENSMUST00000109415	799 nt	APPRIS P1 TSL 2 BASIC	25.63	1.69
Mettl3_L	Stard10	ENSMUST00000164479	1375 nt	APPRIS P1 TSL 1 (best) BASIC	25.62	1.69
Mettl3_L	Cyp26a1	ENSMUST00000025946	1773 nt	APPRIS P1 TSL 1 (best) BASIC	25.61	1.69
Mettl3_L	Gm42809	ENSMUST00000198429	1138 nt	BASIC	25.61	1.69
Mettl3_L	Fam117a	ENSMUST00000037502	2317 nt	APPRIS P1 TSL 1 (best) BASIC	25.61	1.69
Mettl3_L	4930577N17Rik	ENSMUST00000139771	1625 nt	BASIC	25.6	1.69
Mettl3_L	Stradb	ENSMUST00000114296	1348 nt	TSL 1 (best) BASIC	25.59	1.69
Mettl3_L	Rbm17	ENSMUST00000040314	1599 nt	APPRIS P1 TSL 1 (best) BASIC	25.58	1.69
Mettl3_L	5730480H06Rik	ENSMUST00000030968	1616 nt	APPRIS P1 TSL 1 (best) BASIC	25.58	1.69
Mettl3_L	Amigo1	ENSMUST00000106659	1360 nt	TSL 1 (best) BASIC	25.57	1.68
Mettl3_L	Gm17110	ENSMUST00000171248	735 nt	TSL 3 BASIC	25.57	1.68
Mettl3_L	Gm26508	ENSMUST00000181285	1516 nt	TSL 5 BASIC	25.57	1.68
Mettl3_L	Ldb1	ENSMUST00000152946	2108 nt	APPRIS ALT1 TSL 5 BASIC	25.57	1.68
Mettl3_L	Mtch1	ENSMUST00000095427	1922 nt	APPRIS P3 TSL 1 (best) BASIC	25.55	1.68
Mettl3_L	Gnas	ENSMUST00000109085	1789 nt	APPRIS ALT1 TSL 1 (best) BASIC	25.54	1.68
Mettl3_L	Gm31266	ENSMUST00000192060	656 nt	TSL 5 BASIC	25.54	1.68
Mettl3_L	Bckdhb	ENSMUST00000190637	1477 nt	APPRIS ALT2 TSL 1 (best) BASIC	25.53	1.68
Mettl3_L	Eif4e2	ENSMUST00000113230	1569 nt	TSL 1 (best) BASIC	25.52	1.68
Mettl3_L	Apcdd1	ENSMUST00000163716	1888 nt	APPRIS P1 TSL 1 (best) BASIC	25.52	1.68
Mettl3_L	Kras	ENSMUST00000203147	817 nt	TSL 5 BASIC	25.52	1.68
Mettl3_L	Sugct	ENSMUST00000220514	1351 nt	TSL 1 (best) BASIC	25.52	1.68
Mettl3_L	Gskip	ENSMUST00000222284	1064 nt	TSL 1 (best) BASIC	25.51	1.67
Mettl3_L	C530008M17Rik	ENSMUST00000086909	1844 nt	BASIC	25.51	1.67
Mettl3_L	Ythdf1	ENSMUST00000108876	2272 nt	TSL 1 (best) BASIC	25.51	1.67
Mettl3_L	Cops6	ENSMUST00000110951	1098 nt	APPRIS ALT2 TSL 1 (best) BASIC	25.5	1.67
Mettl3_L	Ring1	ENSMUST00000025183	2034 nt	APPRIS P1 TSL 1 (best) BASIC	25.5	1.67
Mettl3_L	Rpsa	ENSMUST00000217317	1599 nt	APPRIS P1 TSL 1 (best) BASIC	25.49	1.67
Mettl3_L	Hnrnpa0	ENSMUST00000007980	2678 nt	APPRIS P1 BASIC	25.48	1.67
Mettl3_L	Pm20d2	ENSMUST00000098181	1445 nt	APPRIS P1 TSL 5 BASIC	25.47	1.67
Mettl3_L	Fkbp8	ENSMUST00000119353	1720 nt	APPRIS ALT2 TSL 1 (best) BASIC	25.46	1.67
Mettl3_L	Dtnbp1	ENSMUST00000110128	1305 nt	APPRIS ALT2 TSL 5 BASIC	25.46	1.67
Mettl3_L	Dnajb2	ENSMUST00000082158	1253 nt	APPRIS P1 TSL 5 BASIC	25.46	1.67
Mettl3_L	Nkain2	ENSMUST00000092602	558 nt	BASIC	25.46	1.67
Mettl3_L	Smad7	ENSMUST00000168918	1882 nt	APPRIS P1 TSL 1 (best) BASIC	25.46	1.67
Mettl3_L	Guk1	ENSMUST00000170202	1078 nt	APPRIS P1 TSL 1 (best) BASIC	25.45	1.66
Mettl3_L	Cebpb	ENSMUST00000070642	1504 nt	APPRIS P1 BASIC	25.45	1.66
Mettl3_L	Gm45716	ENSMUST00000134929	2031 nt	APPRIS P1 TSL 1 (best) BASIC	25.45	1.66
Mettl3_L	Ywhah	ENSMUST00000019109	1764 nt	APPRIS P1 TSL 1 (best) BASIC	25.44	1.66
Mettl3_L	Gm20402	ENSMUST00000174738	687 nt	TSL 3 BASIC	25.44	1.66
Mettl3_L	Anapc11	ENSMUST00000093140	962 nt	APPRIS P1 TSL 1 (best) BASIC	25.44	1.66
Mettl3_L	AC163623.1	ENSMUST00000213738	727 nt	APPRIS P1 TSL 3 BASIC	25.43	1.66
Mettl3_L	A530058N18Rik	ENSMUST00000135729	1405 nt	TSL 1 (best) BASIC	25.42	1.66
Mettl3_L	Fgf20	ENSMUST00000034014	1476 nt	APPRIS P1 TSL 1 (best) BASIC	25.41	1.66
Mettl3_L	Ppp4c	ENSMUST00000206570	1400 nt	APPRIS P1 TSL 1 (best) BASIC	25.41	1.66
Mettl3_L	Cnot6l	ENSMUST00000122003	2089 nt	TSL 1 (best) BASIC	25.4	1.66
Mettl3_L	Tlx3	ENSMUST00000037746	1533 nt	APPRIS P1 TSL 1 (best) BASIC	25.4	1.66
Mettl3_L	Cabp1	ENSMUST00000112113	1621 nt	TSL 1 (best) BASIC	25.4	1.66
Mettl3_L	Bckdhb	ENSMUST00000034801	1472 nt	APPRIS P3 TSL 1 (best) BASIC	25.4	1.66
Mettl3_L	Zmynd12	ENSMUST00000094819	1464 nt	APPRIS P1 TSL 1 (best) BASIC	25.4	1.66
Mettl3_L	Gm11529	ENSMUST00000153012	639 nt	TSL 1 (best) BASIC	25.39	1.66
Mettl3_L	Rheb	ENSMUST00000030787	1784 nt	APPRIS P1 TSL 1 (best) BASIC	25.37	1.65
Mettl3_L	Glrx2	ENSMUST00000145571	758 nt	TSL 2 BASIC	25.37	1.65
Mettl3_L	Osbpl1a	ENSMUST00000122175	1203 nt	TSL 1 (best) BASIC	25.36	1.65
Mettl3_L	Endog	ENSMUST00000015481	1063 nt	APPRIS P1 TSL 1 (best) BASIC	25.36	1.65
Mettl3_L	Phlda3	ENSMUST00000038945	1435 nt	APPRIS P1 TSL 1 (best) BASIC	25.36	1.65
Mettl3_L	Mrps7	ENSMUST00000058109	1962 nt	APPRIS P1 TSL 1 (best) BASIC	25.34	1.65
Mettl3_L	Popdc3	ENSMUST00000019994	1853 nt	APPRIS P1 TSL 1 (best) BASIC	25.34	1.65
Mettl3_L	Noxo1	ENSMUST00000019464	2238 nt	APPRIS P1 TSL 1 (best) BASIC	25.33	1.65
Mettl3_L	1700084E18Rik	ENSMUST00000205624	729 nt	BASIC	25.33	1.65
Mettl3_L	Suds3	ENSMUST00000166397	1694 nt	APPRIS ALT2 TSL 1 (best) BASIC	25.32	1.64
Mettl3_L	AC153504.1	ENSMUST00000218379	2290 nt	BASIC	25.32	1.64
Mettl3_L	Ywhaz	ENSMUST00000110362	2122 nt	APPRIS P1 TSL 1 (best) BASIC	25.31	1.64
Mettl3_L	Slc16a6	ENSMUST00000070872	2354 nt	APPRIS ALT2 TSL 1 (best) BASIC	25.3	1.64
Mettl3_L	Msi2	ENSMUST00000107908	695 nt	TSL 5 BASIC	25.3	1.64
Mettl3_L	Hspb1	ENSMUST00000111155	930 nt	TSL 1 (best) BASIC	25.3	1.64
Mettl3_L	Ccdc50	ENSMUST00000096127	1096 nt	TSL 1 (best) BASIC	25.3	1.64
Mettl3_L	Gfra4	ENSMUST00000110234	600 nt	TSL 1 (best) BASIC	25.29	1.64
Mettl3_L	Gfra4	ENSMUST00000110235	573 nt	TSL 1 (best) BASIC	25.29	1.64
Mettl3_L	Smarcad1	ENSMUST00000204696	734 nt	TSL 1 (best) BASIC	25.28	1.64
Mettl3_L	Gpr137c	ENSMUST00000227009	771 nt	APPRIS ALT2 BASIC	25.28	1.64
Mettl3_L	P2rx2	ENSMUST00000200037	1569 nt	APPRIS ALT2 TSL 1 (best) BASIC	25.27	1.64
Mettl3_L	Tmeff1	ENSMUST00000030032	2461 nt	APPRIS P1 TSL 1 (best) BASIC	25.27	1.64
Mettl3_L	Gm6345	ENSMUST00000180378	1691 nt	BASIC	25.26	1.63
Mettl3_L	Ebag9	ENSMUST00000227691	1945 nt	APPRIS P1 BASIC	25.25	1.63
Mettl3_L	Gjc1	ENSMUST00000068933	1903 nt	APPRIS P1 TSL 1 (best) BASIC	25.25	1.63
Mettl3_L	Iscu	ENSMUST00000112312	1116 nt	TSL 5 BASIC	25.25	1.63
Mettl3_L	Hoxa13	ENSMUST00000147595	2395 nt	APPRIS P5 TSL 5 BASIC	25.24	1.63
Mettl3_L	Dapk3	ENSMUST00000178422	1730 nt	APPRIS P1 TSL 1 (best) BASIC	25.24	1.63
Mettl3_L	Cacfd1	ENSMUST00000114005	1286 nt	TSL 1 (best) BASIC	25.24	1.63
Mettl3_L	Gm7432	ENSMUST00000210343	879 nt	BASIC	25.24	1.63
Mettl3_L	Pcgf5	ENSMUST00000062389	1566 nt	TSL 5 BASIC	25.23	1.63
Mettl3_L	1110065P20Rik	ENSMUST00000106190	968 nt	APPRIS P1 TSL 2 BASIC	25.22	1.63
Mettl3_L	Galnt10	ENSMUST00000108846	1745 nt	TSL 1 (best) BASIC	25.2	1.63
Mettl3_L	Tada2b	ENSMUST00000119916	1321 nt	TSL 5 BASIC	25.2	1.62
Mettl3_L	Pdia5	ENSMUST00000023550	1808 nt	APPRIS P1 TSL 1 (best) BASIC	25.2	1.62
Mettl3_L	Bcl7b	ENSMUST00000111187	564 nt	TSL 1 (best) BASIC	25.19	1.62
Mettl3_L	AC158592.1	ENSMUST00000215560	1113 nt	TSL 5 BASIC	25.19	1.62
Mettl3_L	Serpinb6a	ENSMUST00000017188	1504 nt	TSL 1 (best) BASIC	25.18	1.62
Mettl3_L	Gm9887	ENSMUST00000053451	624 nt	APPRIS P1 BASIC	25.18	1.62
Mettl3_L	Runx3	ENSMUST00000119564	1855 nt	APPRIS ALT2 TSL 1 (best) BASIC	25.17	1.62
Mettl3_L	C1ql1	ENSMUST00000057849	1473 nt	APPRIS P1 TSL 1 (best) BASIC	25.17	1.62
Mettl3_L	Susd4	ENSMUST00000153348	1898 nt	APPRIS P1 TSL 5 BASIC	25.17	1.62
Mettl3_L	Rbms1	ENSMUST00000112509	1806 nt	TSL 1 (best) BASIC	25.16	1.62
Mettl3_L	Fam69b	ENSMUST00000074240	1622 nt	APPRIS P1 TSL 1 (best) BASIC	25.15	1.62
Mettl3_L	1700003F12Rik	ENSMUST00000109709	704 nt	APPRIS ALT2 TSL 3 BASIC	25.15	1.62
Mettl3_L	Ankrd60	ENSMUST00000119453	1084 nt	APPRIS P2 TSL 2 BASIC	25.15	1.62
Mettl3_L	1700003F12Rik	ENSMUST00000045116	704 nt	APPRIS P2 TSL 1 (best) BASIC	25.15	1.62
Mettl3_L	Mfsd5	ENSMUST00000051341	1742 nt	APPRIS P1 TSL 1 (best) BASIC	25.15	1.62
Mettl3_L	Gna13	ENSMUST00000106702	914 nt	TSL 1 (best) BASIC	25.14	1.62
Mettl3_L	Guf1	ENSMUST00000031113	1769 nt	TSL 1 (best) BASIC	25.13	1.61
Mettl3_L	Tpst1	ENSMUST00000040721	2050 nt	APPRIS P1 TSL 1 (best) BASIC	25.13	1.61
Mettl3_L	Pcbd2	ENSMUST00000021958	544 nt	TSL 1 (best) BASIC	25.12	1.61
Mettl3_L	Ap1ar	ENSMUST00000200409	2580 nt	TSL 5 BASIC	25.11	1.61
Mettl3_L	Gm28052	ENSMUST00000150388	380 nt	TSL 3 BASIC	25.11	1.61
Mettl3_L	Ppa2	ENSMUST00000029644	1226 nt	APPRIS P3 TSL 1 (best) BASIC	25.11	1.61
Mettl3_L	Pfdn2	ENSMUST00000135941	1735 nt	APPRIS P1 TSL 1 (best) BASIC	25.1	1.61
Mettl3_L	Dmwd	ENSMUST00000032570	2494 nt	APPRIS P2 TSL 1 (best) BASIC	25.09	1.61
Mettl3_L	AC117232.3	ENSMUST00000217817	338 nt	TSL 2 BASIC	25.09	1.61
Mettl3_L	Flt3l	ENSMUST00000211429	1358 nt	APPRIS ALT2 TSL 1 (best) BASIC	25.08	1.61
Mettl3_L	Ric1	ENSMUST00000162184	2157 nt	TSL 1 (best) BASIC	25.07	1.6
Mettl3_L	Dazap1	ENSMUST00000105362	2081 nt	APPRIS P3 TSL 1 (best) BASIC	25.06	1.6
Mettl3_L	Traf4	ENSMUST00000017530	2078 nt	APPRIS P1 TSL 1 (best) BASIC	25.05	1.6
Mettl3_L	Gm11599	ENSMUST00000118720	878 nt	BASIC	25.04	1.6
Mettl3_L	Rexo2	ENSMUST00000217037	609 nt	TSL 3 BASIC	25.04	1.6
Mettl3_L	A030003K21Rik	ENSMUST00000222600	830 nt	APPRIS P1 BASIC	25.04	1.6
Mettl3_L	Raly	ENSMUST00000029120	1802 nt	APPRIS ALT2 TSL 5 BASIC	25.03	1.6
Mettl3_L	Syndig1l	ENSMUST00000222422	1758 nt	APPRIS P1 TSL 1 (best) BASIC	25.03	1.6
Mettl3_L	Rbmxl2	ENSMUST00000098135	1472 nt	APPRIS P1 BASIC	25.02	1.6
Mettl3_L	Pdss1	ENSMUST00000053729	1642 nt	APPRIS P1 TSL 1 (best) BASIC	25.02	1.6
Mettl3_L	Snrpe	ENSMUST00000164574	597 nt	TSL 3 BASIC	25.02	1.6
Mettl3_L	Hmgn3	ENSMUST00000162246	983 nt	APPRIS P4 TSL 1 (best) BASIC	25.01	1.59
Mettl3_L	Ell2	ENSMUST00000222194	434 nt	TSL 3 BASIC	25.01	1.59
Mettl3_L	Ppp1r3e	ENSMUST00000177403	1957 nt	APPRIS P1 TSL 5 BASIC	25	1.59
Mettl3_L	Mxd4	ENSMUST00000119171	1160 nt	TSL 1 (best) BASIC	25	1.59
Mettl3_L	Rundc3a	ENSMUST00000107103	1822 nt	TSL 5 BASIC	24.99	1.59
Mettl3_L	Tsen34	ENSMUST00000205287	1375 nt	TSL 5 BASIC	24.99	1.59
Mettl3_L	Ssbp3	ENSMUST00000072753	1924 nt	TSL 1 (best) BASIC	24.99	1.59
Mettl3_L	Gm19582	ENSMUST00000187511	841 nt	TSL 2 BASIC	24.98	1.59
Mettl3_L	Smarcc1	ENSMUST00000197480	1949 nt	TSL 1 (best) BASIC	24.98	1.59
Mettl3_L	Tbx1	ENSMUST00000009241	1777 nt	APPRIS P1 TSL 1 (best) BASIC	24.98	1.59
Mettl3_L	Zxda	ENSMUST00000117281	2621 nt	BASIC	24.96	1.59
Mettl3_L	Tmbim4	ENSMUST00000134797	486 nt	TSL 1 (best) BASIC	24.96	1.59
Mettl3_L	Ttc19	ENSMUST00000101075	2193 nt	APPRIS ALT2 TSL 1 (best) BASIC	24.95	1.59
Mettl3_L	C2cd4b	ENSMUST00000171652	1327 nt	APPRIS P1 TSL 1 (best) BASIC	24.95	1.58
Mettl3_L	Smad2	ENSMUST00000091831	1645 nt	APPRIS ALT1 TSL 5 BASIC	24.95	1.58
Mettl3_L	Rnf220	ENSMUST00000221654	1949 nt	TSL 1 (best) BASIC	24.95	1.58
Mettl3_L	Fam3c	ENSMUST00000081288	1487 nt	TSL 1 (best) BASIC	24.94	1.58
Mettl3_L	Yars2	ENSMUST00000059955	1574 nt	APPRIS P1 TSL 1 (best) BASIC	24.93	1.58
Mettl3_L	Mapkap1	ENSMUST00000113123	1530 nt	TSL 5 BASIC	24.93	1.58
Mettl3_L	Gm13889	ENSMUST00000148314	1240 nt	APPRIS P1 BASIC	24.93	1.58
Mettl3_L	Mcat	ENSMUST00000061882	1893 nt	APPRIS P1 TSL 1 (best) BASIC	24.93	1.58
Mettl3_L	Efemp2	ENSMUST00000070118	1781 nt	TSL 1 (best) BASIC	24.92	1.58
Mettl3_L	Cxxc4	ENSMUST00000181904	5694 nt	APPRIS P2 TSL 5 BASIC	24.92	1.58
Mettl3_L	6330420H09Rik	ENSMUST00000211371	1316 nt	TSL 1 (best) BASIC	24.91	1.58
Mettl3_L	Otulin	ENSMUST00000059662	1491 nt	APPRIS P1 TSL 1 (best) BASIC	24.91	1.58
Mettl3_L	Gm27021	ENSMUST00000181333	758 nt	APPRIS P1 TSL 4 BASIC	24.91	1.58
Mettl3_L	Yrdc	ENSMUST00000102628	1634 nt	APPRIS P1 TSL 1 (best) BASIC	24.9	1.58
Mettl3_L	Reps1	ENSMUST00000154718	2402 nt	TSL 5 BASIC	24.9	1.58
Mettl3_L	Pm20d2	ENSMUST00000119167	1339 nt	TSL 1 (best) BASIC	24.88	1.57
Mettl3_L	Stard10	ENSMUST00000163799	1723 nt	TSL 1 (best) BASIC	24.87	1.57
Mettl3_L	Iffo2	ENSMUST00000174078	5716 nt	APPRIS ALT2 TSL 1 (best) BASIC	24.87	1.57
Mettl3_L	Hexdc	ENSMUST00000106117	2149 nt	APPRIS P2 TSL 1 (best) BASIC	24.86	1.57
Mettl3_L	Ryk	ENSMUST00000175883	2505 nt	APPRIS P3 TSL 1 (best) BASIC	24.86	1.57
Mettl3_L	Rundc3a	ENSMUST00000107105	1861 nt	TSL 1 (best) BASIC	24.86	1.57
Mettl3_L	1810049J17Rik	ENSMUST00000180521	462 nt	APPRIS P1 BASIC	24.86	1.57
Mettl3_L	Gm28592	ENSMUST00000186844	741 nt	TSL 5 BASIC	24.86	1.57
Mettl3_L	Dda1	ENSMUST00000147642	1865 nt	TSL 2 BASIC	24.85	1.57
Mettl3_L	Snx3	ENSMUST00000105500	753 nt	TSL 5 BASIC	24.85	1.57
Mettl3_L	C130046K22Rik	ENSMUST00000129780	727 nt	TSL 5 BASIC	24.85	1.57
Mettl3_L	1110008P14Rik	ENSMUST00000048792	680 nt	APPRIS P1 TSL 1 (best) BASIC	24.85	1.57
Mettl3_L	Rab40c	ENSMUST00000026826	2466 nt	APPRIS P1 TSL 1 (best) BASIC	24.85	1.57
Mettl3_L	Gm9905	ENSMUST00000065740	1845 nt	BASIC	24.84	1.57
Mettl3_L	Tmem200b	ENSMUST00000094666	1370 nt	APPRIS P1 BASIC	24.84	1.57
Mettl3_L	Gas7	ENSMUST00000108681	1595 nt	APPRIS ALT2 TSL 5 BASIC	24.84	1.57
Mettl3_L	Fam89b	ENSMUST00000116558	1189 nt	TSL 1 (best) BASIC	24.83	1.57
Mettl3_L	Asf1a	ENSMUST00000219282	1150 nt	TSL 5 BASIC	24.83	1.57
Mettl3_L	Mtor	ENSMUST00000057580	1003 nt	TSL 1 (best) BASIC	24.83	1.57
Mettl3_L	Galnt12	ENSMUST00000045041	2288 nt	APPRIS P1 TSL 1 (best) BASIC	24.82	1.56
Mettl3_L	B4galt7	ENSMUST00000100764	2195 nt	TSL 1 (best) BASIC	24.81	1.56
Mettl3_L	Ccdc9	ENSMUST00000118976	2175 nt	APPRIS ALT2 TSL 1 (best) BASIC	24.81	1.56
Mettl3_L	Dcaf15	ENSMUST00000210279	2199 nt	APPRIS P1 TSL 1 (best) BASIC	24.81	1.56
Mettl3_L	Krtap28	ENSMUST00000188005	992 nt	APPRIS P1 BASIC	24.81	1.56
Mettl3_L	Dbp	ENSMUST00000211513	1156 nt	TSL 5 BASIC	24.81	1.56
Mettl3_L	Fank1	ENSMUST00000209511	1392 nt	TSL 5 BASIC	24.8	1.56
Mettl3_L	Zxdc	ENSMUST00000045740	1612 nt	APPRIS ALT2 TSL 1 (best) BASIC	24.79	1.56
Mettl3_L	Ctbp1	ENSMUST00000079746	2279 nt	APPRIS P3 TSL 1 (best) BASIC	24.78	1.56
Mettl3_L	B230208H11Rik	ENSMUST00000180529	1112 nt	TSL 1 (best) BASIC	24.78	1.56
Mettl3_L	Slc16a8	ENSMUST00000039752	1806 nt	APPRIS P1 TSL 1 (best) BASIC	24.77	1.56
Mettl3_L	Aspscr1	ENSMUST00000103016	1689 nt	TSL 5 BASIC	24.77	1.56
Mettl3_L	Aspscr1	ENSMUST00000026135	1820 nt	APPRIS P1 TSL 1 (best) BASIC	24.77	1.56
Mettl3_L	Gm43445	ENSMUST00000198564	2091 nt	BASIC	24.76	1.55
Mettl3_L	Fam241a	ENSMUST00000057198	1607 nt	TSL 1 (best) BASIC	24.76	1.55
Mettl3_L	Pth1r	ENSMUST00000166716	2219 nt	APPRIS P1 TSL 1 (best) BASIC	24.76	1.55
Mettl3_L	AC131739.1	ENSMUST00000221692	1245 nt	BASIC	24.76	1.55
Mettl3_L	Eci1	ENSMUST00000024946	1091 nt	APPRIS P1 TSL 1 (best) BASIC	24.75	1.55
Mettl3_L	Rpl31	ENSMUST00000179954	630 nt	APPRIS P1 TSL 1 (best) BASIC	24.74	1.55
Mettl3_L	Chtf8	ENSMUST00000176515	694 nt	TSL 2 BASIC	24.73	1.55
Mettl3_L	Trappc6b	ENSMUST00000217863	797 nt	TSL 2 BASIC	24.73	1.55
Mettl3_L	Upp2	ENSMUST00000071543	2150 nt	TSL 1 (best) BASIC	24.73	1.55
Mettl3_L	Fam149b	ENSMUST00000051915	1981 nt	APPRIS ALT2 TSL 5 BASIC	24.73	1.55
Mettl3_L	Hsd17b11	ENSMUST00000031251	1825 nt	APPRIS P1 TSL 1 (best) BASIC	24.72	1.55
Mettl3_L	Sys1	ENSMUST00000072452	1606 nt	APPRIS P1 TSL 1 (best) BASIC	24.72	1.55
Mettl3_L	Gas1	ENSMUST00000223933	1155 nt	APPRIS P2 BASIC	24.71	1.55
Mettl3_L	Micu3	ENSMUST00000068999	2219 nt	APPRIS P1 TSL 5 BASIC	24.71	1.55
Mettl3_L	E130102H24Rik	ENSMUST00000144604	741 nt	TSL 1 (best) BASIC	24.7	1.54
Mettl3_L	Pard6a	ENSMUST00000211888	1179 nt	TSL 1 (best) BASIC	24.69	1.54
Mettl3_L	Dpf1	ENSMUST00000108231	2040 nt	TSL 5 BASIC	24.68	1.54
Mettl3_L	Pard6a	ENSMUST00000093195	1265 nt	APPRIS P3 TSL 1 (best) BASIC	24.67	1.54
Mettl3_L	Map3k10	ENSMUST00000138243	1621 nt	TSL 1 (best) BASIC	24.67	1.54
Mettl3_L	Cldnd1	ENSMUST00000023426	2147 nt	APPRIS P1 TSL 1 (best) BASIC	24.67	1.54
Mettl3_L	Fam89a	ENSMUST00000055257	1338 nt	APPRIS P1 TSL 1 (best) BASIC	24.66	1.54
Mettl3_L	Gm6206	ENSMUST00000133472	2199 nt	BASIC	24.66	1.54
Mettl3_L	Cetn4	ENSMUST00000071400	1808 nt	TSL 5 BASIC	24.66	1.54
Mettl3_L	Gm17494	ENSMUST00000072769	1800 nt	TSL 1 (best) BASIC	24.66	1.54
Mettl3_L	Uncx	ENSMUST00000172997	2498 nt	APPRIS P1 TSL 1 (best) BASIC	24.66	1.54
Mettl3_L	Tspan33	ENSMUST00000046750	1994 nt	APPRIS P3 TSL 1 (best) BASIC	24.65	1.54
Mettl3_L	Wt1	ENSMUST00000213301	1554 nt	APPRIS P2 TSL 1 (best) BASIC	24.65	1.54
Mettl3_L	E2f5	ENSMUST00000165922	1751 nt	APPRIS ALT2 TSL 5 BASIC	24.65	1.54
Mettl3_L	Zfp787	ENSMUST00000094870	1897 nt	APPRIS P1 TSL 1 (best) BASIC	24.64	1.54
Mettl3_L	Kcmf1	ENSMUST00000204598	1743 nt	TSL 1 (best) BASIC	24.64	1.54
Mettl3_L	Sntb1	ENSMUST00000110200	1225 nt	TSL 1 (best) BASIC	24.64	1.54
Mettl3_L	Mir6538	ENSMUST00000183713	110 nt	BASIC	24.64	1.54
Mettl3_L	A730013G03Rik	ENSMUST00000195012	2097 nt	BASIC	24.64	1.53
Mettl3_L	Ccdc122	ENSMUST00000048208	1721 nt	APPRIS P3 TSL 1 (best) BASIC	24.64	1.53
Mettl3_L	Gm15156	ENSMUST00000148217	417 nt	TSL 3 BASIC	24.63	1.53
Mettl3_L	Gm30023	ENSMUST00000197970	889 nt	BASIC	24.63	1.53
Mettl3_L	Mad2l2	ENSMUST00000084129	1162 nt	APPRIS P1 TSL 1 (best) BASIC	24.63	1.53
Mettl3_L	Map2k7	ENSMUST00000110999	1578 nt	TSL 1 (best) BASIC	24.63	1.53
Mettl3_L	Tor1a	ENSMUST00000028200	1401 nt	APPRIS P1 TSL 1 (best) BASIC	24.62	1.53
Mettl3_L	Itpka	ENSMUST00000028758	1818 nt	APPRIS P1 TSL 1 (best) BASIC	24.62	1.53
Mettl3_L	Dtnb	ENSMUST00000173240	2218 nt	TSL 5 BASIC	24.62	1.53
Mettl3_L	Smagp	ENSMUST00000172334	952 nt	APPRIS P1 TSL 2 BASIC	24.61	1.53
Mettl3_L	Fam120aos	ENSMUST00000180775	1780 nt	TSL 1 (best) BASIC	24.61	1.53
Mettl3_L	Zfp358	ENSMUST00000061508	1999 nt	APPRIS P1 TSL 1 (best) BASIC	24.61	1.53
Mettl3_L	Clk2	ENSMUST00000090927	2128 nt	APPRIS ALT1 TSL 1 (best) BASIC	24.61	1.53
Mettl3_L	Cdkn2b	ENSMUST00000097981	1393 nt	APPRIS P1 TSL 1 (best) BASIC	24.6	1.53
Mettl3_L	E130218I03Rik	ENSMUST00000131447	888 nt	APPRIS P1 TSL 5 BASIC	24.6	1.53
Mettl3_L	4921531C22Rik	ENSMUST00000150145	1905 nt	TSL 1 (best) BASIC	24.6	1.53
Mettl3_L	Pcf11	ENSMUST00000208255	1720 nt	BASIC	24.59	1.53
Mettl3_L	Gm11175	ENSMUST00000116172	543 nt	BASIC	24.59	1.53
Mettl3_L	Tceal3	ENSMUST00000060904	1116 nt	APPRIS P1 TSL 1 (best) BASIC	24.59	1.53
Mettl3_L	E130304I02Rik	ENSMUST00000187873	696 nt	TSL 1 (best) BASIC	24.58	1.53
Mettl3_L	Ptpn18	ENSMUST00000188972	414 nt	TSL 1 (best) BASIC	24.58	1.53
Mettl3_L	Gm28513	ENSMUST00000191474	613 nt	TSL 3 BASIC	24.58	1.53
Mettl3_L	Particl	ENSMUST00000205370	1560 nt	BASIC	24.56	1.52
Mettl3_L	Stau2	ENSMUST00000149320	2214 nt	TSL 5 BASIC	24.56	1.52
Mettl3_L	Rab43	ENSMUST00000032135	1262 nt	TSL 1 (best) BASIC	24.56	1.52
Mettl3_L	Dapk3	ENSMUST00000047665	1676 nt	APPRIS P1 TSL 5 BASIC	24.56	1.52
Mettl3_L	Cadm1	ENSMUST00000214542	899 nt	TSL 1 (best) BASIC	24.53	1.52
Mettl3_L	AC167019.3	ENSMUST00000228225	1266 nt	BASIC	24.53	1.52
Mettl3_L	Zcrb1	ENSMUST00000076070	877 nt	APPRIS P3 TSL 1 (best) BASIC	24.52	1.52
Mettl3_L	Cldn10	ENSMUST00000100314	2128 nt	APPRIS P1 TSL 1 (best) BASIC	24.51	1.51
Mettl3_L	Galnt12	ENSMUST00000107744	2077 nt	TSL 1 (best) BASIC	24.5	1.51
Mettl3_L	Chpt1	ENSMUST00000117579	1043 nt	APPRIS ALT2 TSL 1 (best) BASIC	24.5	1.51
Mettl3_L	Arl2bp	ENSMUST00000034228	2063 nt	APPRIS P1 TSL 1 (best) BASIC	24.5	1.51
Mettl3_L	Clk2	ENSMUST00000121931	2112 nt	APPRIS ALT1 TSL 5 BASIC	24.5	1.51
Mettl3_L	Mospd3	ENSMUST00000037620	1456 nt	APPRIS P1 TSL 1 (best) BASIC	24.5	1.51
Mettl3_L	Ildr2	ENSMUST00000193860	2320 nt	TSL 1 (best) BASIC	24.5	1.51
Mettl3_L	E030037K01Rik	ENSMUST00000180928	1756 nt	BASIC	24.48	1.51
Mettl3_L	Lmo4	ENSMUST00000120539	1669 nt	APPRIS P1 TSL 1 (best) BASIC	24.47	1.51
Mettl3_L	Arf6	ENSMUST00000050063	1534 nt	APPRIS P1 TSL 1 (best) BASIC	24.47	1.51
Mettl3_L	Znrf1	ENSMUST00000173506	1238 nt	APPRIS P1 TSL 2 BASIC	24.47	1.51
Mettl3_L	Dlg1	ENSMUST00000100001	4711 nt	APPRIS ALT2 TSL 5 BASIC	24.46	1.51
Mettl3_L	Efhd1os	ENSMUST00000138844	332 nt	TSL 3 BASIC	24.46	1.51
Mettl3_L	Fam196a	ENSMUST00000171394	2490 nt	APPRIS P1 TSL 5 BASIC	24.46	1.51
Mettl3_L	Tsen34	ENSMUST00000038521	1365 nt	APPRIS P1 TSL 5 BASIC	24.45	1.5
Mettl3_L	Rcor3	ENSMUST00000192866	1844 nt	APPRIS ALT2 TSL 5 BASIC	24.45	1.5
Mettl3_L	Tceal3	ENSMUST00000113100	1148 nt	APPRIS P1 TSL 1 (best) BASIC	24.45	1.5
Mettl3_L	Gemin7	ENSMUST00000117222	1023 nt	APPRIS P1 TSL 2 BASIC	24.45	1.5
Mettl3_L	Gm6311	ENSMUST00000073790	878 nt	BASIC	24.45	1.5
Mettl3_L	Mat2b	ENSMUST00000040167	1949 nt	APPRIS P1 TSL 1 (best) BASIC	24.44	1.5
Mettl3_L	Mtm1	ENSMUST00000101501	770 nt	TSL 1 (best) BASIC	24.44	1.5
Mettl3_L	Ube2j2	ENSMUST00000105583	1434 nt	TSL 1 (best) BASIC	24.44	1.5
Mettl3_L	Mpp6	ENSMUST00000166318	2222 nt	TSL 1 (best) BASIC	24.43	1.5
Mettl3_L	Cacfd1	ENSMUST00000114006	1648 nt	APPRIS P1 TSL 1 (best) BASIC	24.43	1.5
Mettl3_L	Slc35a3	ENSMUST00000120120	1791 nt	APPRIS P1 TSL 1 (best) BASIC	24.42	1.5
Mettl3_L	Paqr6	ENSMUST00000147948	837 nt	TSL 2 BASIC	24.42	1.5
Mettl3_L	Eif4ebp1	ENSMUST00000033880	1997 nt	APPRIS P1 TSL 1 (best) BASIC	24.42	1.5
Mettl3_L	Caap1	ENSMUST00000030313	2107 nt	APPRIS P1 TSL 1 (best) BASIC	24.41	1.5
Mettl3_L	Terf2	ENSMUST00000068388	1915 nt	APPRIS ALT2 TSL 1 (best) BASIC	24.41	1.5
Mettl3_L	Adap1	ENSMUST00000110865	2557 nt	APPRIS P1 TSL 5 BASIC	24.41	1.5
Mettl3_L	Dnajc19	ENSMUST00000108195	659 nt	APPRIS P1 TSL 1 (best) BASIC	24.41	1.5
Mettl3_L	Rras2	ENSMUST00000069449	2275 nt	APPRIS P1 TSL 1 (best) BASIC	24.4	1.5
Mettl3_L	Dyrk1a	ENSMUST00000119878	5759 nt	APPRIS P1 TSL 5 BASIC	24.4	1.5
Mettl3_L	Rpl38	ENSMUST00000106599	457 nt	APPRIS P1 TSL 1 (best) BASIC	24.39	1.49
Mettl3_L	D16Ertd472e	ENSMUST00000114218	1271 nt	APPRIS P1 TSL 5 BASIC	24.39	1.49
Mettl3_L	Ccnyl1	ENSMUST00000187170	1506 nt	APPRIS P1 TSL 5 BASIC	24.38	1.49
Mettl3_L	Kansl2	ENSMUST00000116400	2110 nt	APPRIS P2 TSL 1 (best) BASIC	24.38	1.49
Mettl3_L	Phf23	ENSMUST00000135814	2214 nt	TSL 1 (best) BASIC	24.37	1.49
Mettl3_L	Dazap1	ENSMUST00000092305	1994 nt	APPRIS ALT1 TSL 1 (best) BASIC	24.37	1.49
Mettl3_L	Fus	ENSMUST00000121616	1102 nt	TSL 1 (best) BASIC	24.37	1.49
Mettl3_L	Rtn4r	ENSMUST00000059589	1938 nt	APPRIS P1 TSL 1 (best) BASIC	24.37	1.49
Mettl3_L	Nek6	ENSMUST00000112895	1513 nt	APPRIS P1 TSL 1 (best) BASIC	24.36	1.49
Mettl3_L	Cys1	ENSMUST00000156453	1732 nt	APPRIS P1 TSL 2 BASIC	24.36	1.49
Mettl3_L	Izumo4	ENSMUST00000218184	1196 nt	APPRIS P1 TSL 2 BASIC	24.36	1.49
Mettl3_L	Igfbp7	ENSMUST00000046746	1116 nt	APPRIS ALT2 TSL 1 (best) BASIC	24.36	1.49
Mettl3_L	Rab26	ENSMUST00000061764	1291 nt	TSL 2 BASIC	24.36	1.49
Mettl3_L	Cap2	ENSMUST00000225824	1634 nt	BASIC	24.35	1.49
Mettl3_L	Hmx3	ENSMUST00000046093	1457 nt	APPRIS P1 TSL 1 (best) BASIC	24.35	1.49
Mettl3_L	Cnnm3	ENSMUST00000001166	5193 nt	APPRIS P4 TSL 1 (best) BASIC	24.34	1.49
Mettl3_L	Kdm2a	ENSMUST00000116571	2413 nt	TSL 1 (best) BASIC	24.33	1.49
Mettl3_L	Rtn2	ENSMUST00000032559	1990 nt	APPRIS P3 TSL 1 (best) BASIC	24.33	1.49
Mettl3_L	Odc1	ENSMUST00000171737	2208 nt	APPRIS P1 TSL 1 (best) BASIC	24.33	1.49
Mettl3_L	Gm16764	ENSMUST00000138891	541 nt	TSL 5 BASIC	24.33	1.49
Mettl3_L	Vegfb	ENSMUST00000130048	1158 nt	APPRIS ALT2 TSL 1 (best) BASIC	24.32	1.48
Mettl3_L	Gm26917	ENSMUST00000182520	869 nt	TSL 5 BASIC	24.32	1.48
Mettl3_L	Gsk3a	ENSMUST00000071739	2260 nt	APPRIS P2 TSL 2 BASIC	24.31	1.48
Mettl3_L	6430548M08Rik	ENSMUST00000108948	1762 nt	TSL 1 (best) BASIC	24.3	1.48
Mettl3_L	Rp9	ENSMUST00000034763	1134 nt	APPRIS P2 TSL 1 (best) BASIC	24.3	1.48
Mettl3_L	Ssx2ip	ENSMUST00000106149	2416 nt	APPRIS ALT2 TSL 1 (best) BASIC	24.28	1.48
Mettl3_L	Gm960	ENSMUST00000177696	2262 nt	APPRIS P2 TSL 5 BASIC	24.27	1.48
Mettl3_L	Krtap17	ENSMUST00000105049	761 nt	APPRIS P1 BASIC	24.27	1.48
Mettl3_L	Hs3st6	ENSMUST00000044922	1219 nt	APPRIS P1 TSL 1 (best) BASIC	24.27	1.48
Mettl3_L	Tmem189	ENSMUST00000006587	2329 nt	APPRIS P1 TSL 1 (best) BASIC	24.27	1.48
Mettl3_L	A030005K14Rik	ENSMUST00000193762	1093 nt	APPRIS P1 BASIC	24.26	1.47
Mettl3_L	Rab2a	ENSMUST00000060232	2133 nt	APPRIS P1 TSL 1 (best) BASIC	24.26	1.47
Mettl3_L	Mpp6	ENSMUST00000036236	2161 nt	APPRIS P1 TSL 1 (best) BASIC	24.26	1.47
Mettl3_L	Mypop	ENSMUST00000131087	1951 nt	APPRIS P1 TSL 5 BASIC	24.25	1.47
Mettl3_L	Nudt9	ENSMUST00000031250	1488 nt	APPRIS P1 TSL 1 (best) BASIC	24.25	1.47
Mettl3_L	AC125444.1	ENSMUST00000223536	639 nt	APPRIS P1 BASIC	24.24	1.47
Mettl3_L	Card19	ENSMUST00000048946	804 nt	APPRIS P1 TSL 1 (best) BASIC	24.24	1.47
Mettl3_L	A830010M20Rik	ENSMUST00000094541	1134 nt	TSL 5 BASIC	24.24	1.47
Mettl3_L	Nelfe	ENSMUST00000165953	1381 nt	APPRIS P1 TSL 1 (best) BASIC	24.24	1.47
Mettl3_L	Ltb4r1	ENSMUST00000057569	1394 nt	APPRIS P1 TSL 1 (best) BASIC	24.24	1.47
Mettl3_L	Mrps15	ENSMUST00000030675	937 nt	APPRIS P1 TSL 1 (best) BASIC	24.23	1.47
Mettl3_L	Zdhhc2	ENSMUST00000128166	1547 nt	APPRIS P1 TSL 1 (best) BASIC	24.23	1.47
Mettl3_L	Klhl35	ENSMUST00000037359	1954 nt	APPRIS P1 TSL 1 (best) BASIC	24.23	1.47
Mettl3_L	Arpc5l	ENSMUST00000112862	1339 nt	APPRIS P1 TSL 1 (best) BASIC	24.22	1.47
Mettl3_L	Thap8	ENSMUST00000108187	1184 nt	APPRIS P5 TSL 2 BASIC	24.22	1.47
Mettl3_L	Dctpp1	ENSMUST00000035276	676 nt	APPRIS P1 TSL 1 (best) BASIC	24.22	1.47
Mettl3_L	Lmo2	ENSMUST00000111140	1706 nt	TSL 1 (best) BASIC	24.21	1.47
Mettl3_L	Fbl	ENSMUST00000042405	1197 nt	APPRIS P1 TSL 1 (best) BASIC	24.21	1.47
Mettl3_L	Babam2	ENSMUST00000201352	1888 nt	APPRIS P1 TSL 1 (best) BASIC	24.2	1.46
Mettl3_L	Gjd3	ENSMUST00000062931	837 nt	APPRIS P1 BASIC	24.2	1.46
Mettl3_L	Ccnd3	ENSMUST00000182209	1977 nt	APPRIS P1 TSL 1 (best) BASIC	24.2	1.46
Mettl3_L	Tbr1	ENSMUST00000102737	1406 nt	TSL 2 BASIC	24.18	1.46
Mettl3_L	Amer2	ENSMUST00000225247	2662 nt	BASIC	24.18	1.46
Mettl3_L	Unc119	ENSMUST00000108295	1371 nt	TSL 3 BASIC	24.18	1.46
Mettl3_L	Tmem98	ENSMUST00000040865	1633 nt	APPRIS P1 TSL 1 (best) BASIC	24.18	1.46
Mettl3_L	Ppp1r3e	ENSMUST00000168622	1852 nt	APPRIS P1 TSL 5 BASIC	24.18	1.46
Mettl3_L	Eva1b	ENSMUST00000106150	1144 nt	APPRIS P1 TSL 1 (best) BASIC	24.18	1.46
Mettl3_L	Stbd1	ENSMUST00000200941	523 nt	TSL 1 (best) BASIC	24.18	1.46
Mettl3_L	Tmem192	ENSMUST00000079896	916 nt	TSL 1 (best) BASIC	24.18	1.46
Mettl3_L	AC154454.1	ENSMUST00000225253	216 nt	BASIC	24.17	1.46
Mettl3_L	Grb2	ENSMUST00000106495	2041 nt	TSL 5 BASIC	24.17	1.46
Mettl3_L	Lrfn1	ENSMUST00000189877	1852 nt	APPRIS P3 TSL 5 BASIC	24.16	1.46
Mettl3_L	Crct1	ENSMUST00000029521	718 nt	APPRIS P1 TSL 1 (best) BASIC	24.16	1.46
Mettl3_L	Zfp131	ENSMUST00000223813	2561 nt	APPRIS P3 BASIC	24.16	1.46
Mettl3_L	Pcgf5	ENSMUST00000225411	1626 nt	APPRIS P5 BASIC	24.15	1.46
Mettl3_L	Ybx2	ENSMUST00000149194	1235 nt	TSL 5 BASIC	24.15	1.46
Mettl3_L	Basp1	ENSMUST00000058845	1855 nt	APPRIS P1 TSL 1 (best) BASIC	24.15	1.46
Mettl3_L	Lmo2	ENSMUST00000111143	1654 nt	TSL 1 (best) BASIC	24.15	1.46
Mettl3_L	Nr2f6	ENSMUST00000002466	2218 nt	APPRIS P1 TSL 1 (best) BASIC	24.14	1.46
Mettl3_L	Gm37136	ENSMUST00000194368	194 nt	BASIC	24.14	1.45
Mettl3_L	Dcun1d5	ENSMUST00000034499	1122 nt	TSL 1 (best) BASIC	24.14	1.45
Mettl3_L	Gm4799	ENSMUST00000095396	657 nt	BASIC	24.14	1.45
Mettl3_L	Gsk3a	ENSMUST00000108411	2248 nt	APPRIS ALT2 TSL 5 BASIC	24.14	1.45
Mettl3_L	Acvr2b	ENSMUST00000165044	2093 nt	TSL 2 BASIC	24.14	1.45
Mettl3_L	Gm44957	ENSMUST00000205137	448 nt	TSL 3 BASIC	24.13	1.45
Mettl3_L	Srarp	ENSMUST00000094544	905 nt	APPRIS P1 TSL 1 (best) BASIC	24.13	1.45
Mettl3_L	E2f5	ENSMUST00000029069	1779 nt	APPRIS P2 TSL 1 (best) BASIC	24.13	1.45
Mettl3_L	A930035D04Rik	ENSMUST00000064013	543 nt	BASIC	24.12	1.45
Mettl3_L	St7	ENSMUST00000052113	2046 nt	APPRIS P1 TSL 1 (best) BASIC	24.11	1.45
Mettl3_L	Cnnm3	ENSMUST00000097776	5292 nt	APPRIS ALT2 TSL 1 (best) BASIC	24.11	1.45
Mettl3_L	Gadd45a	ENSMUST00000043098	1223 nt	APPRIS P1 TSL 1 (best) BASIC	24.11	1.45
Mettl3_L	Fezf2	ENSMUST00000224023	1917 nt	BASIC	24.11	1.45
Mettl3_L	Hdgf	ENSMUST00000005017	2245 nt	APPRIS P1 TSL 1 (best) BASIC	24.11	1.45
Mettl3_L	Scarna2	ENSMUST00000157560	414 nt	BASIC	24.1	1.45
Mettl3_L	Gm28529	ENSMUST00000189675	670 nt	TSL 2 BASIC	24.1	1.45
Mettl3_L	Mir3960	ENSMUST00000198213	73 nt	BASIC	24.1	1.45
Mettl3_L	Zbtb12	ENSMUST00000052778	1858 nt	APPRIS P1 TSL 1 (best) BASIC	24.1	1.45
Mettl3_L	2410017I17Rik	ENSMUST00000056774	1509 nt	TSL 5 BASIC	24.1	1.45
Mettl3_L	2310014F06Rik	ENSMUST00000146145	1567 nt	TSL 1 (best) BASIC	24.09	1.45
Mettl3_L	Eif4e2	ENSMUST00000113231	1119 nt	TSL 1 (best) BASIC	24.09	1.45
Mettl3_L	Pkd1	ENSMUST00000228550	1050 nt	BASIC	24.09	1.45
Mettl3_L	Kcnip2	ENSMUST00000161886	693 nt	APPRIS P3 TSL 1 (best) BASIC	24.08	1.45
Mettl3_L	Gm45051	ENSMUST00000206838	963 nt	TSL 1 (best) BASIC	24.08	1.45
Mettl3_L	Gm9806	ENSMUST00000051080	552 nt	BASIC	24.08	1.45
Mettl3_L	Acot5	ENSMUST00000046422	1518 nt	APPRIS P1 TSL 1 (best) BASIC	24.07	1.44
Mettl3_L	Gm15918	ENSMUST00000137259	689 nt	TSL 3 BASIC	24.07	1.44
Mettl3_L	Kdf1	ENSMUST00000105901	1699 nt	APPRIS P2 TSL 1 (best) BASIC	24.06	1.44
Mettl3_L	Gm11687	ENSMUST00000118911	886 nt	BASIC	24.06	1.44
Mettl3_L	Rnaseh2c	ENSMUST00000025864	1126 nt	APPRIS P1 TSL 1 (best) BASIC	24.05	1.44
Mettl3_L	Nelfe	ENSMUST00000097343	1607 nt	APPRIS P1 TSL 5 BASIC	24.03	1.44
Mettl3_L	Det1	ENSMUST00000032839	2269 nt	APPRIS P1 TSL 1 (best) BASIC	24.03	1.44
Mettl3_L	Cdc14b	ENSMUST00000221634	1953 nt	APPRIS ALT2 TSL 1 (best) BASIC	24.03	1.44
Mettl3_L	4931440P22Rik	ENSMUST00000099076	1786 nt	TSL 1 (best) BASIC	24.03	1.44
Mettl3_L	Gm45364	ENSMUST00000210883	159 nt	BASIC	24.02	1.44
Mettl3_L	Irx4	ENSMUST00000022095	2589 nt	APPRIS P1 TSL 1 (best) BASIC	24.02	1.44
Mettl3_L	Gm13889	ENSMUST00000099689	1386 nt	BASIC	24.02	1.44
Mettl3_L	Ppp1r14c	ENSMUST00000217573	2013 nt	TSL 1 (best) BASIC	24.01	1.43
Mettl3_L	Rarres1	ENSMUST00000054825	1325 nt	APPRIS P1 TSL 1 (best) BASIC	24.01	1.43
Mettl3_L	Rab4b	ENSMUST00000093040	1192 nt	APPRIS P1 TSL 1 (best) BASIC	24	1.43
Mettl3_L	3110021N24Rik	ENSMUST00000178992	1812 nt	APPRIS P1 TSL 5 BASIC	24	1.43
Mettl3_L	Gm16049	ENSMUST00000155166	616 nt	TSL 3 BASIC	23.99	1.43
Mettl3_L	Gm8098	ENSMUST00000146985	1499 nt	TSL 1 (best) BASIC	23.99	1.43
Mettl3_L	Phox2a	ENSMUST00000008090	1609 nt	APPRIS P1 TSL 1 (best) BASIC	23.99	1.43
Mettl3_L	Rps2	ENSMUST00000117295	882 nt	BASIC	23.98	1.43
Mettl3_L	Gm12366	ENSMUST00000121722	873 nt	BASIC	23.98	1.43
Mettl3_L	Rps2	ENSMUST00000146867	962 nt	TSL 5 BASIC	23.98	1.43
Mettl3_L	Gm20512	ENSMUST00000172483	618 nt	TSL 1 (best) BASIC	23.98	1.43
Mettl3_L	Gm16437	ENSMUST00000025669	507 nt	BASIC	23.98	1.43
Mettl3_L	Rps2	ENSMUST00000076842	879 nt	BASIC	23.98	1.43
Mettl3_L	Gm5786	ENSMUST00000085368	882 nt	BASIC	23.98	1.43
Mettl3_L	Eed	ENSMUST00000107234	2067 nt	APPRIS P1 TSL 1 (best) BASIC	23.98	1.43
Mettl3_L	Gm9888	ENSMUST00000150678	965 nt	TSL 1 (best) BASIC	23.97	1.43
Mettl3_L	Ndufs3	ENSMUST00000005647	1046 nt	APPRIS P1 TSL 1 (best) BASIC	23.97	1.43
Mettl3_L	Plin1	ENSMUST00000205915	2817 nt	APPRIS P1 TSL 1 (best) BASIC	23.96	1.43
Mettl3_L	Gm12818	ENSMUST00000117562	1349 nt	BASIC	23.96	1.43
Mettl3_L	Crlf2	ENSMUST00000044579	1323 nt	APPRIS P3 TSL 1 (best) BASIC	23.95	1.42
Mettl3_L	Trappc6b	ENSMUST00000021380	1255 nt	APPRIS P1 TSL 1 (best) BASIC	23.95	1.42
Mettl3_L	Slc30a2	ENSMUST00000105873	1224 nt	TSL 5 BASIC	23.94	1.42
Mettl3_L	Arhgap22	ENSMUST00000111955	2148 nt	TSL 1 (best) BASIC	23.94	1.42
Mettl3_L	Smagp	ENSMUST00000066068	1132 nt	APPRIS P1 TSL 1 (best) BASIC	23.94	1.42
Mettl3_L	Dtnb	ENSMUST00000164578	2355 nt	TSL 1 (best) BASIC	23.94	1.42
Mettl3_L	Wdr34	ENSMUST00000113711	1814 nt	APPRIS P1 TSL 1 (best) BASIC	23.94	1.42
Mettl3_L	Mta3	ENSMUST00000067826	2087 nt	APPRIS P3 TSL 1 (best) BASIC	23.93	1.42
Mettl3_L	Klhl15	ENSMUST00000113911	1227 nt	TSL 1 (best) BASIC	23.93	1.42
Mettl3_L	AC153366.1	ENSMUST00000218132	1056 nt	TSL 1 (best) BASIC	23.93	1.42
Mettl3_L	Klhl25	ENSMUST00000206019	2299 nt	APPRIS P1 TSL 1 (best) BASIC	23.93	1.42
Mettl3_L	Tsg101	ENSMUST00000014546	1949 nt	APPRIS P1 TSL 1 (best) BASIC	23.92	1.42
Mettl3_L	Mtch1	ENSMUST00000118366	1867 nt	APPRIS ALT2 TSL 1 (best) BASIC	23.92	1.42
Mettl3_L	Ube2i	ENSMUST00000172618	1559 nt	APPRIS P1 TSL 1 (best) BASIC	23.92	1.42
Mettl3_L	Gli3	ENSMUST00000141194	466 nt	TSL 2 BASIC	23.92	1.42
Mettl3_L	Gm40983	ENSMUST00000222598	1198 nt	TSL 5 BASIC	23.92	1.42
Mettl3_L	1700020L24Rik	ENSMUST00000037378	949 nt	APPRIS P1 TSL 1 (best) BASIC	23.92	1.42
Mettl3_L	Tdp2	ENSMUST00000038039	1957 nt	APPRIS P1 TSL 1 (best) BASIC	23.92	1.42
Mettl3_L	Mapk1	ENSMUST00000115731	1747 nt	APPRIS P1 TSL 1 (best) BASIC	23.92	1.42
Mettl3_L	Pate2	ENSMUST00000098906	1690 nt	APPRIS ALT2 TSL 2 BASIC	23.92	1.42
Mettl3_L	Bcl7b	ENSMUST00000031692	1758 nt	APPRIS P2 TSL 1 (best) BASIC	23.91	1.42
Mettl3_L	Mogs	ENSMUST00000032114	2780 nt	APPRIS P1 TSL 1 (best) BASIC	23.91	1.42
Mettl3_L	Ubp1	ENSMUST00000116492	2111 nt	APPRIS ALT1 TSL 1 (best) BASIC	23.91	1.42
Mettl3_L	Tmem55b	ENSMUST00000049312	1594 nt	APPRIS ALT1 TSL 1 (best) BASIC	23.91	1.42
Mettl3_L	Tlx2	ENSMUST00000174674	1514 nt	TSL 1 (best) BASIC	23.9	1.42
Mettl3_L	Serpinb6a	ENSMUST00000167163	1654 nt	APPRIS P1 TSL 5 BASIC	23.9	1.42
Mettl3_L	Cox4i1	ENSMUST00000181586	765 nt	APPRIS P1 TSL 1 (best) BASIC	23.9	1.42
Mettl3_L	Pde6d	ENSMUST00000027444	1159 nt	APPRIS P1 TSL 1 (best) BASIC	23.9	1.42
Mettl3_L	D730045B01Rik	ENSMUST00000186838	1543 nt	TSL 1 (best) BASIC	23.89	1.42
Mettl3_L	2410017I17Rik	ENSMUST00000090537	2053 nt	TSL 2 BASIC	23.89	1.41
Mettl3_L	Nnat	ENSMUST00000173595	927 nt	TSL 2 BASIC	23.89	1.41
Mettl3_L	Mrpl23	ENSMUST00000038675	692 nt	APPRIS P2 TSL 1 (best) BASIC	23.88	1.41
Mettl3_L	Ssbp4	ENSMUST00000210369	1828 nt	TSL 2 BASIC	23.88	1.41
Mettl3_L	Irf2bp2	ENSMUST00000054960	5080 nt	APPRIS P1 TSL 2 BASIC	23.87	1.41
Mettl3_L	Gpr25	ENSMUST00000086395	1077 nt	APPRIS P1 BASIC	23.87	1.41
Mettl3_L	Shf	ENSMUST00000110531	1557 nt	APPRIS P2 TSL 5 BASIC	23.86	1.41
Mettl3_L	Neurog2	ENSMUST00000029587	2227 nt	APPRIS P1 TSL 1 (best) BASIC	23.86	1.41
Mettl3_L	Map2k7	ENSMUST00000003027	1626 nt	TSL 1 (best) BASIC	23.86	1.41
Mettl3_L	Zfp703	ENSMUST00000127097	587 nt	TSL 2 BASIC	23.86	1.41
Mettl3_L	Tceal6	ENSMUST00000033783	1114 nt	APPRIS P1 TSL 1 (best) BASIC	23.86	1.41
Mettl3_L	Klhl15	ENSMUST00000113908	1235 nt	TSL 1 (best) BASIC	23.85	1.41
Mettl3_L	Gm45580	ENSMUST00000210430	889 nt	TSL 5 BASIC	23.85	1.41
Mettl3_L	Psmg1	ENSMUST00000023630	1044 nt	APPRIS P1 TSL 1 (best) BASIC	23.85	1.41
Mettl3_L	Hmox2	ENSMUST00000118885	1392 nt	APPRIS P1 TSL 1 (best) BASIC	23.85	1.41
Mettl3_L	Tmpo	ENSMUST00000105293	1842 nt	TSL 1 (best) BASIC	23.84	1.41
Mettl3_L	Gm45713	ENSMUST00000209467	1477 nt	APPRIS P1 TSL 1 (best) BASIC	23.84	1.41
Mettl3_L	Mpped1	ENSMUST00000163723	1064 nt	TSL 5 BASIC	23.84	1.41
Mettl3_L	Gm9812	ENSMUST00000061934	968 nt	BASIC	23.84	1.41
Mettl3_L	Hibadh	ENSMUST00000031788	1825 nt	APPRIS P1 TSL 1 (best) BASIC	23.83	1.41
Mettl3_L	Slc50a1	ENSMUST00000029565	1022 nt	APPRIS P1 TSL 1 (best) BASIC	23.83	1.41
Mettl3_L	Ccdc136	ENSMUST00000145310	1703 nt	APPRIS ALT2 TSL 5 BASIC	23.82	1.4
Mettl3_L	Terf2	ENSMUST00000116425	2471 nt	TSL 1 (best) BASIC	23.82	1.4
Mettl3_L	2510046G10Rik	ENSMUST00000187458	1052 nt	BASIC	23.82	1.4
Mettl3_L	Nucks1	ENSMUST00000189946	2375 nt	APPRIS ALT2 TSL 1 (best) BASIC	23.82	1.4
Mettl3_L	Ppa2	ENSMUST00000122334	1368 nt	APPRIS ALT2 TSL 1 (best) BASIC	23.81	1.4
Mettl3_L	Erf	ENSMUST00000116343	690 nt	APPRIS ALT2 TSL 2 BASIC	23.81	1.4
Mettl3_L	Nt5c3	ENSMUST00000031793	1676 nt	APPRIS P3 TSL 1 (best) BASIC	23.79	1.4
Mettl3_L	Hook1	ENSMUST00000107083	1506 nt	TSL 1 (best) BASIC	23.79	1.4
Mettl3_L	Marveld2	ENSMUST00000163163	2187 nt	TSL 1 (best) BASIC	23.79	1.4
Mettl3_L	Azin2	ENSMUST00000106068	2049 nt	APPRIS P1 TSL 5 BASIC	23.79	1.4
Mettl3_L	Cnep1r1	ENSMUST00000095214	1731 nt	APPRIS P1 TSL 1 (best) BASIC	23.79	1.4
Mettl3_L	Nsmce4a	ENSMUST00000160289	1435 nt	APPRIS P1 TSL 1 (best) BASIC	23.79	1.4
Mettl3_L	Arpc2	ENSMUST00000006467	1404 nt	APPRIS P1 TSL 1 (best) BASIC	23.79	1.4
Mettl3_L	Fra10ac1	ENSMUST00000067167	1402 nt	APPRIS P1 TSL 1 (best) BASIC	23.79	1.4
Mettl3_L	Vegfa	ENSMUST00000167860	975 nt	TSL 1 (best) BASIC	23.78	1.4
Mettl3_L	Vegfa	ENSMUST00000214739	1107 nt	APPRIS ALT2 TSL 1 (best) BASIC	23.78	1.4
Mettl3_L	Vegfa	ENSMUST00000217017	1179 nt	APPRIS P4 TSL 1 (best) BASIC	23.78	1.4
Mettl3_L	Ybx3	ENSMUST00000032309	1853 nt	APPRIS P4 TSL 1 (best) BASIC	23.78	1.4
Mettl3_L	4933429H19Rik	ENSMUST00000187361	995 nt	BASIC	23.77	1.4
Mettl3_L	A530095I07Rik	ENSMUST00000070942	847 nt	TSL 1 (best) BASIC	23.77	1.4
Mettl3_L	4930426D05Rik	ENSMUST00000144487	1393 nt	TSL 5 BASIC	23.77	1.4
Mettl3_L	Gm43573	ENSMUST00000196445	570 nt	TSL 5 BASIC	23.76	1.39
Mettl3_L	AC122317.2	ENSMUST00000218708	1248 nt	BASIC	23.76	1.39
Mettl3_L	Rnaset2a	ENSMUST00000097420	1259 nt	APPRIS P1 TSL 1 (best) BASIC	23.76	1.39
Mettl3_L	Aspscr1	ENSMUST00000106158	1690 nt	TSL 5 BASIC	23.76	1.39
Mettl3_L	B3gat1	ENSMUST00000115269	1665 nt	TSL 1 (best) BASIC	23.76	1.39
Mettl3_L	E130218I03Rik	ENSMUST00000144222	1729 nt	APPRIS P1 TSL 1 (best) BASIC	23.76	1.39
Mettl3_L	Zfp91	ENSMUST00000038627	5531 nt	APPRIS P1 TSL 1 (best) BASIC	23.75	1.39
Mettl3_L	Gm7332	ENSMUST00000118351	454 nt	BASIC	23.75	1.39
Mettl3_L	Cox11	ENSMUST00000020851	1224 nt	APPRIS P2 TSL 1 (best) BASIC	23.75	1.39
Mettl3_L	B230322F03Rik	ENSMUST00000181932	1569 nt	BASIC	23.74	1.39
Mettl3_L	Ankrd28	ENSMUST00000014640	6712 nt	APPRIS P2 TSL 1 (best) BASIC	23.74	1.39
Mettl3_L	Fam149b	ENSMUST00000037698	924 nt	TSL 1 (best) BASIC	23.74	1.39
Mettl3_L	Rgs7	ENSMUST00000194555	2431 nt	APPRIS ALT2 TSL 1 (best) BASIC	23.74	1.39
Mettl3_L	Ppp4c	ENSMUST00000032936	1359 nt	APPRIS P1 TSL 1 (best) BASIC	23.74	1.39
Mettl3_L	Mlf2	ENSMUST00000180095	1475 nt	APPRIS P1 TSL 1 (best) BASIC	23.74	1.39
Mettl3_L	Fam120a	ENSMUST00000060805	5105 nt	APPRIS P1 TSL 1 (best) BASIC	23.73	1.39
Mettl3_L	Tmem240	ENSMUST00000147721	817 nt	APPRIS P1 TSL 1 (best) BASIC	23.73	1.39
Mettl3_L	Siva1	ENSMUST00000021728	924 nt	APPRIS P1 TSL 1 (best) BASIC	23.73	1.39
Mettl3_L	Prrx2	ENSMUST00000041659	1441 nt	APPRIS P2 TSL 1 (best) BASIC	23.73	1.39
Mettl3_L	Ppp2r3d	ENSMUST00000180270	450 nt	TSL 1 (best) BASIC	23.72	1.39
Mettl3_L	Gm27502	ENSMUST00000183495	199 nt	BASIC	23.72	1.39
Mettl3_L	Pdlim4	ENSMUST00000018755	1182 nt	APPRIS P1 TSL 1 (best) BASIC	23.72	1.39
Mettl3_L	Cutc	ENSMUST00000026199	1298 nt	TSL 1 (best) BASIC	23.72	1.39
Mettl3_L	Id3	ENSMUST00000008016	1278 nt	APPRIS P1 TSL 1 (best) BASIC	23.72	1.39
Mettl3_L	Txndc9	ENSMUST00000195032	1444 nt	APPRIS P1 TSL 2 BASIC	23.72	1.39
Mettl3_L	Igfbp3	ENSMUST00000135887	1709 nt	APPRIS P1 TSL 1 (best) BASIC	23.72	1.39
Mettl3_L	Azin2	ENSMUST00000119354	1921 nt	TSL 1 (best) BASIC	23.72	1.39
Mettl3_L	Plekha3	ENSMUST00000111920	2534 nt	APPRIS P1 TSL 1 (best) BASIC	23.72	1.39
Mettl3_L	Atp5j	ENSMUST00000023608	809 nt	APPRIS P1 TSL 1 (best) BASIC	23.71	1.39
Mettl3_L	Nkx2	ENSMUST00000067020	1725 nt	APPRIS P1 TSL 1 (best) BASIC	23.7	1.39
Mettl3_L	Gm9910	ENSMUST00000195385	1550 nt	BASIC	23.7	1.38
Mettl3_L	Gm14523	ENSMUST00000117260	558 nt	BASIC	23.7	1.38
Mettl3_L	Vamp4	ENSMUST00000150040	901 nt	APPRIS P1 TSL 5 BASIC	23.7	1.38
Mettl3_L	Gm27040	ENSMUST00000181984	504 nt	TSL 2 BASIC	23.69	1.38
Mettl3_L	Tm6sf1	ENSMUST00000041890	2226 nt	APPRIS P1 TSL 1 (best) BASIC	23.68	1.38
Mettl3_L	Gm26536	ENSMUST00000181072	1196 nt	TSL 1 (best) BASIC	23.68	1.38
Mettl3_L	Runx2os1	ENSMUST00000097320	792 nt	TSL 1 (best) BASIC	23.68	1.38
Mettl3_L	Plpp2	ENSMUST00000166804	1566 nt	APPRIS ALT2 TSL 1 (best) BASIC	23.67	1.38
Mettl3_L	Hscb	ENSMUST00000056937	804 nt	APPRIS P1 TSL 1 (best) BASIC	23.67	1.38
Mettl3_L	Dusp22	ENSMUST00000091672	1161 nt	APPRIS ALT2 TSL 1 (best) BASIC	23.67	1.38
Mettl3_L	Ube2h	ENSMUST00000094543	975 nt	TSL 1 (best) BASIC	23.67	1.38
Mettl3_L	Gdf7	ENSMUST00000220073	1399 nt	APPRIS ALT2 TSL 1 (best) BASIC	23.66	1.38
Mettl3_L	Isoc1	ENSMUST00000025503	2563 nt	APPRIS P1 TSL 1 (best) BASIC	23.66	1.38
Mettl3_L	Nog	ENSMUST00000061728	1695 nt	APPRIS P1 BASIC	23.66	1.38
Mettl3_L	Wbp1	ENSMUST00000151393	837 nt	TSL 3 BASIC	23.65	1.38
Mettl3_L	Gm14121	ENSMUST00000121441	1380 nt	BASIC	23.65	1.38
Mettl3_L	En1	ENSMUST00000079721	2624 nt	APPRIS P1 TSL 1 (best) BASIC	23.64	1.38
Mettl3_L	Kiss1	ENSMUST00000178033	496 nt	APPRIS P1 TSL 1 (best) BASIC	23.64	1.37
Mettl3_L	Reep6	ENSMUST00000105354	2208 nt	APPRIS P3 TSL 1 (best) BASIC	23.64	1.37
Mettl3_L	Reep6	ENSMUST00000105358	2208 nt	TSL 1 (best) BASIC	23.64	1.37
Mettl3_L	Slc39a13	ENSMUST00000111436	1291 nt	TSL 1 (best) BASIC	23.63	1.37
Mettl3_L	Hnrnpk	ENSMUST00000176558	1053 nt	TSL 2 BASIC	23.63	1.37
Mettl3_L	Dleu2	ENSMUST00000182286	666 nt	TSL 2 BASIC	23.63	1.37
Mettl3_L	Dleu2	ENSMUST00000183245	637 nt	TSL 1 (best) BASIC	23.63	1.37
Mettl3_L	AC153911.1	ENSMUST00000220378	758 nt	BASIC	23.63	1.37
Mettl3_L	Htra4	ENSMUST00000084031	2180 nt	APPRIS P1 TSL 1 (best) BASIC	23.63	1.37
Mettl3_L	Cpsf4	ENSMUST00000160629	1713 nt	APPRIS ALT1 TSL 1 (best) BASIC	23.62	1.37
Mettl3_L	Mnx1	ENSMUST00000001608	2018 nt	APPRIS ALT2 TSL 5 BASIC	23.62	1.37
Mettl3_L	Adprhl2	ENSMUST00000102617	1672 nt	APPRIS P1 TSL 1 (best) BASIC	23.61	1.37
Mettl3_L	Mbd3	ENSMUST00000105348	1222 nt	TSL 5 BASIC	23.61	1.37
Mettl3_L	Gm13256	ENSMUST00000131297	520 nt	TSL 3 BASIC	23.61	1.37
Mettl3_L	Ddrgk1	ENSMUST00000089559	1238 nt	APPRIS P1 TSL 1 (best) BASIC	23.61	1.37
Mettl3_L	Nrep	ENSMUST00000168890	2185 nt	APPRIS P1 TSL 1 (best) BASIC	23.61	1.37
Mettl3_L	Ablim1	ENSMUST00000111544	2231 nt	TSL 5 BASIC	23.6	1.37
Mettl3_L	A830092H15Rik	ENSMUST00000099182	1229 nt	BASIC	23.6	1.37
Mettl3_L	Hdac3	ENSMUST00000043498	2004 nt	APPRIS P1 TSL 1 (best) BASIC	23.6	1.37
Mettl3_L	Gxylt1	ENSMUST00000057896	1891 nt	APPRIS ALT2 TSL 5 BASIC	23.6	1.37
Mettl3_L	Sike1	ENSMUST00000119450	774 nt	TSL 3 BASIC	23.59	1.37
Mettl3_L	Hacd1	ENSMUST00000091429	871 nt	TSL 1 (best) BASIC	23.59	1.37
Mettl3_L	Thra	ENSMUST00000103139	2246 nt	APPRIS P1 TSL 1 (best) BASIC	23.59	1.37
Mettl3_L	Cbr3	ENSMUST00000039620	1170 nt	APPRIS P1 TSL 1 (best) BASIC	23.58	1.37
Mettl3_L	Srsf2	ENSMUST00000190993	1326 nt	APPRIS P1 TSL 2 BASIC	23.58	1.36
Mettl3_L	Pex10	ENSMUST00000103180	1688 nt	APPRIS P1 TSL 1 (best) BASIC	23.57	1.36
Mettl3_L	Jmy	ENSMUST00000220513	1843 nt	TSL 1 (best) BASIC	23.57	1.36
Mettl3_L	Ppp1r35	ENSMUST00000031739	956 nt	APPRIS P1 TSL 1 (best) BASIC	23.57	1.36
Mettl3_L	Kiss1	ENSMUST00000007433	779 nt	APPRIS P1 TSL 2 BASIC	23.57	1.36
Mettl3_L	Esrra	ENSMUST00000025906	2242 nt	APPRIS P1 TSL 1 (best) BASIC	23.57	1.36
Mettl3_L	Ints11	ENSMUST00000120794	1884 nt	TSL 5 BASIC	23.56	1.36
Mettl3_L	Qdpr	ENSMUST00000015950	1380 nt	APPRIS P1 TSL 1 (best) BASIC	23.56	1.36
Mettl3_L	A030014E15Rik	ENSMUST00000223400	796 nt	APPRIS P1 BASIC	23.56	1.36
Mettl3_L	Gm37847	ENSMUST00000192163	1497 nt	BASIC	23.56	1.36
Mettl3_L	Gm31748	ENSMUST00000194938	1497 nt	BASIC	23.56	1.36
Mettl3_L	Frat2	ENSMUST00000059231	2161 nt	APPRIS P1 BASIC	23.55	1.36
Mettl3_L	Gnaq	ENSMUST00000025541	5644 nt	APPRIS P1 TSL 1 (best) BASIC	23.55	1.36
Mettl3_L	AC151971.4	ENSMUST00000214717	704 nt	BASIC	23.55	1.36
Mettl3_L	St7	ENSMUST00000115419	2194 nt	TSL 1 (best) BASIC	23.54	1.36
Mettl3_L	Rpl35	ENSMUST00000080861	946 nt	APPRIS P1 TSL 1 (best) BASIC	23.54	1.36
Mettl3_L	Terc	ENSMUST00000082862	423 nt	BASIC	23.54	1.36
Mettl3_L	Mef2a	ENSMUST00000032776	2476 nt	APPRIS P1 TSL 1 (best) BASIC	23.54	1.36
Mettl3_L	D030046N08Rik	ENSMUST00000162318	1570 nt	TSL 1 (best) BASIC	23.53	1.36
Mettl3_L	4930597O21Rik	ENSMUST00000065878	984 nt	TSL 1 (best) BASIC	23.53	1.36
Mettl3_L	Dnttip1	ENSMUST00000017443	1664 nt	APPRIS P1 TSL 1 (best) BASIC	23.53	1.36
Mettl3_L	Phf23	ENSMUST00000018716	2006 nt	APPRIS P3 TSL 1 (best) BASIC	23.52	1.36
Mettl3_L	Sox3	ENSMUST00000135107	2065 nt	APPRIS P1 BASIC	23.52	1.36
Mettl3_L	Bloc1s2	ENSMUST00000079033	878 nt	APPRIS P1 TSL 1 (best) BASIC	23.52	1.36
Mettl3_L	Preb	ENSMUST00000202567	1869 nt	TSL 1 (best) BASIC	23.51	1.35
Mettl3_L	Bag2	ENSMUST00000044691	1860 nt	APPRIS P1 TSL 1 (best) BASIC	23.51	1.35
Mettl3_L	Fads2	ENSMUST00000025567	1508 nt	APPRIS P1 TSL 1 (best) BASIC	23.51	1.35
Mettl3_L	Fus	ENSMUST00000077609	1831 nt	APPRIS ALT2 TSL 1 (best) BASIC	23.51	1.35
Mettl3_L	Ube2j2	ENSMUST00000103175	1309 nt	APPRIS P1 TSL 1 (best) BASIC	23.51	1.35
Mettl3_L	Msto1	ENSMUST00000126245	1875 nt	APPRIS P1 TSL 1 (best) BASIC	23.51	1.35
Mettl3_L	Ipmk	ENSMUST00000118381	1323 nt	TSL 1 (best) BASIC	23.5	1.35
Mettl3_L	Rcan1	ENSMUST00000060005	2324 nt	TSL 1 (best) BASIC	23.5	1.35
Mettl3_L	Smurf1	ENSMUST00000085684	5343 nt	APPRIS P4 TSL 1 (best) BASIC	23.5	1.35
Mettl3_L	Vdac1	ENSMUST00000102758	2022 nt	APPRIS P1 TSL 1 (best) BASIC	23.5	1.35
Mettl3_L	Arl8a	ENSMUST00000027684	1713 nt	APPRIS P1 TSL 1 (best) BASIC	23.5	1.35
Mettl3_L	Crls1	ENSMUST00000028835	1924 nt	APPRIS P1 TSL 1 (best) BASIC	23.49	1.35
Mettl3_L	Clptm1l	ENSMUST00000022102	2340 nt	APPRIS P1 TSL 1 (best) BASIC	23.49	1.35
Mettl3_L	Sft2d1	ENSMUST00000154553	1049 nt	APPRIS P1 TSL 1 (best) BASIC	23.48	1.35
Mettl3_L	Krtap28	ENSMUST00000188323	957 nt	APPRIS P1 BASIC	23.48	1.35
Mettl3_L	Tmem170b	ENSMUST00000221694	602 nt	TSL 3 BASIC	23.48	1.35
Mettl3_L	Hoxb3os	ENSMUST00000147410	1945 nt	TSL 5 BASIC	23.48	1.35
Mettl3_L	Trnau1ap	ENSMUST00000105962	961 nt	TSL 5 BASIC	23.47	1.35
Mettl3_L	Gm5067	ENSMUST00000170449	1009 nt	BASIC	23.47	1.35
Mettl3_L	Ildr2	ENSMUST00000192426	1238 nt	TSL 1 (best) BASIC	23.47	1.35
Mettl3_L	Lemd2	ENSMUST00000055117	2595 nt	APPRIS P1 TSL 1 (best) BASIC	23.47	1.35
Mettl3_L	Psmb8	ENSMUST00000025196	1628 nt	APPRIS P1 TSL 1 (best) BASIC	23.47	1.35
Mettl3_L	Paqr3	ENSMUST00000112968	1875 nt	TSL 1 (best) BASIC	23.46	1.35
Mettl3_L	Inafm1	ENSMUST00000169612	1605 nt	APPRIS P1 BASIC	23.46	1.35
Mettl3_L	Emc8	ENSMUST00000181950	747 nt	TSL 2 BASIC	23.46	1.35
Mettl3_L	Srcap	ENSMUST00000189136	1960 nt	TSL 1 (best) BASIC	23.46	1.35
Mettl3_L	Sh3rf1	ENSMUST00000034060	5479 nt	APPRIS P1 TSL 1 (best) BASIC	23.46	1.35
Mettl3_L	A230005M16Rik	ENSMUST00000137661	1605 nt	TSL 1 (best) BASIC	23.45	1.34
Mettl3_L	Sh3gl3	ENSMUST00000032874	1647 nt	APPRIS P1 TSL 1 (best) BASIC	23.45	1.34
Mettl3_L	Aldoa	ENSMUST00000207534	741 nt	APPRIS P1 TSL 5 BASIC	23.45	1.34
Mettl3_L	Ankrd49	ENSMUST00000216037	1037 nt	APPRIS P1 TSL 2 BASIC	23.45	1.34
Mettl3_L	Pcsk1n	ENSMUST00000041096	2193 nt	APPRIS P1 TSL 1 (best) BASIC	23.45	1.34
Mettl3_L	Gm26533	ENSMUST00000180550	1790 nt	TSL 1 (best) BASIC	23.45	1.34
Mettl3_L	Rab4a	ENSMUST00000118535	1419 nt	APPRIS P1 TSL 1 (best) BASIC	23.44	1.34
Mettl3_L	Gm10420	ENSMUST00000121713	882 nt	BASIC	23.44	1.34
Mettl3_L	Gm39157	ENSMUST00000212322	1180 nt	TSL 5 BASIC	23.44	1.34
Mettl3_L	Gm26711	ENSMUST00000180866	1833 nt	TSL 1 (best) BASIC	23.44	1.34
Mettl3_L	Cbln1	ENSMUST00000034076	2800 nt	APPRIS P1 TSL 1 (best) BASIC	23.44	1.34
Mettl3_L	Eid1	ENSMUST00000164756	1691 nt	APPRIS P1 BASIC	23.44	1.34
Mettl3_L	A830010M20Rik	ENSMUST00000162298	1408 nt	TSL 5 BASIC	23.43	1.34
Mettl3_L	Gmeb1	ENSMUST00000105964	1925 nt	APPRIS P1 TSL 1 (best) BASIC	23.43	1.34
Mettl3_L	Kcna7	ENSMUST00000107774	2182 nt	APPRIS P1 TSL 1 (best) BASIC	23.42	1.34
Mettl3_L	Suv39h2	ENSMUST00000060618	1831 nt	TSL 1 (best) BASIC	23.42	1.34
Mettl3_L	Arpc2	ENSMUST00000113820	1439 nt	APPRIS P1 TSL 1 (best) BASIC	23.42	1.34
Mettl3_L	Anxa5	ENSMUST00000029266	1731 nt	APPRIS P1 TSL 1 (best) BASIC	23.41	1.34
Mettl3_L	A230020J21Rik	ENSMUST00000192407	1649 nt	TSL 2 BASIC	23.41	1.34
Mettl3_L	Cited1	ENSMUST00000101336	1090 nt	APPRIS P1 TSL 1 (best) BASIC	23.4	1.34
Mettl3_L	Gm20109	ENSMUST00000180802	671 nt	TSL 1 (best) BASIC	23.4	1.34
Mettl3_L	Pgls	ENSMUST00000034264	893 nt	APPRIS P1 TSL 1 (best) BASIC	23.4	1.34
Mettl3_L	Mast2	ENSMUST00000106485	5705 nt	APPRIS ALT2 TSL 1 (best) BASIC	23.4	1.34
Mettl3_L	Mast2	ENSMUST00000106486	5723 nt	APPRIS P4 TSL 1 (best) BASIC	23.4	1.34
Mettl3_L	Rundc3b	ENSMUST00000115378	1891 nt	APPRIS ALT2 TSL 5 BASIC	23.4	1.34
Mettl3_L	Zswim6	ENSMUST00000105097	5456 nt	TSL 5 BASIC	23.4	1.34
Mettl3_L	Sec63	ENSMUST00000019937	6032 nt	APPRIS P1 TSL 1 (best) BASIC	23.39	1.34
Mettl3_L	Nudc	ENSMUST00000030665	1316 nt	APPRIS P1 TSL 1 (best) BASIC	23.39	1.34
Mettl3_L	Kctd6	ENSMUST00000022272	1650 nt	APPRIS P1 TSL 1 (best) BASIC	23.39	1.34
Mettl3_L	Pmvk	ENSMUST00000029564	1194 nt	APPRIS P1 TSL 1 (best) BASIC	23.39	1.33
Mettl3_L	Shox2	ENSMUST00000162439	1081 nt	TSL 1 (best) BASIC	23.38	1.33
Mettl3_L	Slc35a2	ENSMUST00000208640	486 nt	TSL 5 BASIC	23.38	1.33
Mettl3_L	Emid1	ENSMUST00000062821	1947 nt	APPRIS P2 TSL 1 (best) BASIC	23.37	1.33
Mettl3_L	Foxc1	ENSMUST00000062292	5844 nt	APPRIS P1 BASIC	23.37	1.33
Mettl3_L	Tirap	ENSMUST00000176685	1783 nt	APPRIS P1 TSL 1 (best) BASIC	23.37	1.33
Mettl3_L	Rcor2	ENSMUST00000066646	2801 nt	APPRIS P1 TSL 1 (best) BASIC	23.37	1.33
Mettl3_L	Ctbp1	ENSMUST00000202868	2436 nt	APPRIS ALT1 TSL 1 (best) BASIC	23.36	1.33
Mettl3_L	Kcnmb4os2	ENSMUST00000127070	1048 nt	TSL 2 BASIC	23.36	1.33
Mettl3_L	Gm13594	ENSMUST00000137582	476 nt	TSL 1 (best) BASIC	23.36	1.33
Mettl3_L	Btf3l4	ENSMUST00000102741	1033 nt	APPRIS P1 TSL 1 (best) BASIC	23.35	1.33
Mettl3_L	Lin7b	ENSMUST00000003971	735 nt	APPRIS P1 TSL 1 (best) BASIC	23.35	1.33
Mettl3_L	Ethe1	ENSMUST00000077191	1484 nt	APPRIS P1 TSL 1 (best) BASIC	23.35	1.33
Mettl3_L	Hpf1	ENSMUST00000146863	531 nt	TSL 2 BASIC	23.34	1.33
Mettl3_L	Galr3	ENSMUST00000058004	1245 nt	APPRIS P1 TSL 1 (best) BASIC	23.34	1.33
Mettl3_L	Gm20458	ENSMUST00000164863	1369 nt	APPRIS P1 TSL 5 BASIC	23.34	1.33
Mettl3_L	Csnk1g2	ENSMUST00000079773	2348 nt	TSL 1 (best) BASIC	23.34	1.33
Mettl3_L	Nudt6	ENSMUST00000108118	935 nt	TSL 5 BASIC	23.33	1.33
Mettl3_L	Nudt6	ENSMUST00000052645	1155 nt	APPRIS ALT2 TSL 1 (best) BASIC	23.33	1.33
Mettl3_L	Gm5921	ENSMUST00000075898	882 nt	BASIC	23.33	1.33
Mettl3_L	Nudt6	ENSMUST00000099130	1070 nt	APPRIS P3 TSL 1 (best) BASIC	23.33	1.33
Mettl3_L	Panx2	ENSMUST00000161372	2314 nt	TSL 1 (best) BASIC	23.33	1.33
Mettl3_L	Ccna1	ENSMUST00000197238	1719 nt	APPRIS P1 TSL 5 BASIC	23.33	1.32
Mettl3_L	Lor	ENSMUST00000058150	1779 nt	APPRIS P1 TSL 1 (best) BASIC	23.32	1.32
Mettl3_L	Gm16286	ENSMUST00000125127	1683 nt	APPRIS P1 TSL 1 (best) BASIC	23.32	1.32
Mettl3_L	Gm44428	ENSMUST00000204474	874 nt	BASIC	23.32	1.32
Mettl3_L	Gm4419	ENSMUST00000226239	1431 nt	BASIC	23.32	1.32
Mettl3_L	Fam92a	ENSMUST00000177837	1325 nt	APPRIS ALT2 TSL 5 BASIC	23.32	1.32
Mettl3_L	Ybx3	ENSMUST00000087865	1684 nt	APPRIS ALT2 TSL 1 (best) BASIC	23.32	1.32
Mettl3_L	Cadm1	ENSMUST00000143026	1643 nt	TSL 5 BASIC	23.31	1.32
Mettl3_L	Lsm4	ENSMUST00000210987	636 nt	TSL 5 BASIC	23.31	1.32
Mettl3_L	Hnrnpl	ENSMUST00000038572	2142 nt	APPRIS P1 TSL 1 (best) BASIC	23.31	1.32
Mettl3_L	Ppcs	ENSMUST00000030385	1443 nt	APPRIS P1 TSL 1 (best) BASIC	23.31	1.32
Mettl3_L	Rab40c	ENSMUST00000179998	2456 nt	APPRIS P1 TSL 5 BASIC	23.31	1.32
Mettl3_L	Hoxb3	ENSMUST00000055334	1890 nt	APPRIS P1 TSL 1 (best) BASIC	23.3	1.32
Mettl3_L	Pde8b	ENSMUST00000159608	2370 nt	TSL 5 BASIC	23.3	1.32
Mettl3_L	Ube2k	ENSMUST00000201266	1449 nt	TSL 5 BASIC	23.3	1.32
Mettl3_L	Zfp422	ENSMUST00000057540	2375 nt	APPRIS P1 TSL 1 (best) BASIC	23.29	1.32
Mettl3_L	Etfa	ENSMUST00000034866	1392 nt	APPRIS P1 TSL 1 (best) BASIC	23.29	1.32
Mettl3_L	Ppp1ca	ENSMUST00000046094	1379 nt	APPRIS P1 TSL 1 (best) BASIC	23.29	1.32
Mettl3_L	Adra1d	ENSMUST00000103184	1899 nt	APPRIS P1 TSL 1 (best) BASIC	23.29	1.32
Mettl3_L	H1fx	ENSMUST00000056403	1217 nt	APPRIS P1 BASIC	23.29	1.32
Mettl3_L	Gal3st1	ENSMUST00000078757	1749 nt	APPRIS P1 TSL 1 (best) BASIC	23.29	1.32
Mettl3_L	5031425E22Rik	ENSMUST00000101522	2110 nt	BASIC	23.27	1.32
Mettl3_L	Fam92a	ENSMUST00000108285	1639 nt	APPRIS P3 TSL 5 BASIC	23.27	1.32
Mettl3_L	Gm7276	ENSMUST00000097520	1252 nt	APPRIS P1 BASIC	23.27	1.32
Mettl3_L	Neurl1b	ENSMUST00000182897	1231 nt	TSL 5 BASIC	23.26	1.31
Mettl3_L	Gm5812	ENSMUST00000061073	957 nt	BASIC	23.26	1.31
Mettl3_L	Cited4	ENSMUST00000094814	1249 nt	APPRIS P1 BASIC	23.26	1.31
Mettl3_L	Gipc1	ENSMUST00000019577	1522 nt	APPRIS P1 TSL 1 (best) BASIC	23.26	1.31
Mettl3_L	Dleu7	ENSMUST00000063169	1314 nt	APPRIS P1 TSL 1 (best) BASIC	23.26	1.31
Mettl3_L	Kansl2	ENSMUST00000023727	2311 nt	APPRIS ALT2 TSL 5 BASIC	23.26	1.31
Mettl3_L	Cpe	ENSMUST00000048967	2117 nt	APPRIS P1 TSL 1 (best) BASIC	23.26	1.31
Mettl3_L	Slc39a13	ENSMUST00000073575	2469 nt	APPRIS P1 TSL 1 (best) BASIC	23.25	1.31
Mettl3_L	Htatsf1	ENSMUST00000114751	1128 nt	TSL 1 (best) BASIC	23.25	1.31
Mettl3_L	Nudt3	ENSMUST00000114886	996 nt	TSL 2 BASIC	23.25	1.31
Mettl3_L	Cited2	ENSMUST00000038107	1979 nt	APPRIS P1 TSL 1 (best) BASIC	23.25	1.31
Mettl3_L	Cadm1	ENSMUST00000152459	1784 nt	TSL 1 (best) BASIC	23.24	1.31
Mettl3_L	Rnf115	ENSMUST00000029740	2209 nt	APPRIS P1 TSL 1 (best) BASIC	23.24	1.31
Mettl3_L	Hopx	ENSMUST00000120827	1217 nt	APPRIS P1 TSL 1 (best) BASIC	23.23	1.31
Mettl3_L	H2	ENSMUST00000172979	998 nt	APPRIS P1 TSL 5 BASIC	23.22	1.31
Mettl3_L	Hecw2	ENSMUST00000097741	1132 nt	TSL 1 (best) BASIC	23.22	1.31
Mettl3_L	Maz	ENSMUST00000206254	2282 nt	TSL 5 BASIC	23.21	1.31
Mettl3_L	AC122428.3	ENSMUST00000215551	2290 nt	BASIC	23.21	1.31
Mettl3_L	Hnrnpul1	ENSMUST00000108401	1240 nt	TSL 1 (best) BASIC	23.21	1.31
Mettl3_L	Acvr2b	ENSMUST00000035093	1729 nt	TSL 5 BASIC	23.21	1.31
Mettl3_L	Tm2d2	ENSMUST00000033961	1281 nt	APPRIS P1 TSL 1 (best) BASIC	23.2	1.3
Mettl3_L	Psip1	ENSMUST00000107215	1898 nt	TSL 1 (best) BASIC	23.19	1.3
Mettl3_L	Cyp2r1	ENSMUST00000119712	917 nt	TSL 5 BASIC	23.19	1.3
Mettl3_L	Tmem127	ENSMUST00000174288	842 nt	TSL 2 BASIC	23.19	1.3
Mettl3_L	Gfra4	ENSMUST00000110240	1426 nt	APPRIS ALT2 TSL 1 (best) BASIC	23.18	1.3
Mettl3_L	Ei24	ENSMUST00000163192	2309 nt	APPRIS P1 TSL 1 (best) BASIC	23.18	1.3
Mettl3_L	Faim	ENSMUST00000112911	803 nt	APPRIS ALT1 TSL 2 BASIC	23.18	1.3
Mettl3_L	Actr3b	ENSMUST00000128727	2031 nt	TSL 1 (best) BASIC	23.18	1.3
Mettl3_L	Fam89b	ENSMUST00000161368	1160 nt	TSL 1 (best) BASIC	23.17	1.3
Mettl3_L	Tmem42	ENSMUST00000084733	1041 nt	APPRIS P1 TSL 1 (best) BASIC	23.17	1.3
Mettl3_L	Gm21989	ENSMUST00000174530	1609 nt	TSL 1 (best) BASIC	23.17	1.3
Mettl3_L	D17Wsu92e	ENSMUST00000075076	1470 nt	TSL 1 (best) BASIC	23.17	1.3
Mettl3_L	E2f6	ENSMUST00000020908	2418 nt	APPRIS P1 TSL 1 (best) BASIC	23.17	1.3
Mettl3_L	Kctd2	ENSMUST00000103035	1764 nt	APPRIS P1 TSL 1 (best) BASIC	23.16	1.3
Mettl3_L	Mapkap1	ENSMUST00000113124	1758 nt	APPRIS ALT1 TSL 5 BASIC	23.16	1.3
Mettl3_L	Cited2	ENSMUST00000219558	2411 nt	APPRIS P1 BASIC	23.16	1.3
Mettl3_L	Pdcd4	ENSMUST00000165617	1806 nt	APPRIS P1 TSL 1 (best) BASIC	23.15	1.3
Mettl3_L	Becn1	ENSMUST00000170502	725 nt	TSL 1 (best) BASIC	23.15	1.3
Mettl3_L	Sec24d	ENSMUST00000200333	307 nt	TSL 1 (best) BASIC	23.15	1.3
Mettl3_L	Pxmp2	ENSMUST00000031472	1041 nt	APPRIS P1 TSL 1 (best) BASIC	23.15	1.3
Mettl3_L	Zswim5	ENSMUST00000044823	5582 nt	APPRIS P1 TSL 1 (best) BASIC	23.15	1.3
Mettl3_L	H2afy	ENSMUST00000045788	1933 nt	TSL 1 (best) BASIC	23.14	1.3
Mettl3_L	Xkr7	ENSMUST00000037235	2711 nt	APPRIS P1 TSL 1 (best) BASIC	23.14	1.3
Mettl3_L	Oaz2	ENSMUST00000153700	1843 nt	APPRIS P2 TSL 5 BASIC	23.14	1.29
Mettl3_L	Usf1	ENSMUST00000167546	1822 nt	APPRIS P1 TSL 5 BASIC	23.14	1.29
Mettl3_L	Slc16a11	ENSMUST00000094055	1788 nt	APPRIS P1 TSL 1 (best) BASIC	23.13	1.29
Mettl3_L	Fam168b	ENSMUST00000047534	5030 nt	APPRIS P1 TSL 1 (best) BASIC	23.12	1.29
Mettl3_L	Slc25a33	ENSMUST00000105686	1887 nt	APPRIS P1 TSL 1 (best) BASIC	23.12	1.29
Mettl3_L	Cys1	ENSMUST00000186602	1757 nt	APPRIS P1 TSL 1 (best) BASIC	23.12	1.29
Mettl3_L	Ipmk	ENSMUST00000121446	1492 nt	APPRIS ALT2 TSL 5 BASIC	23.11	1.29
Mettl3_L	Tmpo	ENSMUST00000092219	1854 nt	TSL 1 (best) BASIC	23.11	1.29
Mettl3_L	Gm2415	ENSMUST00000134688	401 nt	TSL 2 BASIC	23.11	1.29
Mettl3_L	Lsm4	ENSMUST00000034311	925 nt	APPRIS P1 TSL 1 (best) BASIC	23.11	1.29
Mettl3_L	Eif5a	ENSMUST00000108611	1353 nt	APPRIS P1 TSL 1 (best) BASIC	23.11	1.29
Mettl3_L	Mpp6	ENSMUST00000204545	2418 nt	APPRIS P1 TSL 5 BASIC	23.1	1.29
Mettl3_L	Amigo1	ENSMUST00000050909	5030 nt	APPRIS P1 TSL 1 (best) BASIC	23.1	1.29
Mettl3_L	Usp2	ENSMUST00000176416	1486 nt	APPRIS ALT2 TSL 1 (best) BASIC	23.1	1.29
Mettl3_L	Nans	ENSMUST00000030018	2179 nt	APPRIS P1 TSL 1 (best) BASIC	23.1	1.29
Mettl3_L	Fam50b	ENSMUST00000221037	1345 nt	APPRIS P1 TSL 1 (best) BASIC	23.09	1.29
Mettl3_L	AC161180.1	ENSMUST00000223439	933 nt	APPRIS P1 BASIC	23.09	1.29
Mettl3_L	Csrp1	ENSMUST00000027677	1823 nt	APPRIS P1 TSL 1 (best) BASIC	23.09	1.29
Mettl3_L	Csrp1	ENSMUST00000097561	1828 nt	APPRIS P1 TSL 1 (best) BASIC	23.09	1.29
Mettl3_L	Bag1	ENSMUST00000191273	1348 nt	APPRIS ALT2 TSL 1 (best) BASIC	23.08	1.29
Mettl3_L	Kcnk2	ENSMUST00000192723	1642 nt	APPRIS ALT1 TSL 1 (best) BASIC	23.08	1.29
Mettl3_L	Gm29735	ENSMUST00000209599	660 nt	APPRIS P1 BASIC	23.08	1.29
Mettl3_L	Tmem260	ENSMUST00000226400	2281 nt	APPRIS ALT2 BASIC	23.08	1.29
Mettl3_L	Fzd9	ENSMUST00000062572	2293 nt	APPRIS P1 BASIC	23.07	1.28
Mettl3_L	Ica1	ENSMUST00000038403	2075 nt	APPRIS P2 TSL 1 (best) BASIC	23.07	1.28
Mettl3_L	Zc3h6	ENSMUST00000110319	1484 nt	TSL 1 (best) BASIC	23.07	1.28
Mettl3_L	Dexi	ENSMUST00000038281	1389 nt	APPRIS P1 TSL 1 (best) BASIC	23.07	1.28
Mettl3_L	Pdgfa	ENSMUST00000110897	1287 nt	APPRIS P1 TSL 5 BASIC	23.07	1.28
Mettl3_L	Gm43592	ENSMUST00000196922	1165 nt	BASIC	23.07	1.28
Mettl3_L	Epb41l4b	ENSMUST00000095076	6746 nt	APPRIS ALT2 TSL 5 BASIC	23.07	1.28
Mettl3_L	Ntn5	ENSMUST00000183120	1491 nt	TSL 1 (best) BASIC	23.06	1.28
Mettl3_L	Efcc1	ENSMUST00000159570	2293 nt	APPRIS P2 TSL 5 BASIC	23.06	1.28
Mettl3_L	Hoxd9	ENSMUST00000059272	2136 nt	APPRIS P1 TSL 1 (best) BASIC	23.06	1.28
Mettl3_L	Rragc	ENSMUST00000030399	2593 nt	APPRIS P1 TSL 1 (best) BASIC	23.05	1.28
Mettl3_L	Tmem70	ENSMUST00000177501	1636 nt	APPRIS P3 TSL 1 (best) BASIC	23.05	1.28
Mettl3_L	Snta1	ENSMUST00000028991	2125 nt	APPRIS ALT2 TSL 1 (best) BASIC	23.05	1.28
Mettl3_L	Gm15546	ENSMUST00000122095	826 nt	BASIC	23.05	1.28
Mettl3_L	AC117769.4	ENSMUST00000225679	685 nt	BASIC	23.05	1.28
Mettl3_L	Arhgap9	ENSMUST00000219026	1946 nt	APPRIS P2 TSL 1 (best) BASIC	23.05	1.28
Mettl3_L	Hist2h3c1	ENSMUST00000176059	1820 nt	APPRIS P1 BASIC	23.05	1.28
Mettl3_L	Hist2h3c1	ENSMUST00000177796	1825 nt	BASIC	23.05	1.28
Mettl3_L	Snx21	ENSMUST00000152471	1243 nt	TSL 1 (best) BASIC	23.04	1.28
Mettl3_L	Gm12905	ENSMUST00000153814	658 nt	TSL 2 BASIC	23.04	1.28
Mettl3_L	AC166358.2	ENSMUST00000223403	734 nt	TSL 5 BASIC	23.04	1.28
Mettl3_L	B230377A18Rik	ENSMUST00000192921	1364 nt	BASIC	23.03	1.28
Mettl3_L	2810002D19Rik	ENSMUST00000152313	2040 nt	TSL 1 (best) BASIC	23.03	1.28
Mettl3_L	Dhrs11	ENSMUST00000047560	1254 nt	APPRIS P1 TSL 1 (best) BASIC	23.03	1.28
Mettl3_L	Foxe3	ENSMUST00000050940	867 nt	APPRIS P1 BASIC	23.03	1.28
Mettl3_L	Gm7544	ENSMUST00000222426	828 nt	APPRIS P1 BASIC	23.02	1.28
Mettl3_L	Coprs	ENSMUST00000033839	793 nt	APPRIS P1 TSL 1 (best) BASIC	23.02	1.28
Mettl3_L	Hdac2	ENSMUST00000019911	2005 nt	APPRIS P1 TSL 1 (best) BASIC	23.02	1.28
Mettl3_L	Tnfsfm13	ENSMUST00000180587	2235 nt	APPRIS P3 TSL 2 BASIC	23.02	1.28
Mettl3_L	Pdpk1	ENSMUST00000115407	1730 nt	TSL 5 BASIC	23.02	1.28
Mettl3_L	Adgrb1	ENSMUST00000185682	2744 nt	TSL 1 (best) BASIC	23.02	1.27
Mettl3_L	Runx2	ENSMUST00000162629	1607 nt	APPRIS ALT2 TSL 5 BASIC	23.01	1.27
Mettl3_L	Otud5	ENSMUST00000115668	2543 nt	TSL 1 (best) BASIC	23.01	1.27
Mettl3_L	Sin3b	ENSMUST00000109950	1024 nt	TSL 1 (best) BASIC	23.01	1.27
Mettl3_L	Gpr27	ENSMUST00000101122	2388 nt	APPRIS P1 BASIC	23.01	1.27
Mettl3_L	Six3	ENSMUST00000162695	2838 nt	APPRIS ALT2 TSL 5 BASIC	23.01	1.27
Mettl3_L	Kif1c	ENSMUST00000152618	1943 nt	TSL 1 (best) BASIC	23	1.27
Mettl3_L	Spryd7	ENSMUST00000100496	1459 nt	TSL 1 (best) BASIC	22.99	1.27
Mettl3_L	Tmem11	ENSMUST00000062677	1457 nt	APPRIS P1 TSL 1 (best) BASIC	22.99	1.27
Mettl3_L	Glrx3	ENSMUST00000064404	1685 nt	APPRIS P2 TSL 1 (best) BASIC	22.99	1.27
Mettl3_L	Efna2	ENSMUST00000003154	2131 nt	APPRIS P1 TSL 1 (best) BASIC	22.99	1.27
Mettl3_L	Cln6	ENSMUST00000034776	2142 nt	APPRIS P1 TSL 1 (best) BASIC	22.99	1.27
Mettl3_L	Mpnd	ENSMUST00000159996	1444 nt	APPRIS ALT2 TSL 5 BASIC	22.99	1.27
Mettl3_L	Tmem106c	ENSMUST00000064200	1635 nt	APPRIS P1 TSL 1 (best) BASIC	22.98	1.27
Mettl3_L	Dynll1	ENSMUST00000112090	729 nt	APPRIS P1 TSL 2 BASIC	22.98	1.27
Mettl3_L	Gng12	ENSMUST00000114224	680 nt	APPRIS P1 TSL 3 BASIC	22.98	1.27
Mettl3_L	Gng12	ENSMUST00000114227	1125 nt	APPRIS P1 TSL 1 (best) BASIC	22.98	1.27
Mettl3_L	Gm5522	ENSMUST00000189483	1242 nt	BASIC	22.98	1.27
Mettl3_L	Gm43566	ENSMUST00000196851	808 nt	BASIC	22.98	1.27
Mettl3_L	Hras	ENSMUST00000097957	1199 nt	APPRIS P1 TSL 2 BASIC	22.98	1.27
Mettl3_L	Fam149b	ENSMUST00000090499	2370 nt	APPRIS P4 TSL 1 (best) BASIC	22.98	1.27
Mettl3_L	St6galnac6	ENSMUST00000095045	2536 nt	APPRIS ALT1 TSL 1 (best) BASIC	22.98	1.27
Mettl3_L	Tsen34	ENSMUST00000108630	1779 nt	TSL 1 (best) BASIC	22.97	1.27
Mettl3_L	Marchf5	ENSMUST00000112391	1293 nt	TSL 1 (best) BASIC	22.97	1.27
Mettl3_L	Peg12	ENSMUST00000094339	2640 nt	APPRIS P1 BASIC	22.97	1.27
Mettl3_L	Cckbr	ENSMUST00000181339	1326 nt	TSL 1 (best) BASIC	22.97	1.27
Mettl3_L	Kcnj6	ENSMUST00000095873	1773 nt	TSL 1 (best) BASIC	22.96	1.27
Mettl3_L	Nhlrc1	ENSMUST00000052747	2294 nt	APPRIS P1 BASIC	22.96	1.27
Mettl3_L	Trappc6b	ENSMUST00000218686	785 nt	TSL 3 BASIC	22.96	1.27
Mettl3_L	Grasp	ENSMUST00000000543	2013 nt	APPRIS P1 TSL 1 (best) BASIC	22.95	1.26
Mettl3_L	Sdccag3	ENSMUST00000077983	1955 nt	APPRIS ALT2 TSL 1 (best) BASIC	22.95	1.26
Mettl3_L	Rnf19b	ENSMUST00000030584	2414 nt	APPRIS ALT2 TSL 5 BASIC	22.94	1.26
Mettl3_L	Gm10499	ENSMUST00000174778	1698 nt	TSL 1 (best) BASIC	22.94	1.26
Mettl3_L	Sox17	ENSMUST00000116652	1512 nt	APPRIS P1 TSL 1 (best) BASIC	22.94	1.26
Mettl3_L	Gsc2	ENSMUST00000012279	1172 nt	APPRIS P1 TSL 1 (best) BASIC	22.94	1.26
Mettl3_L	Nsd1	ENSMUST00000224156	1149 nt	BASIC	22.94	1.26
Mettl3_L	Clk2	ENSMUST00000121212	2154 nt	APPRIS P3 TSL 1 (best) BASIC	22.94	1.26
Mettl3_L	Tmx4	ENSMUST00000110119	596 nt	TSL 2 BASIC	22.93	1.26
Mettl3_L	Gm22567	ENSMUST00000175542	342 nt	BASIC	22.93	1.26
Mettl3_L	Gm20208	ENSMUST00000219905	1528 nt	TSL 1 (best) BASIC	22.92	1.26
Mettl3_L	Ube2k	ENSMUST00000201984	1449 nt	TSL 3 BASIC	22.92	1.26
Mettl3_L	Gm13238	ENSMUST00000117655	780 nt	BASIC	22.92	1.26
Mettl3_L	Phf2os1	ENSMUST00000123212	498 nt	TSL 3 BASIC	22.92	1.26
Mettl3_L	Gm28417	ENSMUST00000185881	538 nt	TSL 3 BASIC	22.92	1.26
Mettl3_L	Gm45444	ENSMUST00000211394	898 nt	BASIC	22.92	1.26
Mettl3_L	AC102554.1	ENSMUST00000216236	537 nt	TSL 5 BASIC	22.92	1.26
Mettl3_L	A930002H24Rik	ENSMUST00000050753	492 nt	APPRIS P1 BASIC	22.92	1.26
Mettl3_L	Fgf16	ENSMUST00000033581	1645 nt	APPRIS P1 TSL 1 (best) BASIC	22.92	1.26
Mettl3_L	E2f1	ENSMUST00000000894	2755 nt	APPRIS ALT2 TSL 1 (best) BASIC	22.92	1.26
Mettl3_L	Dbndd2	ENSMUST00000069385	1658 nt	APPRIS P1 TSL 1 (best) BASIC	22.91	1.26
Mettl3_L	Jdp2	ENSMUST00000050687	1643 nt	APPRIS P1 TSL 1 (best) BASIC	22.91	1.26
Mettl3_L	Fam98c	ENSMUST00000164589	1293 nt	APPRIS P1 TSL 5 BASIC	22.91	1.26
Mettl3_L	Gm6217	ENSMUST00000222182	829 nt	APPRIS P1 BASIC	22.91	1.26
Mettl3_L	Ak2	ENSMUST00000030583	986 nt	APPRIS P4 TSL 1 (best) BASIC	22.91	1.26
Mettl3_L	Suds3	ENSMUST00000086471	2425 nt	APPRIS P3 TSL 1 (best) BASIC	22.91	1.26
Mettl3_L	Slc16a11	ENSMUST00000136328	1403 nt	TSL 5 BASIC	22.91	1.26
Mettl3_L	Exosc8	ENSMUST00000029316	1300 nt	APPRIS P1 TSL 1 (best) BASIC	22.9	1.26
Mettl3_L	Rnaset2b	ENSMUST00000089119	1013 nt	APPRIS P1 TSL 1 (best) BASIC	22.9	1.26
Mettl3_L	Arhgdia	ENSMUST00000067936	2150 nt	APPRIS P1 TSL 1 (best) BASIC	22.9	1.26
Mettl3_L	Rbm45	ENSMUST00000046389	1898 nt	APPRIS P1 TSL 1 (best) BASIC	22.9	1.26
Mettl3_L	Prph	ENSMUST00000047104	1865 nt	APPRIS P3 TSL 1 (best) BASIC	22.9	1.26
Mettl3_L	Tmem235	ENSMUST00000093905	1820 nt	APPRIS P1 TSL 5 BASIC	22.89	1.26
Mettl3_L	Fam168b	ENSMUST00000170092	941 nt	TSL 5 BASIC	22.89	1.25
Mettl3_L	Epop	ENSMUST00000052281	2314 nt	APPRIS P1 BASIC	22.89	1.25
Mettl3_L	Dusp2	ENSMUST00000028846	1617 nt	APPRIS P1 TSL 1 (best) BASIC	22.89	1.25
Mettl3_L	Asf1a	ENSMUST00000020004	2201 nt	APPRIS P1 TSL 1 (best) BASIC	22.89	1.25
Mettl3_L	Scn1b	ENSMUST00000098548	1573 nt	APPRIS P1 TSL 1 (best) BASIC	22.89	1.25
Mettl3_L	Susd3	ENSMUST00000119721	1249 nt	APPRIS ALT2 TSL 1 (best) BASIC	22.88	1.25
Mettl3_L	Tspan33	ENSMUST00000115250	1977 nt	APPRIS ALT1 TSL 1 (best) BASIC	22.87	1.25
Mettl3_L	Mpv17l2	ENSMUST00000038626	980 nt	APPRIS P1 TSL 1 (best) BASIC	22.87	1.25
Mettl3_L	Zdhhc2	ENSMUST00000167766	1759 nt	APPRIS P1 TSL 1 (best) BASIC	22.86	1.25
Mettl3_L	AC153890.1	ENSMUST00000220021	2469 nt	BASIC	22.86	1.25
Mettl3_L	Gng12	ENSMUST00000114225	1876 nt	APPRIS P1 TSL 1 (best) BASIC	22.86	1.25
Mettl3_L	Vax1	ENSMUST00000172821	1044 nt	APPRIS P1 TSL 1 (best) BASIC	22.86	1.25
Mettl3_L	Ndfip1	ENSMUST00000025293	930 nt	APPRIS P1 TSL 1 (best) BASIC	22.86	1.25
Mettl3_L	Fam174a	ENSMUST00000059975	2112 nt	APPRIS P1 TSL 1 (best) BASIC	22.86	1.25
Mettl3_L	Gpr12	ENSMUST00000036211	2219 nt	APPRIS P1 TSL 1 (best) BASIC	22.86	1.25
Mettl3_L	Fam212b	ENSMUST00000098273	1868 nt	APPRIS ALT2 TSL 1 (best) BASIC	22.85	1.25
Mettl3_L	Arhgap39	ENSMUST00000176219	542 nt	TSL 5 BASIC	22.85	1.25
Mettl3_L	Ttc9	ENSMUST00000036116	2042 nt	APPRIS P1 TSL 1 (best) BASIC	22.85	1.25
Mettl3_L	Smurf1	ENSMUST00000110677	5420 nt	TSL 5 BASIC	22.85	1.25
Mettl3_L	Ildr2	ENSMUST00000194964	2467 nt	APPRIS ALT2 TSL 1 (best) BASIC	22.85	1.25
Mettl3_L	Jmjd6	ENSMUST00000047616	1668 nt	APPRIS P1 TSL 1 (best) BASIC	22.84	1.25
Mettl3_L	Fam181b	ENSMUST00000051179	2003 nt	APPRIS P1 BASIC	22.84	1.25
Mettl3_L	Tmem55b	ENSMUST00000161166	1445 nt	TSL 1 (best) BASIC	22.84	1.25
Mettl3_L	St7	ENSMUST00000081635	2115 nt	TSL 1 (best) BASIC	22.84	1.25
Mettl3_L	AC164424.2	ENSMUST00000223281	725 nt	TSL 3 BASIC	22.84	1.25
Mettl3_L	A430027H14Rik	ENSMUST00000191809	1467 nt	BASIC	22.84	1.25
Mettl3_L	H2afj	ENSMUST00000203982	577 nt	APPRIS ALT1 TSL 3 BASIC	22.83	1.25
Mettl3_L	Gm45095	ENSMUST00000206736	254 nt	TSL 5 BASIC	22.83	1.25
Mettl3_L	Clpp	ENSMUST00000002735	1207 nt	APPRIS P1 TSL 1 (best) BASIC	22.83	1.25
Mettl3_L	Tbc1d25	ENSMUST00000143984	2184 nt	APPRIS ALT2 TSL 5 BASIC	22.83	1.24
Mettl3_L	Btg3	ENSMUST00000023570	1414 nt	APPRIS P1 TSL 1 (best) BASIC	22.82	1.24
Mettl3_L	Fn1	ENSMUST00000186940	1350 nt	TSL 1 (best) BASIC	22.82	1.24
Mettl3_L	Ppia	ENSMUST00000132846	1170 nt	APPRIS P1 TSL 1 (best) BASIC	22.81	1.24
Mettl3_L	Sarnp	ENSMUST00000219512	953 nt	TSL 3 BASIC	22.81	1.24
Mettl3_L	Mxra7	ENSMUST00000021170	2063 nt	APPRIS P3 TSL 1 (best) BASIC	22.81	1.24
Mettl3_L	Upf3a	ENSMUST00000043767	2057 nt	APPRIS P1 TSL 1 (best) BASIC	22.81	1.24
Mettl3_L	Siah1a	ENSMUST00000045296	1968 nt	APPRIS P1 TSL 1 (best) BASIC	22.8	1.24
Mettl3_L	Casd1	ENSMUST00000181734	1063 nt	TSL 5 BASIC	22.8	1.24
Mettl3_L	Vegfb	ENSMUST00000025914	1281 nt	APPRIS P3 TSL 1 (best) BASIC	22.8	1.24
Mettl3_L	Cldnd1	ENSMUST00000162057	1540 nt	APPRIS P1 TSL 5 BASIC	22.8	1.24
Mettl3_L	Syce2	ENSMUST00000136026	1686 nt	APPRIS P3 TSL 1 (best) BASIC	22.8	1.24
Mettl3_L	Gm38287	ENSMUST00000195193	2051 nt	TSL 3 BASIC	22.8	1.24
Mettl3_L	Nrsn1	ENSMUST00000057866	2222 nt	APPRIS P1 TSL 1 (best) BASIC	22.8	1.24
Mettl3_L	Adat3	ENSMUST00000038411	1411 nt	APPRIS P1 TSL 2 BASIC	22.79	1.24
Mettl3_L	Vmac	ENSMUST00000067931	2174 nt	APPRIS P3 TSL 1 (best) BASIC	22.79	1.24
Mettl3_L	Tead1	ENSMUST00000084705	2543 nt	APPRIS ALT1 TSL 1 (best) BASIC	22.78	1.24
Mettl3_L	Ffar4	ENSMUST00000067098	1393 nt	APPRIS P1 TSL 1 (best) BASIC	22.78	1.24
Mettl3_L	Mpnd	ENSMUST00000162883	1400 nt	TSL 5 BASIC	22.78	1.24
Mettl3_L	Gm20684	ENSMUST00000176744	380 nt	TSL 3 BASIC	22.78	1.24
Mettl3_L	Metrnl	ENSMUST00000036742	1401 nt	APPRIS P2 TSL 1 (best) BASIC	22.78	1.24
Mettl3_L	Vcpkmt	ENSMUST00000058639	1027 nt	APPRIS P1 TSL 1 (best) BASIC	22.78	1.24
Mettl3_L	2310061I04Rik	ENSMUST00000146451	2081 nt	TSL 1 (best) BASIC	22.78	1.24
Mettl3_L	Srd5a3	ENSMUST00000031143	1747 nt	APPRIS P2 TSL 1 (best) BASIC	22.77	1.24
Mettl3_L	Rin3	ENSMUST00000150795	937 nt	TSL 1 (best) BASIC	22.77	1.24
Mettl3_L	Zfp346	ENSMUST00000159278	1253 nt	APPRIS ALT2 TSL 5 BASIC	22.77	1.24
Mettl3_L	Mt2	ENSMUST00000034214	511 nt	APPRIS P1 TSL 1 (best) BASIC	22.77	1.24
Mettl3_L	Srcap	ENSMUST00000098025	1257 nt	TSL 5 BASIC	22.77	1.24
Mettl3_L	Slc44a1	ENSMUST00000107646	1974 nt	TSL 5 BASIC	22.77	1.24
Mettl3_L	Npas1	ENSMUST00000002053	2091 nt	APPRIS P1 TSL 5 BASIC	22.77	1.23
Mettl3_L	Spsb3	ENSMUST00000120943	1949 nt	APPRIS ALT2 TSL 1 (best) BASIC	22.76	1.23
Mettl3_L	Ier5l	ENSMUST00000065134	2683 nt	APPRIS P1 BASIC	22.76	1.23
Mettl3_L	1700065D16Rik	ENSMUST00000188975	506 nt	TSL 3 BASIC	22.76	1.23
Mettl3_L	Pcf11	ENSMUST00000208058	461 nt	TSL 5 BASIC	22.76	1.23
Mettl3_L	AC093043.1	ENSMUST00000226700	898 nt	BASIC	22.76	1.23
Mettl3_L	Pigv	ENSMUST00000067902	990 nt	TSL 1 (best) BASIC	22.76	1.23
Mettl3_L	Dapk2	ENSMUST00000034944	1772 nt	APPRIS P1 TSL 1 (best) BASIC	22.76	1.23
Mettl3_L	Gm10125	ENSMUST00000161921	1463 nt	TSL 1 (best) BASIC	22.75	1.23
Mettl3_L	Tmem55b	ENSMUST00000162957	1465 nt	TSL 1 (best) BASIC	22.75	1.23
Mettl3_L	0610009L18Rik	ENSMUST00000143813	619 nt	TSL 2 BASIC	22.75	1.23
Mettl3_L	Gm16599	ENSMUST00000148082	1182 nt	TSL 1 (best) BASIC	22.75	1.23
Mettl3_L	Rpl34	ENSMUST00000062601	624 nt	APPRIS P1 TSL 1 (best) BASIC	22.75	1.23
Mettl3_L	Unc119	ENSMUST00000002127	1329 nt	APPRIS P1 TSL 1 (best) BASIC	22.75	1.23
Mettl3_L	Rnf39	ENSMUST00000040498	1579 nt	APPRIS P1 TSL 1 (best) BASIC	22.75	1.23
Mettl3_L	Tfeb	ENSMUST00000086932	2342 nt	APPRIS ALT2 TSL 1 (best) BASIC	22.75	1.23
Mettl3_L	Marchf2	ENSMUST00000172767	1381 nt	APPRIS P1 TSL 1 (best) BASIC	22.75	1.23
Mettl3_L	Rasgef1c	ENSMUST00000093142	2216 nt	APPRIS P3 TSL 1 (best) BASIC	22.74	1.23
Mettl3_L	Gadd45g	ENSMUST00000021903	1071 nt	APPRIS P1 TSL 1 (best) BASIC	22.74	1.23
Mettl3_L	Pmpca	ENSMUST00000114093	1638 nt	TSL 1 (best) BASIC	22.74	1.23
Mettl3_L	Chrna5	ENSMUST00000217408	2446 nt	TSL 1 (best) BASIC	22.73	1.23
Mettl3_L	Egr4	ENSMUST00000095759	2148 nt	APPRIS P1 TSL 1 (best) BASIC	22.73	1.23
Mettl3_L	Jag2	ENSMUST00000075827	5106 nt	APPRIS P1 TSL 1 (best) BASIC	22.73	1.23
Mettl3_L	Gm10837	ENSMUST00000100294	1536 nt	APPRIS P1 BASIC	22.73	1.23
Mettl3_L	Dgcr6	ENSMUST00000151266	1086 nt	APPRIS ALT1 TSL 1 (best) BASIC	22.73	1.23
Mettl3_L	Gm15820	ENSMUST00000201566	728 nt	BASIC	22.73	1.23
Mettl3_L	Sds	ENSMUST00000201684	1288 nt	APPRIS P1 TSL 5 BASIC	22.73	1.23
Mettl3_L	Dnajc21	ENSMUST00000136591	2060 nt	APPRIS P1 TSL 5 BASIC	22.73	1.23
Mettl3_L	Fam126a	ENSMUST00000197617	2288 nt	TSL 5 BASIC	22.73	1.23
Mettl3_L	6430628N08Rik	ENSMUST00000165938	1602 nt	TSL 5 BASIC	22.72	1.23
Mettl3_L	Fam220a	ENSMUST00000196487	2278 nt	APPRIS P1 TSL 1 (best) BASIC	22.72	1.23
Mettl3_L	Cmas	ENSMUST00000032419	1760 nt	APPRIS P1 TSL 1 (best) BASIC	22.72	1.23
Mettl3_L	Tbc1d10a	ENSMUST00000180088	1921 nt	APPRIS P2 TSL 1 (best) BASIC	22.72	1.23
Mettl3_L	Gm7199	ENSMUST00000118327	1485 nt	BASIC	22.72	1.23
Mettl3_L	Bin1	ENSMUST00000091967	2118 nt	APPRIS ALT2 TSL 1 (best) BASIC	22.72	1.23
Mettl3_L	Maf1	ENSMUST00000160172	1537 nt	APPRIS ALT2 TSL 5 BASIC	22.72	1.23
Mettl3_L	Hoxc8	ENSMUST00000001703	1868 nt	APPRIS P1 TSL 1 (best) BASIC	22.71	1.23
Mettl3_L	Rps24	ENSMUST00000224568	714 nt	BASIC	22.71	1.23
Mettl3_L	Tmem238	ENSMUST00000168578	1375 nt	APPRIS P1 TSL 1 (best) BASIC	22.71	1.23
Mettl3_L	Ei24	ENSMUST00000115086	2220 nt	APPRIS P1 TSL 1 (best) BASIC	22.7	1.23
Mettl3_L	2510039O18Rik	ENSMUST00000103232	2731 nt	APPRIS P1 TSL 1 (best) BASIC	22.7	1.22
Mettl3_L	Acad9	ENSMUST00000196648	552 nt	TSL 3 BASIC	22.7	1.22
Mettl3_L	Gm45102	ENSMUST00000207427	857 nt	BASIC	22.7	1.22
Mettl3_L	Ubl7	ENSMUST00000216841	1426 nt	APPRIS P1 TSL 5 BASIC	22.7	1.22
Mettl3_L	Tmem150a	ENSMUST00000132243	1478 nt	TSL 5 BASIC	22.7	1.22
Mettl3_L	Prr5	ENSMUST00000065499	1830 nt	APPRIS P3 TSL 1 (best) BASIC	22.7	1.22
Mettl3_L	Gm11613	ENSMUST00000134427	1971 nt	TSL 1 (best) BASIC	22.7	1.22
Mettl3_L	C1qtnf5	ENSMUST00000114818	1337 nt	APPRIS P1 TSL 5 BASIC	22.69	1.22
Mettl3_L	Socs2	ENSMUST00000119917	948 nt	APPRIS P1 TSL 1 (best) BASIC	22.69	1.22
Mettl3_L	Hrasls	ENSMUST00000162747	854 nt	APPRIS P1 TSL 1 (best) BASIC	22.69	1.22
Mettl3_L	AC164433.2	ENSMUST00000226346	1701 nt	BASIC	22.68	1.22
Mettl3_L	Ryk	ENSMUST00000035142	2852 nt	APPRIS ALT2 TSL 1 (best) BASIC	22.68	1.22
Mettl3_L	1700034H15Rik	ENSMUST00000069573	1461 nt	TSL 1 (best) BASIC	22.68	1.22
Mettl3_L	Maz	ENSMUST00000032916	2347 nt	TSL 1 (best) BASIC	22.68	1.22
Mettl3_L	Eif5a	ENSMUST00000164359	1281 nt	APPRIS P1 TSL 5 BASIC	22.68	1.22
Mettl3_L	Fam96b	ENSMUST00000164884	918 nt	APPRIS P1 TSL 1 (best) BASIC	22.68	1.22
Mettl3_L	Gm28040	ENSMUST00000184603	890 nt	APPRIS P1 TSL 2 BASIC	22.68	1.22
Mettl3_L	Gm42501	ENSMUST00000200220	1026 nt	BASIC	22.68	1.22
Mettl3_L	Porcn	ENSMUST00000089403	1854 nt	APPRIS ALT1 TSL 1 (best) BASIC	22.68	1.22
Mettl3_L	Gm960	ENSMUST00000225896	2202 nt	APPRIS ALT2 BASIC	22.67	1.22
Mettl3_L	Spag4	ENSMUST00000038860	1473 nt	APPRIS P1 TSL 1 (best) BASIC	22.67	1.22
Mettl3_L	Hrh3	ENSMUST00000165762	1368 nt	APPRIS ALT2 TSL 5 BASIC	22.67	1.22
Mettl3_L	Olfm2	ENSMUST00000215999	1895 nt	APPRIS ALT2 TSL 3 BASIC	22.67	1.22
Mettl3_L	Fkbp1b	ENSMUST00000020964	976 nt	APPRIS P1 TSL 1 (best) BASIC	22.67	1.22
Mettl3_L	Prr5	ENSMUST00000171460	1719 nt	APPRIS ALT2 TSL 1 (best) BASIC	22.67	1.22
Mettl3_L	Ttc6	ENSMUST00000101398	1484 nt	TSL 1 (best) BASIC	22.66	1.22
Mettl3_L	A330041J22Rik	ENSMUST00000150367	1825 nt	TSL 1 (best) BASIC	22.66	1.22
Mettl3_L	Slc16a11	ENSMUST00000171032	1754 nt	APPRIS P1 TSL 5 BASIC	22.66	1.22
Mettl3_L	Gm42699	ENSMUST00000198104	1657 nt	BASIC	22.66	1.22
Mettl3_L	Tsc22d1	ENSMUST00000110888	4999 nt	TSL 1 (best) BASIC	22.66	1.22
Mettl3_L	Gas2l1	ENSMUST00000037146	2686 nt	APPRIS ALT2 TSL 1 (best) BASIC	22.66	1.22
Mettl3_L	Gt(ROSA)26Sor	ENSMUST00000124246	1181 nt	TSL 1 (best) BASIC	22.65	1.22
Mettl3_L	Gm18755	ENSMUST00000218030	1099 nt	BASIC	22.65	1.22
Mettl3_L	Gm9767	ENSMUST00000041011	1193 nt	APPRIS P1 BASIC	22.65	1.22
Mettl3_L	Timm50	ENSMUST00000081946	1515 nt	APPRIS P1 TSL 1 (best) BASIC	22.65	1.22
Mettl3_L	Artn	ENSMUST00000070816	2177 nt	APPRIS P1 TSL 1 (best) BASIC	22.65	1.22
Mettl3_L	Foxb2	ENSMUST00000072915	1515 nt	APPRIS P1 BASIC	22.64	1.21
Mettl3_L	Dynlrb1	ENSMUST00000150602	788 nt	TSL 2 BASIC	22.64	1.21
Mettl3_L	Usf2	ENSMUST00000162228	960 nt	TSL 5 BASIC	22.64	1.21
Mettl3_L	Gm10645	ENSMUST00000098605	1090 nt	APPRIS P1 BASIC	22.64	1.21
Mettl3_L	Eya2	ENSMUST00000088132	2447 nt	APPRIS P1 TSL 1 (best) BASIC	22.64	1.21
Mettl3_L	P3h4	ENSMUST00000066489	2178 nt	APPRIS P2 TSL 1 (best) BASIC	22.64	1.21
Mettl3_L	Capns1	ENSMUST00000126116	1429 nt	APPRIS P2 TSL 1 (best) BASIC	22.64	1.21
Mettl3_L	Zfp513	ENSMUST00000114590	2228 nt	APPRIS P1 TSL 1 (best) BASIC	22.63	1.21
Mettl3_L	Fam220a	ENSMUST00000067145	2198 nt	APPRIS P1 TSL 1 (best) BASIC	22.63	1.21
Mettl3_L	Deaf1	ENSMUST00000080553	2135 nt	APPRIS P1 TSL 1 (best) BASIC	22.63	1.21
Mettl3_L	Rps19	ENSMUST00000108429	633 nt	APPRIS P1 TSL 2 BASIC	22.63	1.21
Mettl3_L	Fgf8	ENSMUST00000111928	1056 nt	TSL 1 (best) BASIC	22.63	1.21
Mettl3_L	Bri3	ENSMUST00000056578	955 nt	APPRIS P1 TSL 1 (best) BASIC	22.63	1.21
Mettl3_L	Dennd5a	ENSMUST00000106722	4862 nt	TSL 1 (best) BASIC	22.61	1.21
Mettl3_L	Eva1b	ENSMUST00000106152	1364 nt	APPRIS P1 TSL 1 (best) BASIC	22.61	1.21
Mettl3_L	Barx1	ENSMUST00000021813	1399 nt	APPRIS P1 TSL 1 (best) BASIC	22.61	1.21
Mettl3_L	Pgls	ENSMUST00000143441	1062 nt	TSL 3 BASIC	22.6	1.21
Mettl3_L	Tfpt	ENSMUST00000155592	1091 nt	APPRIS P3 TSL 1 (best) BASIC	22.6	1.21
Mettl3_L	Pdss1	ENSMUST00000152170	1538 nt	TSL 1 (best) BASIC	22.6	1.21
Mettl3_L	Smox	ENSMUST00000028806	2270 nt	APPRIS P1 TSL 1 (best) BASIC	22.6	1.21
Mettl3_L	Snta1	ENSMUST00000109728	2131 nt	APPRIS P2 TSL 1 (best) BASIC	22.6	1.21
Mettl3_L	Foxa2	ENSMUST00000109964	2070 nt	APPRIS ALT2 TSL 1 (best) BASIC	22.59	1.21
Mettl3_L	Gm15039	ENSMUST00000118914	875 nt	BASIC	22.59	1.21
Mettl3_L	1700097N02Rik	ENSMUST00000188852	845 nt	TSL 3 BASIC	22.59	1.21
Mettl3_L	4930524J08Rik	ENSMUST00000046721	603 nt	APPRIS P1 BASIC	22.59	1.21
Mettl3_L	Cdkn2d	ENSMUST00000215619	1423 nt	APPRIS P1 TSL 1 (best) BASIC	22.58	1.21
Mettl3_L	Coro1b	ENSMUST00000008893	1888 nt	APPRIS P1 TSL 1 (best) BASIC	22.58	1.21
Mettl3_L	Pura	ENSMUST00000051301	3145 nt	APPRIS P1 TSL 1 (best) BASIC	22.58	1.21
Mettl3_L	Arhgap9	ENSMUST00000069548	1782 nt	APPRIS P2 TSL 1 (best) BASIC	22.56	1.2
Mettl3_L	Wipi1	ENSMUST00000106689	1220 nt	TSL 1 (best) BASIC	22.56	1.2
Mettl3_L	Camk2n2	ENSMUST00000052939	1291 nt	APPRIS P1 TSL 1 (best) BASIC	22.56	1.2
Mettl3_L	Ube2g2	ENSMUST00000174510	2031 nt	APPRIS P1 TSL 1 (best) BASIC	22.56	1.2
Mettl3_L	Tmem164	ENSMUST00000112889	1742 nt	TSL 1 (best) BASIC	22.56	1.2
Mettl3_L	Pdf	ENSMUST00000055316	1306 nt	APPRIS P1 TSL 1 (best) BASIC	22.56	1.2
Mettl3_L	Tmem150b	ENSMUST00000086363	1341 nt	APPRIS P1 TSL 1 (best) BASIC	22.56	1.2
Mettl3_L	B4galt2	ENSMUST00000030266	2312 nt	APPRIS P1 TSL 1 (best) BASIC	22.56	1.2
Mettl3_L	Psmd7	ENSMUST00000044106	1581 nt	APPRIS P1 TSL 1 (best) BASIC	22.55	1.2
Mettl3_L	Sac3d1	ENSMUST00000113533	1374 nt	APPRIS P1 TSL 1 (best) BASIC	22.55	1.2
Mettl3_L	Nckap5los	ENSMUST00000159738	1712 nt	TSL 2 BASIC	22.55	1.2
Mettl3_L	Gm14117	ENSMUST00000122417	843 nt	BASIC	22.55	1.2
Mettl3_L	Ctxn1	ENSMUST00000053252	1212 nt	APPRIS P1 TSL 1 (best) BASIC	22.55	1.2
Mettl3_L	Znrf2	ENSMUST00000079869	5886 nt	APPRIS P1 TSL 1 (best) BASIC	22.54	1.2
Mettl3_L	Tmem9b	ENSMUST00000033333	1703 nt	APPRIS P2 TSL 1 (best) BASIC	22.54	1.2
Mettl3_L	Plpp5	ENSMUST00000139836	1539 nt	TSL 1 (best) BASIC	22.54	1.2
Mettl3_L	Gemin7	ENSMUST00000119912	653 nt	APPRIS P1 TSL 3 BASIC	22.54	1.2
Mettl3_L	Ppp1r14a	ENSMUST00000207714	755 nt	TSL 3 BASIC	22.54	1.2
Mettl3_L	Ppp1r14a	ENSMUST00000048187	950 nt	APPRIS P1 TSL 1 (best) BASIC	22.54	1.2
Mettl3_L	Gm9959	ENSMUST00000068277	390 nt	BASIC	22.54	1.2
Mettl3_L	Mbd3	ENSMUST00000092295	1662 nt	APPRIS P1 TSL 1 (best) BASIC	22.54	1.2
Mettl3_L	Wnt5b	ENSMUST00000119369	2339 nt	TSL 1 (best) BASIC	22.54	1.2
Mettl3_L	Maf	ENSMUST00000069009	3223 nt	APPRIS ALT2 TSL 1 (best) BASIC	22.53	1.2
Mettl3_L	Fance	ENSMUST00000114803	1980 nt	TSL 1 (best) BASIC	22.53	1.2
Mettl3_L	Atp5j	ENSMUST00000114191	742 nt	APPRIS P1 TSL 5 BASIC	22.53	1.2
Mettl3_L	Tmem158	ENSMUST00000068140	1712 nt	APPRIS P1 BASIC	22.53	1.2
Mettl3_L	Gm2415	ENSMUST00000128982	1474 nt	TSL 1 (best) BASIC	22.53	1.2
Mettl3_L	Marcksl1	ENSMUST00000062356	1605 nt	APPRIS P1 TSL 1 (best) BASIC	22.53	1.2
Mettl3_L	Foxk2	ENSMUST00000106113	5029 nt	APPRIS P1 TSL 1 (best) BASIC	22.53	1.2
Mettl3_L	Gorasp2	ENSMUST00000133432	1941 nt	APPRIS ALT2 TSL 1 (best) BASIC	22.53	1.2
Mettl3_L	Npas1	ENSMUST00000210748	1959 nt	APPRIS P1 TSL 1 (best) BASIC	22.52	1.2
Mettl3_L	St3gal2	ENSMUST00000117534	2177 nt	TSL 1 (best) BASIC	22.52	1.2
Mettl3_L	Papola	ENSMUST00000166735	1033 nt	TSL 1 (best) BASIC	22.52	1.2
Mettl3_L	Pth2	ENSMUST00000042754	503 nt	APPRIS P1 TSL 1 (best) BASIC	22.52	1.2
Mettl3_L	Gng3	ENSMUST00000096259	1699 nt	APPRIS P1 TSL 1 (best) BASIC	22.52	1.2
Mettl3_L	Ptpn18	ENSMUST00000027302	1559 nt	APPRIS P1 TSL 1 (best) BASIC	22.51	1.19
Mettl3_L	Atp8a1	ENSMUST00000113651	808 nt	TSL 5 BASIC	22.51	1.19
Mettl3_L	Kcnip3	ENSMUST00000088538	1296 nt	APPRIS P1 TSL 1 (best) BASIC	22.51	1.19
Mettl3_L	Gm10232	ENSMUST00000089221	720 nt	BASIC	22.51	1.19
Mettl3_L	Tlx2	ENSMUST00000089641	1236 nt	APPRIS P1 TSL 1 (best) BASIC	22.51	1.19
Mettl3_L	Gimap1	ENSMUST00000204168	1469 nt	APPRIS P1 TSL 1 (best) BASIC	22.51	1.19
Mettl3_L	Abhd11	ENSMUST00000046999	1493 nt	APPRIS P1 TSL 1 (best) BASIC	22.51	1.19
Mettl3_L	Plpp5	ENSMUST00000068916	1483 nt	APPRIS P1 TSL 1 (best) BASIC	22.51	1.19
Mettl3_L	Tmem70	ENSMUST00000065373	1710 nt	APPRIS ALT2 TSL 1 (best) BASIC	22.51	1.19
Mettl3_L	Mtx1	ENSMUST00000118964	1445 nt	TSL 5 BASIC	22.5	1.19
Mettl3_L	Spata6	ENSMUST00000153746	1444 nt	TSL 1 (best) BASIC	22.5	1.19
Mettl3_L	Porcn	ENSMUST00000077595	1872 nt	APPRIS P4 TSL 1 (best) BASIC	22.5	1.19
Mettl3_L	St7	ENSMUST00000115418	1678 nt	TSL 5 BASIC	22.5	1.19
Mettl3_L	Rtl10	ENSMUST00000146673	865 nt	APPRIS P1 TSL 1 (best) BASIC	22.5	1.19
Mettl3_L	4833418N17Rik	ENSMUST00000064826	615 nt	BASIC	22.5	1.19
Mettl3_L	Mppe1	ENSMUST00000073054	2007 nt	APPRIS P1 TSL 1 (best) BASIC	22.5	1.19
Mettl3_L	C1qtnf5	ENSMUST00000114821	1365 nt	APPRIS P1 TSL 2 BASIC	22.5	1.19
Mettl3_L	Tmem221	ENSMUST00000052072	1604 nt	APPRIS P1 TSL 1 (best) BASIC	22.49	1.19
Mettl3_L	Ebf4	ENSMUST00000110288	2982 nt	APPRIS ALT2 TSL 5 BASIC	22.49	1.19
Mettl3_L	Ccdc84	ENSMUST00000217351	888 nt	TSL 3 BASIC	22.49	1.19
Mettl3_L	Gm35161	ENSMUST00000221765	941 nt	TSL 5 BASIC	22.49	1.19
Mettl3_L	Cbln1	ENSMUST00000169693	1699 nt	APPRIS P1 TSL 5 BASIC	22.49	1.19
Mettl3_L	2610307P16Rik	ENSMUST00000148885	1870 nt	TSL 1 (best) BASIC	22.48	1.19
Mettl3_L	Syce3	ENSMUST00000109314	448 nt	APPRIS P1 TSL 1 (best) BASIC	22.48	1.19
Mettl3_L	1700016K19Rik	ENSMUST00000066408	921 nt	APPRIS P1 TSL 1 (best) BASIC	22.48	1.19
Mettl3_L	2410022M11Rik	ENSMUST00000186474	1911 nt	BASIC	22.48	1.19
Mettl3_L	Fastk	ENSMUST00000115041	1399 nt	APPRIS ALT2 TSL 5 BASIC	22.48	1.19
Mettl3_L	Ran	ENSMUST00000111343	2423 nt	APPRIS P1 TSL 1 (best) BASIC	22.47	1.19
Mettl3_L	Arpp19	ENSMUST00000168301	599 nt	TSL 5 BASIC	22.47	1.19
Mettl3_L	Ddx43	ENSMUST00000113367	2207 nt	APPRIS P1 TSL 5 BASIC	22.47	1.19
Mettl3_L	Dbp	ENSMUST00000080885	1837 nt	APPRIS P1 TSL 1 (best) BASIC	22.46	1.19
Mettl3_L	Kctd15	ENSMUST00000108069	2407 nt	APPRIS P1 TSL 5 BASIC	22.45	1.18
Mettl3_L	1700016H13Rik	ENSMUST00000120688	612 nt	APPRIS P1 TSL 3 BASIC	22.45	1.18
Mettl3_L	Ech1	ENSMUST00000066264	1267 nt	APPRIS P1 TSL 1 (best) BASIC	22.45	1.18
Mettl3_L	Gm11542	ENSMUST00000126480	1511 nt	TSL 1 (best) BASIC	22.45	1.18
Mettl3_L	Sos2	ENSMUST00000035773	5607 nt	APPRIS P2 TSL 5 BASIC	22.44	1.18
Mettl3_L	Hrk	ENSMUST00000054836	5382 nt	APPRIS P1 TSL 1 (best) BASIC	22.44	1.18
Mettl3_L	Smox	ENSMUST00000110182	985 nt	TSL 1 (best) BASIC	22.44	1.18
Mettl3_L	Gm11614	ENSMUST00000137598	736 nt	TSL 5 BASIC	22.44	1.18
Mettl3_L	Slc30a3	ENSMUST00000031037	2089 nt	APPRIS P1 TSL 1 (best) BASIC	22.44	1.18
Mettl3_L	Stk19	ENSMUST00000077477	1120 nt	APPRIS P1 TSL 1 (best) BASIC	22.44	1.18
Mettl3_L	Camsap1	ENSMUST00000183461	5090 nt	APPRIS ALT2 TSL 5 BASIC	22.44	1.18
Mettl3_L	E130309D02Rik	ENSMUST00000046418	2208 nt	APPRIS P1 TSL 1 (best) BASIC	22.43	1.18
Mettl3_L	Shb	ENSMUST00000061986	2244 nt	APPRIS P1 TSL 1 (best) BASIC	22.43	1.18
Mettl3_L	Hgh1	ENSMUST00000023213	1959 nt	APPRIS P1 TSL 1 (best) BASIC	22.43	1.18
Mettl3_L	Smox	ENSMUST00000110183	1159 nt	TSL 1 (best) BASIC	22.43	1.18
Mettl3_L	Bex1	ENSMUST00000058125	866 nt	APPRIS P1 TSL 1 (best) BASIC	22.43	1.18
Mettl3_L	Scand1	ENSMUST00000079125	759 nt	APPRIS P1 TSL 1 (best) BASIC	22.43	1.18
Mettl3_L	Homer3	ENSMUST00000003669	2323 nt	APPRIS ALT1 TSL 1 (best) BASIC	22.43	1.18
Mettl3_L	Gm5784	ENSMUST00000220896	2016 nt	TSL 1 (best) BASIC	22.43	1.18
Mettl3_L	Sh2d4b	ENSMUST00000096000	1597 nt	APPRIS P2 TSL 1 (best) BASIC	22.42	1.18
Mettl3_L	Qk	ENSMUST00000097414	4658 nt	APPRIS P1 TSL 1 (best) BASIC	22.42	1.18
Mettl3_L	Ctdspl	ENSMUST00000073109	4589 nt	APPRIS P2 TSL 1 (best) BASIC	22.42	1.18
Mettl3_L	Stambp	ENSMUST00000206592	2152 nt	APPRIS P1 TSL 1 (best) BASIC	22.42	1.18
Mettl3_L	Mlycd	ENSMUST00000098367	2128 nt	APPRIS P1 TSL 1 (best) BASIC	22.42	1.18
Mettl3_L	Txnrd2	ENSMUST00000115604	1235 nt	TSL 1 (best) BASIC	22.42	1.18
Mettl3_L	Zfand2b	ENSMUST00000160439	1206 nt	APPRIS P1 TSL 5 BASIC	22.42	1.18
Mettl3_L	Coq2	ENSMUST00000031262	1743 nt	APPRIS P1 TSL 1 (best) BASIC	22.41	1.18
Mettl3_L	Pde6d	ENSMUST00000146220	879 nt	TSL 2 BASIC	22.41	1.18
Mettl3_L	Gm20532	ENSMUST00000174066	780 nt	APPRIS P1 TSL 5 BASIC	22.41	1.18
Mettl3_L	Cdc42ep5	ENSMUST00000076831	1025 nt	APPRIS P1 TSL 1 (best) BASIC	22.41	1.18
Mettl3_L	Lyar	ENSMUST00000087514	1563 nt	APPRIS P1 TSL 1 (best) BASIC	22.41	1.18
Mettl3_L	Rax	ENSMUST00000025396	1669 nt	APPRIS P1 TSL 1 (best) BASIC	22.4	1.18
Mettl3_L	E330009J07Rik	ENSMUST00000039008	1949 nt	TSL 1 (best) BASIC	22.4	1.18
Mettl3_L	Efna3	ENSMUST00000200436	742 nt	APPRIS ALT2 TSL 5 BASIC	22.4	1.18
Mettl3_L	Serp2	ENSMUST00000064517	748 nt	APPRIS P1 TSL 1 (best) BASIC	22.4	1.18
Mettl3_L	Pantr1	ENSMUST00000177136	1543 nt	TSL 1 (best) BASIC	22.4	1.18
Mettl3_L	Pgp	ENSMUST00000053024	1027 nt	APPRIS P1 TSL 1 (best) BASIC	22.39	1.17
Mettl3_L	Srcap	ENSMUST00000188124	2048 nt	TSL 1 (best) BASIC	22.39	1.17
Mettl3_L	Cbln2	ENSMUST00000122464	1907 nt	APPRIS P1 TSL 1 (best) BASIC	22.39	1.17
Mettl3_L	Crim1	ENSMUST00000112498	5995 nt	APPRIS P1 TSL 1 (best) BASIC	22.39	1.17
Mettl3_L	Nkx2	ENSMUST00000015723	1525 nt	APPRIS P1 TSL 1 (best) BASIC	22.38	1.17
Mettl3_L	Kcnip2	ENSMUST00000026247	1203 nt	APPRIS ALT1 TSL 5 BASIC	22.38	1.17
Mettl3_L	Sec61a2	ENSMUST00000026926	756 nt	TSL 5 BASIC	22.38	1.17
Mettl3_L	Bloc1s4	ENSMUST00000071949	1273 nt	APPRIS P1 BASIC	22.38	1.17
Mettl3_L	AC061963.1	ENSMUST00000213180	1765 nt	TSL 5 BASIC	22.38	1.17
Mettl3_L	Spata5l1	ENSMUST00000152813	1526 nt	TSL 1 (best) BASIC	22.37	1.17
Mettl3_L	Gm16464	ENSMUST00000117815	1095 nt	BASIC	22.37	1.17
Mettl3_L	Tmem192	ENSMUST00000209852	1193 nt	TSL 1 (best) BASIC	22.37	1.17
Mettl3_L	Plvap	ENSMUST00000048452	1987 nt	APPRIS P1 TSL 1 (best) BASIC	22.37	1.17
Mettl3_L	Hmg20b	ENSMUST00000105324	1540 nt	APPRIS P1 TSL 1 (best) BASIC	22.36	1.17
Mettl3_L	6430628N08Rik	ENSMUST00000132221	1605 nt	APPRIS P1 TSL 1 (best) BASIC	22.36	1.17
Mettl3_L	Pon2	ENSMUST00000057792	2409 nt	APPRIS P1 TSL 1 (best) BASIC	22.36	1.17
Mettl3_L	Bub3	ENSMUST00000208571	747 nt	TSL 5 BASIC	22.36	1.17
Mettl3_L	Sin3b	ENSMUST00000212095	1257 nt	TSL 1 (best) BASIC	22.36	1.17
Mettl3_L	Cd320	ENSMUST00000002379	2209 nt	APPRIS P3 TSL 1 (best) BASIC	22.36	1.17
Mettl3_L	Sh3d21	ENSMUST00000097891	2384 nt	APPRIS P1 TSL 1 (best) BASIC	22.35	1.17
Mettl3_L	Etf1	ENSMUST00000180351	108 nt	BASIC	22.35	1.17
Mettl3_L	Rps2	ENSMUST00000095471	855 nt	BASIC	22.35	1.17
Mettl3_L	Efhd2	ENSMUST00000036854	2381 nt	APPRIS P1 TSL 1 (best) BASIC	22.35	1.17
Mettl3_L	Abhd17c	ENSMUST00000117085	2238 nt	APPRIS P1 TSL 1 (best) BASIC	22.35	1.17
Mettl3_L	Hdac1	ENSMUST00000102597	2038 nt	APPRIS P1 TSL 1 (best) BASIC	22.35	1.17
Mettl3_L	Nt5m	ENSMUST00000102695	1306 nt	APPRIS P1 TSL 1 (best) BASIC	22.34	1.17
Mettl3_L	Lrrc24	ENSMUST00000036247	1758 nt	TSL 1 (best) BASIC	22.34	1.17
Mettl3_L	D130020L05Rik	ENSMUST00000180800	2431 nt	TSL 1 (best) BASIC	22.33	1.17
Mettl3_L	Lrrc10b	ENSMUST00000171400	2077 nt	APPRIS P1 BASIC	22.33	1.17
Mettl3_L	Mypop	ENSMUST00000059331	2173 nt	APPRIS P1 TSL 5 BASIC	22.33	1.16
Mettl3_L	Snx7	ENSMUST00000029639	2021 nt	APPRIS P2 TSL 1 (best) BASIC	22.33	1.16
Mettl3_L	Atp5a1	ENSMUST00000114748	2674 nt	TSL 1 (best) BASIC	22.33	1.16
Mettl3_L	Prph	ENSMUST00000024249	1769 nt	APPRIS ALT2 TSL 1 (best) BASIC	22.33	1.16
Mettl3_L	Gm15688	ENSMUST00000161394	2418 nt	TSL 1 (best) BASIC	22.32	1.16
Mettl3_L	Pgk1	ENSMUST00000081593	1825 nt	APPRIS P1 TSL 1 (best) BASIC	22.32	1.16
Mettl3_L	Gm5131	ENSMUST00000212776	1238 nt	BASIC	22.32	1.16
Mettl3_L	Jtb	ENSMUST00000029546	1101 nt	APPRIS P1 TSL 1 (best) BASIC	22.32	1.16
Mettl3_L	Acbd6	ENSMUST00000097529	1255 nt	TSL 1 (best) BASIC	22.32	1.16
Mettl3_L	Ccdc142	ENSMUST00000101254	2317 nt	APPRIS P1 TSL 5 BASIC	22.32	1.16
Mettl3_L	Marchf5	ENSMUST00000024078	1797 nt	APPRIS P1 TSL 1 (best) BASIC	22.32	1.16
Mettl3_L	Fam241b	ENSMUST00000124615	1493 nt	APPRIS P1 TSL 1 (best) BASIC	22.31	1.16
Mettl3_L	Gm5602	ENSMUST00000146366	1763 nt	TSL 1 (best) BASIC	22.3	1.16
Mettl3_L	Zfp629	ENSMUST00000151107	583 nt	TSL 3 BASIC	22.3	1.16
Mettl3_L	Btbd6	ENSMUST00000222209	644 nt	TSL 3 BASIC	22.3	1.16
Mettl3_L	Tmed2	ENSMUST00000060226	2074 nt	APPRIS P1 TSL 1 (best) BASIC	22.3	1.16
Mettl3_L	Msc	ENSMUST00000027062	1741 nt	APPRIS P1 TSL 1 (best) BASIC	22.29	1.16
Mettl3_L	Tcea2	ENSMUST00000103042	1183 nt	APPRIS P1 TSL 1 (best) BASIC	22.29	1.16
Mettl3_L	Hagh	ENSMUST00000024974	1101 nt	APPRIS ALT1 TSL 5 BASIC	22.29	1.16
Mettl3_L	Vdac2	ENSMUST00000022293	1954 nt	APPRIS P2 TSL 1 (best) BASIC	22.29	1.16
Mettl3_L	Tmpo	ENSMUST00000099355	1953 nt	TSL 1 (best) BASIC	22.29	1.16
Mettl3_L	Gm15334	ENSMUST00000131421	325 nt	TSL 3 BASIC	22.28	1.16
Mettl3_L	Rap1a	ENSMUST00000197094	782 nt	TSL 3 BASIC	22.28	1.16
Mettl3_L	Gm15893	ENSMUST00000143208	1559 nt	TSL 1 (best) BASIC	22.28	1.16
Mettl3_L	Micu2	ENSMUST00000022543	2329 nt	APPRIS P1 TSL 1 (best) BASIC	22.28	1.16
Mettl3_L	Nisch	ENSMUST00000172142	2780 nt	APPRIS ALT2 TSL 1 (best) BASIC	22.27	1.16
Mettl3_L	Mrgbp	ENSMUST00000029085	1510 nt	APPRIS P1 TSL 1 (best) BASIC	22.27	1.16
Mettl3_L	Psmg1	ENSMUST00000117044	807 nt	TSL 5 BASIC	22.27	1.16
Mettl3_L	Gm10653	ENSMUST00000132250	1232 nt	TSL 1 (best) BASIC	22.27	1.16
Mettl3_L	Gm10653	ENSMUST00000156423	1232 nt	TSL 5 BASIC	22.27	1.16
Mettl3_L	Ltb	ENSMUST00000173600	905 nt	APPRIS ALT2 TSL 5 BASIC	22.27	1.16
Mettl3_L	Plekhj1	ENSMUST00000036805	1260 nt	APPRIS P1 TSL 1 (best) BASIC	22.27	1.16
Mettl3_L	Fance	ENSMUST00000088007	1581 nt	APPRIS P1 TSL 5 BASIC	22.27	1.16
Mettl3_L	St6galnac6	ENSMUST00000095044	2394 nt	APPRIS P3 TSL 1 (best) BASIC	22.27	1.16
Mettl3_L	F930015N05Rik	ENSMUST00000177999	1498 nt	APPRIS P1 BASIC	22.27	1.16
Mettl3_L	Fancf	ENSMUST00000169357	1691 nt	APPRIS P1 BASIC	22.26	1.15
Mettl3_L	Selenof	ENSMUST00000082437	1514 nt	APPRIS P1 TSL 1 (best) BASIC	22.26	1.15
Mettl3_L	Rbfa	ENSMUST00000025462	1377 nt	APPRIS P1 TSL 1 (best) BASIC	22.26	1.15
Mettl3_L	Pex7	ENSMUST00000166511	1047 nt	TSL 1 (best) BASIC	22.26	1.15
Mettl3_L	Ppp1cb	ENSMUST00000202078	383 nt	TSL 5 BASIC	22.26	1.15
Mettl3_L	AC117245.1	ENSMUST00000215481	566 nt	TSL 3 BASIC	22.26	1.15
Mettl3_L	Il17rd	ENSMUST00000223942	2186 nt	BASIC	22.26	1.15
Mettl3_L	Smurf1	ENSMUST00000100461	2725 nt	APPRIS ALT1 TSL 1 (best) BASIC	22.26	1.15
Mettl3_L	Emc6	ENSMUST00000054952	1332 nt	APPRIS P1 TSL 1 (best) BASIC	22.26	1.15
Mettl3_L	Spata2	ENSMUST00000109211	1531 nt	TSL 1 (best) BASIC	22.26	1.15
Mettl3_L	Slc35b2	ENSMUST00000224905	1906 nt	APPRIS P1 BASIC	22.25	1.15
Mettl3_L	Tmem120b	ENSMUST00000111619	1256 nt	TSL 1 (best) BASIC	22.25	1.15
Mettl3_L	H3f3a	ENSMUST00000162814	724 nt	APPRIS P2 TSL 3 BASIC	22.25	1.15
Mettl3_L	Anp32e	ENSMUST00000171368	878 nt	TSL 3 BASIC	22.25	1.15
Mettl3_L	AC153524.1	ENSMUST00000220436	1935 nt	BASIC	22.25	1.15
Mettl3_L	Akt1s1	ENSMUST00000054343	1592 nt	APPRIS P3 TSL 1 (best) BASIC	22.25	1.15
Mettl3_L	Neurl4	ENSMUST00000061837	5188 nt	APPRIS P3 TSL 5 BASIC	22.25	1.15
Mettl3_L	Vwc2	ENSMUST00000056344	1350 nt	APPRIS P1 TSL 1 (best) BASIC	22.25	1.15
Mettl3_L	Oaz2	ENSMUST00000046490	1840 nt	APPRIS ALT1 TSL 5 BASIC	22.24	1.15
Mettl3_L	Emid1	ENSMUST00000163299	1923 nt	APPRIS ALT2 TSL 5 BASIC	22.24	1.15
Mettl3_L	Rabac1	ENSMUST00000076961	899 nt	APPRIS P1 TSL 1 (best) BASIC	22.24	1.15
Mettl3_L	Slc22a17	ENSMUST00000050772	2290 nt	TSL 1 (best) BASIC	22.24	1.15
Mettl3_L	Cdc42bpg	ENSMUST00000025681	5995 nt	APPRIS P1 TSL 5 BASIC	22.24	1.15
Mettl3_L	Ncoa7	ENSMUST00000215725	1445 nt	TSL 1 (best) BASIC	22.23	1.15
Mettl3_L	Tusc3	ENSMUST00000167992	1511 nt	APPRIS P1 TSL 1 (best) BASIC	22.23	1.15
Mettl3_L	Tmem120a	ENSMUST00000043378	1559 nt	APPRIS P1 TSL 1 (best) BASIC	22.23	1.15
Mettl3_L	Rmnd5a	ENSMUST00000002292	6165 nt	APPRIS P1 TSL 1 (best) BASIC	22.23	1.15
Mettl3_L	Foxn3	ENSMUST00000177451	2882 nt	APPRIS P1 TSL 1 (best) BASIC	22.22	1.15
Mettl3_L	Pdp1	ENSMUST00000056050	1881 nt	APPRIS P3 TSL 5 BASIC	22.22	1.15
Mettl3_L	Tmem260	ENSMUST00000227440	2222 nt	APPRIS ALT2 BASIC	22.22	1.15
Mettl3_L	Wnt2	ENSMUST00000010941	2255 nt	APPRIS P1 TSL 1 (best) BASIC	22.22	1.15
Mettl3_L	Hoxd11	ENSMUST00000142312	1111 nt	APPRIS P1 TSL 1 (best) BASIC	22.22	1.15
Mettl3_L	Gm28417	ENSMUST00000185218	785 nt	TSL 3 BASIC	22.22	1.15
Mettl3_L	Gadd45a	ENSMUST00000204369	716 nt	TSL 5 BASIC	22.22	1.15
Mettl3_L	Hist2h2ab	ENSMUST00000073115	444 nt	APPRIS P1 BASIC	22.22	1.15
Mettl3_L	4930527J03Rik	ENSMUST00000094270	543 nt	BASIC	22.22	1.15
Mettl3_L	Pkig	ENSMUST00000099105	640 nt	APPRIS P1 TSL 2 BASIC	22.22	1.15
Mettl3_L	Irak1	ENSMUST00000114360	2441 nt	APPRIS ALT2 TSL 1 (best) BASIC	22.22	1.15
Mettl3_L	Ubp1	ENSMUST00000214095	2320 nt	APPRIS ALT1 TSL 1 (best) BASIC	22.22	1.15
Mettl3_L	Ccsap	ENSMUST00000034452	2390 nt	APPRIS P1 TSL 1 (best) BASIC	22.21	1.15
Mettl3_L	Rfxap	ENSMUST00000044373	2162 nt	APPRIS ALT2 TSL 1 (best) BASIC	22.21	1.15
Mettl3_L	Pdcd4	ENSMUST00000025931	2330 nt	APPRIS P1 TSL 1 (best) BASIC	22.21	1.15
Mettl3_L	Gm9833	ENSMUST00000061419	1830 nt	APPRIS P1 TSL 1 (best) BASIC	22.21	1.15
Mettl3_L	Ube2k	ENSMUST00000201292	1529 nt	TSL 1 (best) BASIC	22.21	1.15
Mettl3_L	Syndig1l	ENSMUST00000095550	2524 nt	APPRIS P1 TSL 1 (best) BASIC	22.2	1.14
Mettl3_L	Gm9748	ENSMUST00000194881	783 nt	TSL 2 BASIC	22.2	1.14
Mettl3_L	Ptms	ENSMUST00000032216	1149 nt	APPRIS P1 TSL 1 (best) BASIC	22.2	1.14
Mettl3_L	Jund	ENSMUST00000095267	1668 nt	APPRIS P1 BASIC	22.2	1.14
Mettl3_L	4933408J17Rik	ENSMUST00000181835	1859 nt	TSL 2 BASIC	22.2	1.14
Mettl3_L	Kras	ENSMUST00000032399	4678 nt	APPRIS P1 TSL 1 (best) BASIC	22.19	1.14
Mettl3_L	Fam204a	ENSMUST00000065286	2035 nt	APPRIS P1 TSL 1 (best) BASIC	22.19	1.14
Mettl3_L	Sorcs2	ENSMUST00000070720	2089 nt	TSL 1 (best) BASIC	22.19	1.14
Mettl3_L	Cdkn2c	ENSMUST00000097921	2471 nt	APPRIS P1 TSL 1 (best) BASIC	22.19	1.14
Mettl3_L	Gm7417	ENSMUST00000192950	473 nt	BASIC	22.19	1.14
Mettl3_L	Smco4	ENSMUST00000215907	994 nt	APPRIS P1 TSL 1 (best) BASIC	22.19	1.14
Mettl3_L	Socs1	ENSMUST00000038099	1220 nt	APPRIS P1 TSL 1 (best) BASIC	22.19	1.14
Mettl3_L	Foxj3	ENSMUST00000138845	1530 nt	APPRIS ALT2 TSL 1 (best) BASIC	22.19	1.14
Mettl3_L	Cadps	ENSMUST00000067491	5421 nt	APPRIS P4 TSL 1 (best) BASIC	22.18	1.14
Mettl3_L	Srsf6	ENSMUST00000126163	515 nt	TSL 5 BASIC	22.18	1.14
Mettl3_L	Esyt2	ENSMUST00000100986	5560 nt	APPRIS P1 TSL 1 (best) BASIC	22.18	1.14
Mettl3_L	Ip6k1	ENSMUST00000176854	2251 nt	TSL 1 (best) BASIC	22.18	1.14
Mettl3_L	Prss50	ENSMUST00000051097	1456 nt	APPRIS P1 TSL 1 (best) BASIC	22.17	1.14
Mettl3_L	Gm28536	ENSMUST00000190971	1317 nt	BASIC	22.17	1.14
Mettl3_L	Pfdn4	ENSMUST00000109148	736 nt	TSL 3 BASIC	22.17	1.14
Mettl3_L	Gm2415	ENSMUST00000149952	435 nt	TSL 5 BASIC	22.17	1.14
Mettl3_L	6330403L08Rik	ENSMUST00000187923	5522 nt	BASIC	22.17	1.14
Mettl3_L	Gm45371	ENSMUST00000210723	459 nt	TSL 3 BASIC	22.17	1.14
Mettl3_L	Btbd6	ENSMUST00000221104	2085 nt	APPRIS ALT2 TSL 1 (best) BASIC	22.17	1.14
Mettl3_L	Ctnnd2	ENSMUST00000081728	5944 nt	APPRIS P2 TSL 1 (best) BASIC	22.16	1.14
Mettl3_L	Gm11837	ENSMUST00000136992	876 nt	TSL 2 BASIC	22.16	1.14
Mettl3_L	Gm35065	ENSMUST00000199206	428 nt	TSL 3 BASIC	22.16	1.14
Mettl3_L	Tmem147	ENSMUST00000207296	875 nt	TSL 3 BASIC	22.16	1.14
Mettl3_L	Bloc1s5	ENSMUST00000224115	1020 nt	BASIC	22.16	1.14
Mettl3_L	H1f0	ENSMUST00000180086	2287 nt	APPRIS P1 BASIC	22.16	1.14
Mettl3_L	Dnajc19	ENSMUST00000117223	1695 nt	TSL 1 (best) BASIC	22.16	1.14
Mettl3_L	Henmt1	ENSMUST00000059946	1998 nt	APPRIS P2 TSL 1 (best) BASIC	22.16	1.14
Mettl3_L	Opn3	ENSMUST00000027809	1913 nt	APPRIS P1 TSL 1 (best) BASIC	22.16	1.14
Mettl3_L	Dok6	ENSMUST00000097495	1441 nt	APPRIS P1 TSL 1 (best) BASIC	22.15	1.14
Mettl3_L	Dynlt1f	ENSMUST00000179554	807 nt	APPRIS P1 TSL 1 (best) BASIC	22.15	1.14
Mettl3_L	Nsd1	ENSMUST00000224918	1001 nt	BASIC	22.15	1.14
Mettl3_L	Txnrd2	ENSMUST00000206606	1809 nt	TSL 1 (best) BASIC	22.15	1.14
Mettl3_L	Pawr	ENSMUST00000095313	1745 nt	APPRIS P2 TSL 1 (best) BASIC	22.14	1.14
Mettl3_L	Fam216a	ENSMUST00000031419	1388 nt	APPRIS P1 TSL 1 (best) BASIC	22.14	1.14
Mettl3_L	Vps37b	ENSMUST00000040967	2522 nt	APPRIS P1 TSL 1 (best) BASIC	22.14	1.14
Mettl3_L	Gm28731	ENSMUST00000185564	1569 nt	BASIC	22.14	1.13
Mettl3_L	Gm13429	ENSMUST00000128242	692 nt	TSL 3 BASIC	22.14	1.13
Mettl3_L	Copz2	ENSMUST00000018816	930 nt	APPRIS P1 TSL 1 (best) BASIC	22.14	1.13
Mettl3_L	Polr1d	ENSMUST00000050970	1196 nt	APPRIS P1 TSL 1 (best) BASIC	22.14	1.13
Mettl3_L	Pom121	ENSMUST00000111171	5580 nt	APPRIS P1 TSL 1 (best) BASIC	22.14	1.13
Mettl3_L	Kctd5	ENSMUST00000017090	2443 nt	APPRIS P1 TSL 1 (best) BASIC	22.14	1.13
Mettl3_L	Hoxd3os1	ENSMUST00000156342	796 nt	TSL 1 (best) BASIC	22.13	1.13
Mettl3_L	Asph	ENSMUST00000038564	1174 nt	TSL 1 (best) BASIC	22.13	1.13
Mettl3_L	Asph	ENSMUST00000098275	1007 nt	TSL 5 BASIC	22.13	1.13
Mettl3_L	Sccpdh	ENSMUST00000040538	1948 nt	APPRIS P1 TSL 1 (best) BASIC	22.13	1.13
Mettl3_L	D130058E05Rik	ENSMUST00000173856	1372 nt	TSL 2 BASIC	22.12	1.13
Mettl3_L	Plpp1	ENSMUST00000016144	1598 nt	APPRIS P4 TSL 1 (best) BASIC	22.12	1.13
Mettl3_L	Evl	ENSMUST00000021689	2180 nt	APPRIS ALT2 TSL 1 (best) BASIC	22.12	1.13
Mettl3_L	A730035I17Rik	ENSMUST00000205851	684 nt	BASIC	22.12	1.13
Mettl3_L	Ski	ENSMUST00000030917	5522 nt	APPRIS P1 TSL 1 (best) BASIC	22.12	1.13
Mettl3_L	Cars2	ENSMUST00000049461	1902 nt	APPRIS P1 TSL 1 (best) BASIC	22.12	1.13
Mettl3_L	Pan3	ENSMUST00000031651	5048 nt	APPRIS P2 TSL 5 BASIC	22.12	1.13
Mettl3_L	Fbxw4	ENSMUST00000046869	2068 nt	APPRIS P1 TSL 1 (best) BASIC	22.11	1.13
Mettl3_L	AC117245.4	ENSMUST00000217388	1646 nt	BASIC	22.11	1.13
Mettl3_L	AC122379.1	ENSMUST00000220658	355 nt	TSL 3 BASIC	22.11	1.13
Mettl3_L	Rnf166	ENSMUST00000014614	1783 nt	APPRIS P1 TSL 1 (best) BASIC	22.11	1.13
Mettl3_L	Klhdc2	ENSMUST00000021362	1905 nt	APPRIS P1 TSL 1 (best) BASIC	22.11	1.13
Mettl3_L	Tmem164	ENSMUST00000112891	1654 nt	TSL 5 BASIC	22.11	1.13
Mettl3_L	Cdkn1c	ENSMUST00000167912	1888 nt	APPRIS ALT2 TSL 1 (best) BASIC	22.1	1.13
Mettl3_L	Nnat	ENSMUST00000173041	760 nt	TSL 5 BASIC	22.1	1.13
Mettl3_L	Tbc1d10a	ENSMUST00000041042	1957 nt	APPRIS ALT2 TSL 1 (best) BASIC	22.1	1.13
Mettl3_L	Klf1	ENSMUST00000067060	1530 nt	APPRIS P1 TSL 1 (best) BASIC	22.1	1.13
Mettl3_L	Tmem150a	ENSMUST00000069695	1546 nt	APPRIS P1 TSL 1 (best) BASIC	22.1	1.13
Mettl3_L	1700034P13Rik	ENSMUST00000181358	1343 nt	TSL 1 (best) BASIC	22.09	1.13
Mettl3_L	BC022687	ENSMUST00000037014	1960 nt	APPRIS P1 TSL 1 (best) BASIC	22.09	1.13
Mettl3_L	Rgs10	ENSMUST00000145739	564 nt	TSL 1 (best) BASIC	22.09	1.13
Mettl3_L	Otud3	ENSMUST00000097830	1668 nt	APPRIS P1 TSL 2 BASIC	22.08	1.13
Mettl3_L	Tmem74b	ENSMUST00000060196	1435 nt	APPRIS P1 TSL 1 (best) BASIC	22.08	1.13
Mettl3_L	Mettl24	ENSMUST00000058747	1529 nt	APPRIS P1 TSL 1 (best) BASIC	22.08	1.13
Mettl3_L	Igfbp3	ENSMUST00000020702	2421 nt	APPRIS P1 TSL 1 (best) BASIC	22.08	1.12
Mettl3_L	Manf	ENSMUST00000159283	2247 nt	APPRIS P1 TSL 1 (best) BASIC	22.07	1.12
Mettl3_L	Siah1b	ENSMUST00000071667	1712 nt	APPRIS P1 TSL 1 (best) BASIC	22.07	1.12
Mettl3_L	Clta	ENSMUST00000170241	1079 nt	APPRIS ALT2 TSL 1 (best) BASIC	22.07	1.12
Mettl3_L	Dbp	ENSMUST00000211357	1252 nt	TSL 5 BASIC	22.07	1.12
Mettl3_L	Gm40881	ENSMUST00000223397	166 nt	BASIC	22.07	1.12
Mettl3_L	Nenf	ENSMUST00000046770	742 nt	APPRIS P1 TSL 1 (best) BASIC	22.07	1.12
Mettl3_L	Foxd2	ENSMUST00000068654	2592 nt	APPRIS P1 BASIC	22.07	1.12
Mettl3_L	Adgrb1	ENSMUST00000170845	2704 nt	TSL 5 BASIC	22.07	1.12
Mettl3_L	Mthfd2l	ENSMUST00000071652	2159 nt	APPRIS P1 TSL 5 BASIC	22.06	1.12
Mettl3_L	Naxd	ENSMUST00000177955	1307 nt	APPRIS P1 TSL 1 (best) BASIC	22.06	1.12
Mettl3_L	Syt6	ENSMUST00000118563	1843 nt	TSL 1 (best) BASIC	22.06	1.12
Mettl3_L	Kcnk12	ENSMUST00000055221	1936 nt	APPRIS P1 TSL 1 (best) BASIC	22.06	1.12
Mettl3_L	Snrpb	ENSMUST00000103199	1161 nt	APPRIS P1 TSL 1 (best) BASIC	22.06	1.12
Mettl3_L	Tmem160	ENSMUST00000019302	815 nt	APPRIS P1 TSL 1 (best) BASIC	22.06	1.12
Mettl3_L	Rab24	ENSMUST00000035242	1168 nt	APPRIS P1 TSL 1 (best) BASIC	22.06	1.12
Mettl3_L	Acot3	ENSMUST00000120927	1854 nt	APPRIS ALT2 TSL 1 (best) BASIC	22.06	1.12
Mettl3_L	Htra1	ENSMUST00000006367	2041 nt	APPRIS P1 TSL 1 (best) BASIC	22.06	1.12
Mettl3_L	Cdk18	ENSMUST00000112362	1705 nt	APPRIS P1 TSL 1 (best) BASIC	22.06	1.12
Mettl3_L	Mta3	ENSMUST00000112352	2674 nt	APPRIS ALT2 TSL 1 (best) BASIC	22.05	1.12
Mettl3_L	Hmg20b	ENSMUST00000105323	1463 nt	APPRIS P1 TSL 1 (best) BASIC	22.05	1.12
Mettl3_L	2210011C24Rik	ENSMUST00000190457	1351 nt	APPRIS P1 TSL 1 (best) BASIC	22.05	1.12
Mettl3_L	Zfp335os	ENSMUST00000129364	1127 nt	TSL 1 (best) BASIC	22.05	1.12
Mettl3_L	1700018A14Rik	ENSMUST00000195587	711 nt	BASIC	22.05	1.12
Mettl3_L	Alyref2	ENSMUST00000081527	1273 nt	APPRIS P1 BASIC	22.05	1.12
Mettl3_L	Gm6934	ENSMUST00000194780	1905 nt	BASIC	22.05	1.12
Mettl3_L	Dennd5a	ENSMUST00000080437	5004 nt	APPRIS P1 TSL 1 (best) BASIC	22.05	1.12
Mettl3_L	Ccdc85c	ENSMUST00000136175	1302 nt	APPRIS ALT2 TSL 5 BASIC	22.05	1.12
Mettl3_L	Bean1	ENSMUST00000212979	2131 nt	APPRIS P4 TSL 5 BASIC	22.04	1.12
Mettl3_L	Csnk1a1	ENSMUST00000115246	1484 nt	TSL 5 BASIC	22.04	1.12
Mettl3_L	Gm27253	ENSMUST00000183670	367 nt	TSL 1 (best) BASIC	22.04	1.12
Mettl3_L	Map1lc3a	ENSMUST00000029128	1112 nt	APPRIS P1 TSL 1 (best) BASIC	22.04	1.12
Mettl3_L	Svbp	ENSMUST00000030395	733 nt	APPRIS P1 TSL 1 (best) BASIC	22.04	1.12
Mettl3_L	Cadps	ENSMUST00000112658	5458 nt	APPRIS ALT2 TSL 1 (best) BASIC	22.04	1.12
Mettl3_L	Ptf1a	ENSMUST00000028068	1508 nt	APPRIS P1 TSL 1 (best) BASIC	22.04	1.12
Mettl3_L	Fbxl5	ENSMUST00000121736	2144 nt	TSL 1 (best) BASIC	22.04	1.12
Mettl3_L	Rab3il1	ENSMUST00000117641	2004 nt	APPRIS ALT2 TSL 1 (best) BASIC	22.04	1.12
Mettl3_L	Emc10	ENSMUST00000118515	1662 nt	APPRIS ALT2 TSL 1 (best) BASIC	22.04	1.12
Mettl3_L	Gm18190	ENSMUST00000209944	389 nt	TSL 2 BASIC	22.03	1.12
Mettl3_L	St7	ENSMUST00000115420	2094 nt	TSL 5 BASIC	22.03	1.12
Mettl3_L	Cadm1	ENSMUST00000085909	2126 nt	TSL 1 (best) BASIC	22.03	1.12
Mettl3_L	Lsr	ENSMUST00000001279	2167 nt	APPRIS P3 TSL 1 (best) BASIC	22.02	1.12
Mettl3_L	Arx	ENSMUST00000113947	2454 nt	APPRIS P1 TSL 1 (best) BASIC	22.02	1.12
Mettl3_L	Tmem41a	ENSMUST00000023562	1359 nt	APPRIS P1 TSL 1 (best) BASIC	22.02	1.12
Mettl3_L	Gtf2h2	ENSMUST00000066984	1656 nt	APPRIS P1 TSL 1 (best) BASIC	22.02	1.12
Mettl3_L	Gm11847	ENSMUST00000125165	1119 nt	BASIC	22.02	1.12
Mettl3_L	Prrt2	ENSMUST00000202045	429 nt	TSL 5 BASIC	22.02	1.12
Mettl3_L	Hnrnpa3	ENSMUST00000090792	1140 nt	APPRIS P3 TSL 5 BASIC	22.02	1.12
Mettl3_L	Zgpat	ENSMUST00000108807	2072 nt	APPRIS P1 TSL 1 (best) BASIC	22.02	1.11
Mettl3_L	Heca	ENSMUST00000037879	5098 nt	APPRIS P1 TSL 1 (best) BASIC	22.01	1.11
Mettl3_L	Capza2	ENSMUST00000015877	2537 nt	APPRIS P1 TSL 1 (best) BASIC	22.01	1.11
Mettl3_L	Kras	ENSMUST00000111710	1194 nt	TSL 5 BASIC	22.01	1.11
Mettl3_L	Gm22238	ENSMUST00000175222	88 nt	BASIC	22.01	1.11
Mettl3_L	Gm13241	ENSMUST00000094493	780 nt	BASIC	22.01	1.11
Mettl3_L	Homer3	ENSMUST00000110124	2445 nt	APPRIS ALT1 TSL 5 BASIC	22.01	1.11
Mettl3_L	Hook1	ENSMUST00000030306	5517 nt	APPRIS P1 TSL 1 (best) BASIC	22.01	1.11
Mettl3_L	Evl	ENSMUST00000077735	2121 nt	APPRIS P3 TSL 1 (best) BASIC	22.01	1.11
Mettl3_L	Hoxc13	ENSMUST00000001700	2461 nt	APPRIS P1 TSL 1 (best) BASIC	22.01	1.11
Mettl3_L	Chst14	ENSMUST00000099546	2090 nt	APPRIS P1 BASIC	22	1.11
Mettl3_L	Purg	ENSMUST00000078058	1795 nt	TSL 1 (best) BASIC	22	1.11
Mettl3_L	Ccsap	ENSMUST00000122421	2673 nt	APPRIS P1 TSL 1 (best) BASIC	22	1.11
Mettl3_L	Slc36a1	ENSMUST00000020499	1950 nt	APPRIS P1 TSL 1 (best) BASIC	22	1.11
Mettl3_L	Ube2e3	ENSMUST00000121433	1235 nt	APPRIS P1 TSL 5 BASIC	22	1.11
Mettl3_L	Fam89b	ENSMUST00000099955	1197 nt	APPRIS P1 TSL 1 (best) BASIC	22	1.11
Mettl3_L	Frmd5	ENSMUST00000110592	2222 nt	APPRIS P1 TSL 5 BASIC	22	1.11
Mettl3_L	Txnrd1	ENSMUST00000219962	2297 nt	APPRIS P1 TSL 1 (best) BASIC	22	1.11
Mettl3_L	Dlk2	ENSMUST00000170271	1783 nt	TSL 5 BASIC	21.99	1.11
Mettl3_L	Arhgef26	ENSMUST00000079300	5638 nt	APPRIS P1 TSL 1 (best) BASIC	21.99	1.11
Mettl3_L	Dnajb2	ENSMUST00000188290	1855 nt	APPRIS P1 TSL 1 (best) BASIC	21.99	1.11
Mettl3_L	Nkx6	ENSMUST00000106095	1299 nt	APPRIS P1 TSL 1 (best) BASIC	21.99	1.11
Mettl3_L	Sumf1	ENSMUST00000167338	1044 nt	APPRIS ALT2 TSL 5 BASIC	21.99	1.11
Mettl3_L	Gm10685	ENSMUST00000196120	433 nt	TSL 3 BASIC	21.99	1.11
Mettl3_L	Gm10399	ENSMUST00000202768	748 nt	BASIC	21.99	1.11
Mettl3_L	1700020G03Rik	ENSMUST00000211264	889 nt	BASIC	21.99	1.11
Mettl3_L	Gm46212	ENSMUST00000220256	1003 nt	TSL 5 BASIC	21.99	1.11
Mettl3_L	A030005L19Rik	ENSMUST00000220768	806 nt	APPRIS P1 BASIC	21.99	1.11
Mettl3_L	B3gat1	ENSMUST00000159799	2021 nt	TSL 1 (best) BASIC	21.99	1.11
Mettl3_L	Rp2	ENSMUST00000115391	1398 nt	APPRIS P1 TSL 1 (best) BASIC	21.99	1.11
Mettl3_L	Efna3	ENSMUST00000029673	2363 nt	APPRIS P2 TSL 1 (best) BASIC	21.98	1.11
Mettl3_L	Hebp2	ENSMUST00000213153	968 nt	TSL 1 (best) BASIC	21.98	1.11
Mettl3_L	Gabbr1	ENSMUST00000174456	1595 nt	TSL 1 (best) BASIC	21.98	1.11
Mettl3_L	Cgrrf1	ENSMUST00000068532	1324 nt	APPRIS P1 TSL 1 (best) BASIC	21.98	1.11
Mettl3_L	Lrrc3b	ENSMUST00000055211	1655 nt	APPRIS P1 TSL 1 (best) BASIC	21.98	1.11
Mettl3_L	4933440N22Rik	ENSMUST00000204444	1952 nt	BASIC	21.98	1.11
Mettl3_L	Ppp4r2	ENSMUST00000063854	4874 nt	APPRIS P1 TSL 1 (best) BASIC	21.97	1.11
Mettl3_L	Xpa	ENSMUST00000058232	1241 nt	APPRIS ALT2 TSL 1 (best) BASIC	21.97	1.11
Mettl3_L	Tifa	ENSMUST00000163775	1646 nt	APPRIS P1 TSL 1 (best) BASIC	21.97	1.11
Mettl3_L	Spc24	ENSMUST00000098942	1366 nt	APPRIS P1 TSL 1 (best) BASIC	21.97	1.11
Mettl3_L	Espn	ENSMUST00000105653	1411 nt	TSL 5 BASIC	21.97	1.11
Mettl3_L	Tcte2	ENSMUST00000148430	1839 nt	APPRIS P2 TSL 1 (best) BASIC	21.96	1.11
Mettl3_L	Gpx7	ENSMUST00000184609	331 nt	TSL 3 BASIC	21.96	1.11
Mettl3_L	Ostc	ENSMUST00000043937	1067 nt	APPRIS P1 TSL 1 (best) BASIC	21.96	1.11
Mettl3_L	Eif5a	ENSMUST00000108613	1343 nt	APPRIS P1 TSL 1 (best) BASIC	21.96	1.11
Mettl3_L	Dynll1	ENSMUST00000009157	2030 nt	APPRIS P1 TSL 1 (best) BASIC	21.96	1.11
Mettl3_L	Cdr2	ENSMUST00000033169	2525 nt	APPRIS P1 TSL 1 (best) BASIC	21.95	1.1
Mettl3_L	AC161180.2	ENSMUST00000222567	1015 nt	APPRIS P1 BASIC	21.95	1.1
Mettl3_L	Tmem74b	ENSMUST00000109872	1399 nt	APPRIS P1 TSL 1 (best) BASIC	21.95	1.1
Mettl3_L	Ssbp1	ENSMUST00000117411	933 nt	APPRIS P1 TSL 1 (best) BASIC	21.94	1.1
Mettl3_L	Clec3b	ENSMUST00000026890	992 nt	APPRIS P1 TSL 1 (best) BASIC	21.94	1.1
Mettl3_L	Gm9847	ENSMUST00000052528	599 nt	BASIC	21.94	1.1
Mettl3_L	Ctsz	ENSMUST00000016400	1441 nt	APPRIS P1 TSL 1 (best) BASIC	21.94	1.1
Mettl3_L	Bcas2	ENSMUST00000005830	1467 nt	APPRIS P1 TSL 1 (best) BASIC	21.94	1.1
Mettl3_L	Txnrd2	ENSMUST00000205679	1866 nt	TSL 5 BASIC	21.94	1.1
Mettl3_L	Hoxb9	ENSMUST00000000010	2574 nt	APPRIS P1 TSL 1 (best) BASIC	21.94	1.1
Mettl3_L	Nkain1	ENSMUST00000105993	1202 nt	APPRIS P1 TSL 1 (best) BASIC	21.93	1.1
Mettl3_L	Emc10	ENSMUST00000118808	1872 nt	APPRIS P2 TSL 1 (best) BASIC	21.93	1.1
Mettl3_L	Flot2	ENSMUST00000072289	2621 nt	APPRIS P2 TSL 1 (best) BASIC	21.93	1.1
Mettl3_L	Ptbp3	ENSMUST00000172768	2147 nt	APPRIS ALT2 TSL 5 BASIC	21.92	1.1
Mettl3_L	Rab3ip	ENSMUST00000219109	1844 nt	APPRIS P1 TSL 1 (best) BASIC	21.92	1.1
Mettl3_L	Phf23	ENSMUST00000101526	1706 nt	APPRIS ALT2 TSL 1 (best) BASIC	21.92	1.1
Mettl3_L	Tspan17	ENSMUST00000026993	1585 nt	APPRIS P2 TSL 1 (best) BASIC	21.92	1.1
Mettl3_L	Rtca	ENSMUST00000000348	1594 nt	APPRIS P1 TSL 1 (best) BASIC	21.92	1.1
Mettl3_L	Dnpep	ENSMUST00000066668	2488 nt	APPRIS P3 TSL 1 (best) BASIC	21.91	1.1
Mettl3_L	Ssbp4	ENSMUST00000049908	1475 nt	APPRIS P1 TSL 1 (best) BASIC	21.91	1.1
Mettl3_L	Gm43034	ENSMUST00000198678	1364 nt	BASIC	21.91	1.1
Mettl3_L	Scamp3	ENSMUST00000098941	1338 nt	TSL 1 (best) BASIC	21.91	1.1
Mettl3_L	Tmem196	ENSMUST00000183694	845 nt	TSL 3 BASIC	21.91	1.1
Mettl3_L	Ssr2	ENSMUST00000035785	1189 nt	APPRIS P1 TSL 1 (best) BASIC	21.91	1.1
Mettl3_L	Trir	ENSMUST00000047281	902 nt	APPRIS P1 TSL 1 (best) BASIC	21.91	1.1
Mettl3_L	4930500M09Rik	ENSMUST00000194988	1563 nt	BASIC	21.91	1.1
Mettl3_L	Nxph3	ENSMUST00000058866	2099 nt	APPRIS P1 TSL 1 (best) BASIC	21.91	1.1
Mettl3_L	Bend7	ENSMUST00000115022	1945 nt	APPRIS ALT2 TSL 1 (best) BASIC	21.9	1.1
Mettl3_L	Lgals3	ENSMUST00000142734	1419 nt	APPRIS P1 TSL 1 (best) BASIC	21.9	1.1
Mettl3_L	Gm8093	ENSMUST00000128935	1892 nt	BASIC	21.9	1.1
Mettl3_L	Htr6	ENSMUST00000068036	1362 nt	APPRIS P1 TSL 1 (best) BASIC	21.9	1.1
Mettl3_L	Dleu2	ENSMUST00000180377	1165 nt	TSL 1 (best) BASIC	21.9	1.1
Mettl3_L	Hoxb7	ENSMUST00000049352	1291 nt	APPRIS P1 TSL 1 (best) BASIC	21.9	1.1
Mettl3_L	Slc25a1	ENSMUST00000003622	1678 nt	APPRIS P1 TSL 1 (best) BASIC	21.9	1.1
Mettl3_L	Ubl3	ENSMUST00000201595	2064 nt	APPRIS P1 TSL 2 BASIC	21.9	1.1
Mettl3_L	Irx1	ENSMUST00000077337	2373 nt	APPRIS P2 TSL 1 (best) BASIC	21.9	1.1
Mettl3_L	Rell2	ENSMUST00000176902	1835 nt	TSL 5 BASIC	21.9	1.1
Mettl3_L	Fnta	ENSMUST00000016138	1930 nt	APPRIS P1 TSL 1 (best) BASIC	21.89	1.09
Mettl3_L	Gpn2	ENSMUST00000105899	996 nt	TSL 5 BASIC	21.89	1.09
Mettl3_L	Gm12922	ENSMUST00000120626	809 nt	BASIC	21.89	1.09
Mettl3_L	Pawr	ENSMUST00000218332	870 nt	APPRIS ALT2 TSL 1 (best) BASIC	21.89	1.09
Mettl3_L	Atp6v1f	ENSMUST00000004396	703 nt	APPRIS P1 TSL 1 (best) BASIC	21.89	1.09
Mettl3_L	Smarcc1	ENSMUST00000088716	5717 nt	APPRIS P2 TSL 1 (best) BASIC	21.89	1.09
Mettl3_L	Srsf2	ENSMUST00000092404	1899 nt	APPRIS P1 TSL 1 (best) BASIC	21.89	1.09
Mettl3_L	Rp9	ENSMUST00000215715	1499 nt	APPRIS ALT2 TSL 1 (best) BASIC	21.89	1.09
Mettl3_L	Usp12	ENSMUST00000085614	4327 nt	APPRIS P1 TSL 1 (best) BASIC	21.89	1.09
Mettl3_L	Med25	ENSMUST00000207278	2287 nt	TSL 1 (best) BASIC	21.89	1.09
Mettl3_L	Elf2	ENSMUST00000108051	2514 nt	TSL 1 (best) BASIC	21.88	1.09
Mettl3_L	Dusp5	ENSMUST00000038287	2473 nt	APPRIS P1 TSL 5 BASIC	21.88	1.09
Mettl3_L	A730098A19Rik	ENSMUST00000188193	978 nt	TSL 1 (best) BASIC	21.88	1.09
Mettl3_L	Spsb3	ENSMUST00000068508	2004 nt	TSL 1 (best) BASIC	21.88	1.09
Mettl3_L	Rab40b	ENSMUST00000106107	1861 nt	APPRIS P1 TSL 1 (best) BASIC	21.88	1.09
Mettl3_L	Rhbdl1	ENSMUST00000026831	1711 nt	APPRIS P1 TSL 1 (best) BASIC	21.87	1.09
Mettl3_L	Ttc36	ENSMUST00000044694	888 nt	APPRIS P1 TSL 1 (best) BASIC	21.87	1.09
Mettl3_L	Nfkbib	ENSMUST00000085851	1243 nt	APPRIS P1 TSL 1 (best) BASIC	21.87	1.09
Mettl3_L	Borcs6	ENSMUST00000051888	1862 nt	APPRIS P1 BASIC	21.87	1.09
Mettl3_L	Krt10	ENSMUST00000103131	2094 nt	APPRIS P1 TSL 1 (best) BASIC	21.87	1.09
Mettl3_L	Aktip	ENSMUST00000125257	2079 nt	APPRIS P1 TSL 1 (best) BASIC	21.87	1.09
Mettl3_L	Efr3a	ENSMUST00000172756	1411 nt	TSL 1 (best) BASIC	21.87	1.09
Mettl3_L	Fbxo4	ENSMUST00000022791	1565 nt	APPRIS P1 TSL 1 (best) BASIC	21.87	1.09
Mettl3_L	G630030J09Rik	ENSMUST00000181958	2135 nt	TSL 1 (best) BASIC	21.86	1.09
Mettl3_L	0610010K14Rik	ENSMUST00000108579	667 nt	TSL 1 (best) BASIC	21.86	1.09
Mettl3_L	Dleu2	ENSMUST00000182957	352 nt	TSL 2 BASIC	21.86	1.09
Mettl3_L	Eml4	ENSMUST00000096766	5445 nt	APPRIS ALT2 TSL 1 (best) BASIC	21.86	1.09
Mettl3_L	Ctage5	ENSMUST00000176322	2649 nt	TSL 5 BASIC	21.86	1.09
Mettl3_L	Stmn4	ENSMUST00000121955	1361 nt	TSL 5 BASIC	21.86	1.09
Mettl3_L	Fndc4	ENSMUST00000041266	1375 nt	APPRIS P1 TSL 1 (best) BASIC	21.86	1.09
Mettl3_L	Hoxb3	ENSMUST00000093944	3190 nt	APPRIS P1 TSL 5 BASIC	21.85	1.09
Mettl3_L	Cys1	ENSMUST00000189849	1828 nt	APPRIS P1 TSL 1 (best) BASIC	21.85	1.09
Mettl3_L	Qtrt1	ENSMUST00000002902	1316 nt	APPRIS P1 TSL 1 (best) BASIC	21.85	1.09
Mettl3_L	Ccnl2	ENSMUST00000030944	2442 nt	APPRIS P1 TSL 1 (best) BASIC	21.85	1.09
Mettl3_L	Gm16253	ENSMUST00000148290	550 nt	APPRIS P1 TSL 1 (best) BASIC	21.85	1.09
Mettl3_L	Pan3	ENSMUST00000176600	5541 nt	APPRIS ALT2 TSL 5 BASIC	21.85	1.09
Mettl3_L	Ctage5	ENSMUST00000177162	2728 nt	TSL 5 BASIC	21.85	1.09
Mettl3_L	Hccs	ENSMUST00000033717	2320 nt	APPRIS P1 TSL 1 (best) BASIC	21.84	1.09
Mettl3_L	Gm21956	ENSMUST00000179946	522 nt	BASIC	21.84	1.09
Mettl3_L	Lrrc75a	ENSMUST00000057194	1984 nt	APPRIS P1 TSL 1 (best) BASIC	21.84	1.09
Mettl3_L	Shisa5	ENSMUST00000026737	1834 nt	APPRIS P3 TSL 1 (best) BASIC	21.84	1.09
Mettl3_L	Luc7l3	ENSMUST00000107821	2050 nt	APPRIS P1 TSL 5 BASIC	21.84	1.09
Mettl3_L	Lrrc14	ENSMUST00000036423	2093 nt	APPRIS P1 TSL 1 (best) BASIC	21.84	1.09
Mettl3_L	P4htm	ENSMUST00000006853	1841 nt	APPRIS P1 TSL 1 (best) BASIC	21.83	1.09
Mettl3_L	Dusp15	ENSMUST00000109811	753 nt	TSL 1 (best) BASIC	21.83	1.09
Mettl3_L	Yjefn3	ENSMUST00000152938	785 nt	APPRIS P1 TSL 5 BASIC	21.83	1.09
Mettl3_L	4930426I24Rik	ENSMUST00000217797	1232 nt	BASIC	21.83	1.09
Mettl3_L	Smurf2	ENSMUST00000103067	5290 nt	TSL 5 BASIC	21.83	1.08
Mettl3_L	Ptx3	ENSMUST00000029421	1898 nt	APPRIS P1 TSL 1 (best) BASIC	21.83	1.08
Mettl3_L	Sugct	ENSMUST00000068545	1701 nt	APPRIS P1 TSL 1 (best) BASIC	21.83	1.08
Mettl3_L	Zfand2b	ENSMUST00000027394	1316 nt	APPRIS P1 TSL 1 (best) BASIC	21.82	1.08
Mettl3_L	Timm8a1	ENSMUST00000054213	1421 nt	APPRIS P1 TSL 1 (best) BASIC	21.82	1.08
Mettl3_L	Ppp3cc	ENSMUST00000078434	1970 nt	APPRIS P2 TSL 1 (best) BASIC	21.82	1.08
Mettl3_L	Ankra2	ENSMUST00000150916	1028 nt	TSL 1 (best) BASIC	21.82	1.08
Mettl3_L	Kcnc3	ENSMUST00000107907	5281 nt	APPRIS P2 TSL 5 BASIC	21.82	1.08
Mettl3_L	Prr7	ENSMUST00000046533	1359 nt	APPRIS P1 TSL 1 (best) BASIC	21.82	1.08
Mettl3_L	Irf5	ENSMUST00000004392	2189 nt	APPRIS P3 TSL 1 (best) BASIC	21.82	1.08
Mettl3_L	Man1a	ENSMUST00000003843	5137 nt	APPRIS P1 TSL 1 (best) BASIC	21.82	1.08
Mettl3_L	Bbc3	ENSMUST00000002152	1814 nt	APPRIS P1 TSL 1 (best) BASIC	21.81	1.08
Mettl3_L	Clta	ENSMUST00000107849	1099 nt	APPRIS ALT2 TSL 1 (best) BASIC	21.81	1.08
Mettl3_L	Clta	ENSMUST00000107851	1135 nt	APPRIS P4 TSL 2 BASIC	21.81	1.08
Mettl3_L	Ost4	ENSMUST00000132253	1144 nt	APPRIS P1 TSL 1 (best) BASIC	21.81	1.08
Mettl3_L	Ramp1	ENSMUST00000165855	852 nt	TSL 2 BASIC	21.81	1.08
Mettl3_L	Kansl1l	ENSMUST00000113987	2342 nt	TSL 1 (best) BASIC	21.8	1.08
Mettl3_L	Mettl9	ENSMUST00000033163	1823 nt	APPRIS P1 TSL 1 (best) BASIC	21.8	1.08
Mettl3_L	Mrpl48	ENSMUST00000146003	1625 nt	TSL 1 (best) BASIC	21.8	1.08
Mettl3_L	Mrfap1	ENSMUST00000068795	1648 nt	APPRIS P1 TSL 1 (best) BASIC	21.8	1.08
Mettl3_L	Mtf2	ENSMUST00000112626	1968 nt	TSL 5 BASIC	21.79	1.08
Mettl3_L	Tex30	ENSMUST00000147571	1360 nt	APPRIS P1 TSL 1 (best) BASIC	21.79	1.08
Mettl3_L	Tmem191c	ENSMUST00000164950	1394 nt	APPRIS P1 TSL 3 BASIC	21.79	1.08
Mettl3_L	Mir155hg	ENSMUST00000185662	1362 nt	TSL 5 BASIC	21.79	1.08
Mettl3_L	Hsd11b2	ENSMUST00000034363	1840 nt	APPRIS P1 TSL 1 (best) BASIC	21.79	1.08
Mettl3_L	Tusc3	ENSMUST00000169034	1262 nt	TSL 1 (best) BASIC	21.79	1.08
Mettl3_L	Sdccag3	ENSMUST00000028293	2031 nt	APPRIS ALT2 TSL 1 (best) BASIC	21.79	1.08
Mettl3_L	Tirap	ENSMUST00000177129	2366 nt	APPRIS P1 TSL 1 (best) BASIC	21.79	1.08
Mettl3_L	Traf3ip1	ENSMUST00000189341	2257 nt	APPRIS ALT2 TSL 5 BASIC	21.78	1.08
Mettl3_L	C1qtnf4	ENSMUST00000111466	1290 nt	APPRIS P1 TSL 1 (best) BASIC	21.78	1.08
Mettl3_L	Pi16	ENSMUST00000114699	1243 nt	APPRIS ALT2 TSL 1 (best) BASIC	21.78	1.08
Mettl3_L	Gm15202	ENSMUST00000154188	393 nt	TSL 3 BASIC	21.78	1.08
Mettl3_L	Gprc5b	ENSMUST00000208394	1416 nt	APPRIS ALT2 TSL 1 (best) BASIC	21.78	1.08
Mettl3_L	Slc22a17	ENSMUST00000228495	2340 nt	APPRIS P1 BASIC	21.78	1.08
Mettl3_L	Morn4	ENSMUST00000051772	1816 nt	APPRIS P1 TSL 1 (best) BASIC	21.78	1.08
Mettl3_L	B430218F22Rik	ENSMUST00000181168	1495 nt	APPRIS P1 BASIC	21.77	1.08
Mettl3_L	Prr3	ENSMUST00000055454	2727 nt	APPRIS P3 TSL 1 (best) BASIC	21.77	1.08
Mettl3_L	Fcho2	ENSMUST00000040340	5122 nt	APPRIS P1 TSL 1 (best) BASIC	21.77	1.08
Mettl3_L	Gm44866	ENSMUST00000208774	391 nt	TSL 2 BASIC	21.77	1.08
Mettl3_L	Anp32b	ENSMUST00000102926	1716 nt	APPRIS P1 TSL 1 (best) BASIC	21.77	1.08
Mettl3_L	Kcnk1	ENSMUST00000212831	1309 nt	TSL 5 BASIC	21.77	1.07
Mettl3_L	Cic	ENSMUST00000163320	6096 nt	TSL 1 (best) BASIC	21.77	1.07
Mettl3_L	Cic	ENSMUST00000005578	6099 nt	TSL 5 BASIC	21.77	1.07
Mettl3_L	Spr	ENSMUST00000174769	1029 nt	TSL 1 (best) BASIC	21.76	1.07
Mettl3_L	Osbpl10	ENSMUST00000183104	2477 nt	APPRIS P1 TSL 5 BASIC	21.76	1.07
Mettl3_L	Ankrd11	ENSMUST00000212937	943 nt	TSL 1 (best) BASIC	21.76	1.07
Mettl3_L	Endod1	ENSMUST00000214236	419 nt	APPRIS ALT2 TSL 3 BASIC	21.76	1.07
Mettl3_L	Rnf149	ENSMUST00000062525	2492 nt	APPRIS P1 TSL 1 (best) BASIC	21.76	1.07
Mettl3_L	Mnx1	ENSMUST00000165512	2245 nt	APPRIS P2 TSL 1 (best) BASIC	21.76	1.07
Mettl3_L	Armc10	ENSMUST00000072896	2221 nt	APPRIS P1 TSL 1 (best) BASIC	21.76	1.07
Mettl3_L	Glp1r	ENSMUST00000114574	1480 nt	APPRIS P1 TSL 1 (best) BASIC	21.76	1.07
Mettl3_L	Gm16286	ENSMUST00000025463	1650 nt	APPRIS P1 TSL 1 (best) BASIC	21.75	1.07
Mettl3_L	Zfp768	ENSMUST00000205266	2513 nt	APPRIS ALT2 TSL 5 BASIC	21.75	1.07
Mettl3_L	Fam220a	ENSMUST00000119488	2202 nt	TSL 1 (best) BASIC	21.75	1.07
Mettl3_L	Fam220a	ENSMUST00000200267	2202 nt	APPRIS P1 TSL 1 (best) BASIC	21.75	1.07
Mettl3_L	Pou4f1	ENSMUST00000053016	4445 nt	APPRIS P1 TSL 1 (best) BASIC	21.75	1.07
Mettl3_L	Tpm1	ENSMUST00000113686	998 nt	TSL 5 BASIC	21.75	1.07
Mettl3_L	Rexo2	ENSMUST00000216470	454 nt	TSL 3 BASIC	21.75	1.07
Mettl3_L	8430432A02Rik	ENSMUST00000039080	1248 nt	BASIC	21.75	1.07
Mettl3_L	Nrbp2	ENSMUST00000228366	1863 nt	APPRIS P1 BASIC	21.75	1.07
Mettl3_L	Lrrc59	ENSMUST00000021239	2837 nt	APPRIS P1 TSL 1 (best) BASIC	21.75	1.07
Mettl3_L	Hpca	ENSMUST00000164649	1626 nt	APPRIS P1 TSL 2 BASIC	21.74	1.07
Mettl3_L	Phf2	ENSMUST00000035540	5494 nt	APPRIS P1 TSL 1 (best) BASIC	21.74	1.07
Mettl3_L	2900079G21Rik	ENSMUST00000139552	1139 nt	TSL 1 (best) BASIC	21.74	1.07
Mettl3_L	Eva1b	ENSMUST00000052876	1689 nt	APPRIS P1 TSL 1 (best) BASIC	21.74	1.07
Mettl3_L	4933431K14Rik	ENSMUST00000195799	1352 nt	BASIC	21.74	1.07
Mettl3_L	Rfx5	ENSMUST00000107255	2350 nt	APPRIS P1 TSL 5 BASIC	21.73	1.07
Mettl3_L	Cep97	ENSMUST00000121703	609 nt	TSL 1 (best) BASIC	21.73	1.07
Mettl3_L	Rem2	ENSMUST00000164697	1194 nt	TSL 5 BASIC	21.73	1.07
Mettl3_L	H2	ENSMUST00000074806	1262 nt	APPRIS P1 TSL 1 (best) BASIC	21.73	1.07
Mettl3_L	Pou2f2	ENSMUST00000108416	1754 nt	TSL 1 (best) BASIC	21.73	1.07
Mettl3_L	Ntsr2	ENSMUST00000111064	1524 nt	APPRIS P1 TSL 1 (best) BASIC	21.72	1.07
Mettl3_L	Letm2	ENSMUST00000210810	1538 nt	TSL 1 (best) BASIC	21.72	1.07
Mettl3_L	Nsmf	ENSMUST00000140737	862 nt	TSL 5 BASIC	21.72	1.07
Mettl3_L	Snrpa1	ENSMUST00000153609	1248 nt	APPRIS P1 TSL 1 (best) BASIC	21.72	1.07
Mettl3_L	Tmem185a	ENSMUST00000114630	1307 nt	APPRIS P1 TSL 1 (best) BASIC	21.72	1.07
Mettl3_L	Gm9934	ENSMUST00000191246	1713 nt	TSL 1 (best) BASIC	21.72	1.07
Mettl3_L	Gm3558	ENSMUST00000163790	2055 nt	APPRIS P1 TSL 1 (best) BASIC	21.71	1.07
Mettl3_L	Ppp1r12b	ENSMUST00000112163	828 nt	TSL 1 (best) BASIC	21.71	1.07
Mettl3_L	Pbx1	ENSMUST00000064438	1020 nt	TSL 1 (best) BASIC	21.71	1.07
Mettl3_L	Ikbip	ENSMUST00000020150	1328 nt	APPRIS P3 TSL 1 (best) BASIC	21.71	1.07
Mettl3_L	Grin2d	ENSMUST00000002848	5431 nt	APPRIS P1 TSL 1 (best) BASIC	21.7	1.07
Mettl3_L	Bex1	ENSMUST00000113118	754 nt	APPRIS P1 TSL 2 BASIC	21.7	1.06
Mettl3_L	Srm	ENSMUST00000006611	1338 nt	APPRIS P1 TSL 1 (best) BASIC	21.7	1.06
Mettl3_L	Nsun2	ENSMUST00000176485	2408 nt	APPRIS ALT2 TSL 5 BASIC	21.7	1.06
Mettl3_L	Lgi2	ENSMUST00000039750	6456 nt	APPRIS P3 TSL 1 (best) BASIC	21.7	1.06
Mettl3_L	Adora2b	ENSMUST00000018644	1845 nt	APPRIS P1 TSL 1 (best) BASIC	21.69	1.06
Mettl3_L	Zfp36l1	ENSMUST00000219642	545 nt	TSL 3 BASIC	21.69	1.06
Mettl3_L	Gm10620	ENSMUST00000098379	1332 nt	BASIC	21.69	1.06
Mettl3_L	Nfkbil1	ENSMUST00000048994	1447 nt	APPRIS P1 TSL 1 (best) BASIC	21.69	1.06
Mettl3_L	Wwc1	ENSMUST00000018993	4531 nt	APPRIS P1 TSL 1 (best) BASIC	21.68	1.06
Mettl3_L	Msrb1	ENSMUST00000101800	1211 nt	APPRIS P1 TSL 1 (best) BASIC	21.68	1.06
Mettl3_L	Bcl2l10	ENSMUST00000034709	1220 nt	APPRIS P1 TSL 1 (best) BASIC	21.68	1.06
Mettl3_L	Dgcr6	ENSMUST00000066027	1050 nt	APPRIS P4 TSL 2 BASIC	21.68	1.06
Mettl3_L	E130311K13Rik	ENSMUST00000061706	1640 nt	APPRIS P1 TSL 1 (best) BASIC	21.68	1.06
Mettl3_L	Dhrs13	ENSMUST00000021187	1779 nt	APPRIS P1 TSL 1 (best) BASIC	21.68	1.06
Mettl3_L	Ildr2	ENSMUST00000192638	2587 nt	APPRIS ALT2 TSL 1 (best) BASIC	21.68	1.06
Mettl3_L	Gm26776	ENSMUST00000180479	1872 nt	TSL 5 BASIC	21.67	1.06
Mettl3_L	Lipt2	ENSMUST00000032967	1663 nt	APPRIS P1 TSL 1 (best) BASIC	21.67	1.06
Mettl3_L	B4galt1	ENSMUST00000108096	1413 nt	TSL 1 (best) BASIC	21.67	1.06
Mettl3_L	Stard4	ENSMUST00000119991	941 nt	TSL 5 BASIC	21.67	1.06
Mettl3_L	Gm17324	ENSMUST00000165499	922 nt	APPRIS P1 BASIC	21.67	1.06
Mettl3_L	Dctn3	ENSMUST00000171641	885 nt	TSL 3 BASIC	21.67	1.06
Mettl3_L	Gm26558	ENSMUST00000180559	861 nt	APPRIS P1 BASIC	21.67	1.06
Mettl3_L	Tcte2	ENSMUST00000053376	1105 nt	APPRIS ALT2 TSL 1 (best) BASIC	21.67	1.06
Mettl3_L	Olfm1	ENSMUST00000028177	2757 nt	APPRIS P1 TSL 1 (best) BASIC	21.67	1.06
Mettl3_L	Dyrk1b	ENSMUST00000172467	2523 nt	TSL 1 (best) BASIC	21.67	1.06
Mettl3_L	Dyrk1b	ENSMUST00000085901	2534 nt	APPRIS P3 TSL 1 (best) BASIC	21.67	1.06
Mettl3_L	Cep68	ENSMUST00000109596	2171 nt	APPRIS ALT2 TSL 1 (best) BASIC	21.67	1.06
Mettl3_L	P2rx2	ENSMUST00000112478	1632 nt	APPRIS ALT2 TSL 1 (best) BASIC	21.66	1.06
Mettl3_L	Zc3h8	ENSMUST00000028866	1624 nt	APPRIS P1 TSL 1 (best) BASIC	21.66	1.06
Mettl3_L	Mapkapk3	ENSMUST00000192054	944 nt	TSL 1 (best) BASIC	21.66	1.06
Mettl3_L	A230087F16Rik	ENSMUST00000181055	2098 nt	TSL 1 (best) BASIC	21.66	1.06
Mettl3_L	Mef2a	ENSMUST00000076325	2664 nt	APPRIS P1 TSL 1 (best) BASIC	21.66	1.06
Mettl3_L	Dyrk2	ENSMUST00000004281	6129 nt	APPRIS P1 TSL 1 (best) BASIC	21.66	1.06
Mettl3_L	1110065P20Rik	ENSMUST00000185036	1223 nt	TSL 2 BASIC	21.65	1.06
Mettl3_L	Appbp2os	ENSMUST00000206972	447 nt	BASIC	21.65	1.06
Mettl3_L	5930403N24Rik	ENSMUST00000217338	337 nt	TSL 2 BASIC	21.65	1.06
Mettl3_L	Smim19	ENSMUST00000033935	1402 nt	APPRIS P1 TSL 1 (best) BASIC	21.64	1.06
Mettl3_L	Gm9780	ENSMUST00000184915	1394 nt	APPRIS P1 TSL 1 (best) BASIC	21.64	1.06
Mettl3_L	Podxl2	ENSMUST00000145944	2065 nt	APPRIS ALT2 TSL 5 BASIC	21.64	1.05
Mettl3_L	Wtap	ENSMUST00000159551	2060 nt	APPRIS P1 TSL 5 BASIC	21.64	1.05
Mettl3_L	Tgfbrap1	ENSMUST00000186694	5385 nt	APPRIS P1 TSL 1 (best) BASIC	21.64	1.05
Mettl3_L	Gm12821	ENSMUST00000120022	600 nt	BASIC	21.64	1.05
Mettl3_L	Zfp963	ENSMUST00000154063	640 nt	TSL 3 BASIC	21.64	1.05
Mettl3_L	4930439D14Rik	ENSMUST00000186765	359 nt	BASIC	21.64	1.05
Mettl3_L	AC140930.3	ENSMUST00000222935	274 nt	BASIC	21.64	1.05
Mettl3_L	Golgb1	ENSMUST00000023534	498 nt	BASIC	21.64	1.05
Mettl3_L	Sdsl	ENSMUST00000052258	1225 nt	APPRIS P1 TSL 1 (best) BASIC	21.64	1.05
Mettl3_L	Mlx	ENSMUST00000017945	1965 nt	APPRIS P3 TSL 1 (best) BASIC	21.64	1.05
[truncated: 228 more rows]

## Sheet: Mettl3-S
Protein	Transcript Symbol	Ensembl Transcript ID	Length	Interaction_Propensity	Z_score
Mettl3-S	Rap1gap2	ENSMUST00000208896	51	28.37	0.81
Mettl3-S	Fgf18	ENSMUST00000020507	51	29.62	0.78
Mettl3-S	Rap1gap2	ENSMUST00000208896	51	27.85	0.78
Mettl3-S	Arhgdig	ENSMUST00000025019	51	29.25	0.76
Mettl3-S	Nmd3	ENSMUST00000143249	51	24.38	0.75
Mettl3-S	Asmt	ENSMUST00000178693	51	29.8	0.73
Mettl3-S	Fgf2	ENSMUST00000138563	51	28.87	0.68
Mettl3-S	Map3k4	ENSMUST00000233002	51	23.36	0.68
Mettl3-S	Man2a2	ENSMUST00000205436	51	23.33	0.68
Mettl3-S	Pradc1	ENSMUST00000032080	51	27.6	0.66
Mettl3-S	Gtf2a2	ENSMUST00000119413	51	27.54	0.66
Mettl3-S	Arhgdig	ENSMUST00000025019	51	27.5	0.66
Mettl3-S	CAAA01147332.1	ENSMUST00000179436	51	19.65	0.66
Mettl3-S	Kctd9	ENSMUST00000150768	53	28.57	0.65
Mettl3-S	Slc5a7	ENSMUST00000233758	51	19.53	0.65
Mettl3-S	Gm37419	ENSMUST00000210705	51	16.93	0.65
Mettl3-S	Kcnmb4	ENSMUST00000068233	55	28.42	0.64
Mettl3-S	Ppp1cb	ENSMUST00000202078	51	22.71	0.64
Mettl3-S	AI837181	ENSMUST00000159759	61	30.14	0.63
Mettl3-S	Ube2e2	ENSMUST00000150727	61	30.04	0.63
Mettl3-S	Cic	ENSMUST00000169392	51	23.92	0.63
Mettl3-S	Xiap	ENSMUST00000126375	51	22.47	0.63
Mettl3-S	Kctd9	ENSMUST00000150768	53	28.14	0.62
Mettl3-S	Zfp106	ENSMUST00000135625	51	23.62	0.62
Mettl3-S	Zfp280b	ENSMUST00000218627	51	22.26	0.62
Mettl3-S	Zfp280b	ENSMUST00000218627	51	22.24	0.62
Mettl3-S	Fam122a	ENSMUST00000099556	51	25.83	0.61
Mettl3-S	Slc25a28	ENSMUST00000046038	61	29.46	0.6
Mettl3-S	Ppp2cb	ENSMUST00000009774	59	29.42	0.6
Mettl3-S	Tmem240	ENSMUST00000127188	53	27.68	0.6
Mettl3-S	Rap1gap2	ENSMUST00000208896	51	24.81	0.6
Mettl3-S	AY074887	ENSMUST00000054018	51	24.77	0.6
Mettl3-S	Cfap97d2	ENSMUST00000166277	51	24.74	0.6
Mettl3-S	Rexo2	ENSMUST00000034524	51	26.28	0.59
Mettl3-S	B3gat3	ENSMUST00000096243	65	29.74	0.58
Mettl3-S	Gtf2a2	ENSMUST00000119413	51	26.13	0.58
Mettl3-S	Rap1gap2	ENSMUST00000208896	51	24.52	0.58
Mettl3-S	Nynrin	ENSMUST00000227465	51	21.7	0.58
Mettl3-S	Nmd3	ENSMUST00000143249	51	21.68	0.58
Mettl3-S	Prr14l	ENSMUST00000130134	51	18.53	0.58
Mettl3-S	Bcl7c	ENSMUST00000061468	51	27.05	0.57
Mettl3-S	Fgf2	ENSMUST00000138563	51	26.99	0.57
Mettl3-S	Ppp1r14b	ENSMUST00000070850	51	25.99	0.57
Mettl3-S	Arhgdig	ENSMUST00000025019	51	25.95	0.57
Mettl3-S	Slc30a1	ENSMUST00000161756	51	24.36	0.57
Mettl3-S	Shisal1	ENSMUST00000189994	51	24.23	0.57
Mettl3-S	Fbll1	ENSMUST00000160726	61	28.73	0.56
Mettl3-S	Grin2d	ENSMUST00000211250	51	25.81	0.56
Mettl3-S	Arnt2	ENSMUST00000207769	51	24.06	0.56
Mettl3-S	Kcnip2	ENSMUST00000161886	51	24.05	0.56
Mettl3-S	B830017H08Rik	ENSMUST00000235474	51	24.03	0.56
Mettl3-S	B3gat3	ENSMUST00000096243	65	29.34	0.55
Mettl3-S	Mrpl23	ENSMUST00000038675	51	23.85	0.55
Mettl3-S	Rpl38	ENSMUST00000106599	51	21.12	0.55
Mettl3-S	Gm21953	ENSMUST00000238203	51	18.1	0.55
Mettl3-S	Tusc1	ENSMUST00000066774	55	26.67	0.54
Mettl3-S	Fam89a	ENSMUST00000055257	53	26.63	0.54
Mettl3-S	Tgfbrap1	ENSMUST00000188728	51	24.69	0.54
Mettl3-S	Srcin1	ENSMUST00000207653	51	21.02	0.54
Mettl3-S	Bcl7c	ENSMUST00000061468	51	26.19	0.53
Mettl3-S	Gm26566	ENSMUST00000181601	51	25.35	0.53
Mettl3-S	Arhgdig	ENSMUST00000025019	51	25.33	0.53
Mettl3-S	Srarp	ENSMUST00000094544	51	24.51	0.53
Mettl3-S	Man2a2	ENSMUST00000205436	51	20.85	0.53
Mettl3-S	Arhgef4	ENSMUST00000211073	51	15.66	0.53
Mettl3-S	Shisal1	ENSMUST00000189994	51	23.47	0.52
Mettl3-S	Plekhm3	ENSMUST00000123225	51	23.39	0.52
Mettl3-S	Cacng8	ENSMUST00000182222	75	30.72	0.51
Mettl3-S	Tmem240	ENSMUST00000127188	53	26.14	0.51
Mettl3-S	Dipk1c	ENSMUST00000161429	55	26.07	0.51
Mettl3-S	Arhgdig	ENSMUST00000025019	51	24.92	0.51
Mettl3-S	Slc30a1	ENSMUST00000161756	51	23.29	0.51
Mettl3-S	Lrp6	ENSMUST00000126836	51	23.26	0.51
Mettl3-S	B830017H08Rik	ENSMUST00000235474	51	23.25	0.51
Mettl3-S	Gm28036	ENSMUST00000183518	51	20.58	0.51
Mettl3-S	Atxn1l	ENSMUST00000212726	51	20.57	0.51
Mettl3-S	Trnp1	ENSMUST00000125541	67	28.43	0.5
Mettl3-S	Shisal1	ENSMUST00000189994	51	23.01	0.5
Mettl3-S	Acot4	ENSMUST00000128162	51	21.75	0.5
Mettl3-S	Zfp106	ENSMUST00000135625	51	21.75	0.5
Mettl3-S	H2ac21	ENSMUST00000073115	51	20.3	0.5
Mettl3-S	Chmp4b	ENSMUST00000044277	65	28.13	0.49
Mettl3-S	Ppp2cb	ENSMUST00000009774	59	27.57	0.49
Mettl3-S	Cib1	ENSMUST00000065163	51	24.67	0.49
Mettl3-S	Nrtn	ENSMUST00000044752	51	24.64	0.49
Mettl3-S	Phf3	ENSMUST00000188780	51	23.84	0.49
Mettl3-S	Cic	ENSMUST00000169392	51	21.57	0.49
Mettl3-S	Slc5a7	ENSMUST00000233758	51	17.28	0.49
Mettl3-S	Ntn1	ENSMUST00000135141	51	23.7	0.48
Mettl3-S	Ntn1	ENSMUST00000135141	51	23.6	0.48
Mettl3-S	Sike1	ENSMUST00000119450	51	22.73	0.48
Mettl3-S	Hist1h2ao	ENSMUST00000091745	51	20.08	0.48
Mettl3-S	A930002H24Rik	ENSMUST00000050753	51	20.02	0.48
Mettl3-S	Als2cl	ENSMUST00000123389	51	20.02	0.48
Mettl3-S	A930002H24Rik	ENSMUST00000050753	51	20.01	0.48
Mettl3-S	Gm21863	ENSMUST00000179133	51	17.16	0.48
Mettl3-S	Rps6ka3	ENSMUST00000126686	51	22.6	0.47
Mettl3-S	Serp2	ENSMUST00000064517	51	22.57	0.47
Mettl3-S	Fbll1	ENSMUST00000160726	61	27.02	0.46
Mettl3-S	Slc25a28	ENSMUST00000046038	61	26.87	0.46
Mettl3-S	Rab4b	ENSMUST00000093040	51	24.93	0.46
Mettl3-S	Tcf15	ENSMUST00000089112	51	24.02	0.46
Mettl3-S	1110008P14Rik	ENSMUST00000048792	51	22.46	0.46
Mettl3-S	Gm3417	ENSMUST00000097399	51	22.45	0.46
Mettl3-S	Arnt2	ENSMUST00000207769	51	22.4	0.46
Mettl3-S	Nenf	ENSMUST00000046770	51	22.37	0.46
Mettl3-S	Plin1	ENSMUST00000205915	113	36.57	0.45
Mettl3-S	Ino80b	ENSMUST00000113935	61	26.76	0.45
Mettl3-S	Dtnbp1	ENSMUST00000072329	55	25.14	0.45
Mettl3-S	Zfyve21	ENSMUST00000021714	53	25.1	0.45
Mettl3-S	Tusc1	ENSMUST00000066774	55	25.1	0.45
Mettl3-S	Fgf2	ENSMUST00000138563	51	24.82	0.45
Mettl3-S	Bri3	ENSMUST00000056578	51	23.94	0.45
Mettl3-S	Fam122a	ENSMUST00000099556	51	23.15	0.45
Mettl3-S	AY074887	ENSMUST00000054018	51	22.24	0.45
Mettl3-S	Mt2	ENSMUST00000034214	51	20.95	0.45
Mettl3-S	Gm47955	ENSMUST00000223536	51	20.9	0.45
Mettl3-S	Ppp1cb	ENSMUST00000202078	51	19.63	0.45
Mettl3-S	Bod1	ENSMUST00000058060	55	24.82	0.44
Mettl3-S	Tcf15	ENSMUST00000089112	51	23.66	0.44
Mettl3-S	Pabpn1	ENSMUST00000022808	51	23.63	0.44
Mettl3-S	B830017H08Rik	ENSMUST00000235474	51	22.08	0.44
Mettl3-S	Atp10a	ENSMUST00000207668	51	22.06	0.44
Mettl3-S	Rps6ka3	ENSMUST00000126686	51	22	0.44
Mettl3-S	Acot4	ENSMUST00000128162	51	20.75	0.44
Mettl3-S	AC166710.1	ENSMUST00000214927	51	20.7	0.44
Mettl3-S	Xiap	ENSMUST00000126375	51	19.48	0.44
Mettl3-S	Hist1h2ap	ENSMUST00000081342	51	19.44	0.44
Mettl3-S	Mrpl52	ENSMUST00000010550	51	19.38	0.44
Mettl3-S	Prlh	ENSMUST00000166281	51	16.52	0.44
Mettl3-S	Capns1	ENSMUST00000001845	65	27.12	0.43
Mettl3-S	Evx2	ENSMUST00000173623	57	26.48	0.43
Mettl3-S	Agpat2	ENSMUST00000028286	59	26.45	0.43
Mettl3-S	Ppp1r14b	ENSMUST00000070850	51	23.47	0.43
Mettl3-S	Ntn1	ENSMUST00000135141	51	22.74	0.43
Mettl3-S	B830017H08Rik	ENSMUST00000235474	51	21.91	0.43
Mettl3-S	1700003F12Rik	ENSMUST00000045116	51	21.89	0.43
Mettl3-S	Gm47955	ENSMUST00000223536	51	20.63	0.43
Mettl3-S	Vps13b	ENSMUST00000227455	51	16.35	0.43
Mettl3-S	E130116L18Rik	ENSMUST00000066954	51	16.31	0.43
Mettl3-S	Clec2l	ENSMUST00000114874	57	26.31	0.42
Mettl3-S	Evx2	ENSMUST00000173623	57	26.28	0.42
Mettl3-S	Clec2l	ENSMUST00000114874	57	26.18	0.42
Mettl3-S	Enho	ENSMUST00000127306	51	24.45	0.42
Mettl3-S	Tcf15	ENSMUST00000089112	51	23.45	0.42
Mettl3-S	Tcf15	ENSMUST00000089112	51	23.44	0.42
Mettl3-S	Pxmp2	ENSMUST00000031472	51	23.35	0.42
Mettl3-S	Ppp1r14b	ENSMUST00000070850	51	23.3	0.42
Mettl3-S	Clec3b	ENSMUST00000026890	51	23.28	0.42
Mettl3-S	Ntn1	ENSMUST00000135141	51	22.51	0.42
Mettl3-S	Rps6ka3	ENSMUST00000126686	51	21.73	0.42
Mettl3-S	B830017H08Rik	ENSMUST00000235474	51	21.73	0.42
Mettl3-S	1110008P14Rik	ENSMUST00000048792	51	21.65	0.42
Mettl3-S	Nynrin	ENSMUST00000227465	51	19.1	0.42
Mettl3-S	Gm1673	ENSMUST00000094869	51	19.09	0.42
Mettl3-S	Baz1a	ENSMUST00000173177	51	19.04	0.42
Mettl3-S	Gdf7	ENSMUST00000037313	57	26.09	0.41
Mettl3-S	Cdk2ap1	ENSMUST00000031341	53	24.34	0.41
Mettl3-S	Nkx1-1	ENSMUST00000173348	51	24.06	0.41
Mettl3-S	Ndufaf6	ENSMUST00000058183	51	23.13	0.41
Mettl3-S	Dctpp1	ENSMUST00000035276	51	21.59	0.41
Mettl3-S	Ralgapb	ENSMUST00000156281	51	18.94	0.41
Mettl3-S	Ralgapb	ENSMUST00000156281	51	18.94	0.41
Mettl3-S	H4c12	ENSMUST00000102983	51	15.99	0.41
Mettl3-S	Trnp1	ENSMUST00000125541	67	26.62	0.4
Mettl3-S	Cds2	ENSMUST00000110158	51	23.93	0.4
Mettl3-S	Msrb1	ENSMUST00000101800	51	23.9	0.4
Mettl3-S	Ppp1r14b	ENSMUST00000070850	51	23.06	0.4
Mettl3-S	Scand1	ENSMUST00000079125	51	22.26	0.4
Mettl3-S	Dnajc19	ENSMUST00000108195	51	21.41	0.4
Mettl3-S	Lgals7	ENSMUST00000081457	51	21.4	0.4
Mettl3-S	Shisal1	ENSMUST00000189994	51	21.35	0.4
Mettl3-S	Rpl34	ENSMUST00000062601	51	20.04	0.4
Mettl3-S	Kpna1	ENSMUST00000173555	51	18.85	0.4
Mettl3-S	Cyfip2	ENSMUST00000129474	51	18.83	0.4
Mettl3-S	Cops9	ENSMUST00000097642	51	18.82	0.4
Mettl3-S	H2ac21	ENSMUST00000073115	51	18.74	0.4
Mettl3-S	Krtap19-4	ENSMUST00000051103	51	15.97	0.4
Mettl3-S	Arhgef4	ENSMUST00000211073	51	13.74	0.4
Mettl3-S	Ilk	ENSMUST00000033182	71	27.54	0.39
Mettl3-S	Ybx2	ENSMUST00000018698	67	26.48	0.39
Mettl3-S	Celf5	ENSMUST00000238823	59	25.69	0.39
Mettl3-S	Vstm2l	ENSMUST00000109523	55	24.02	0.39
Mettl3-S	C2cd4d	ENSMUST00000169433	53	23.96	0.39
Mettl3-S	Il17d	ENSMUST00000089494	51	23.95	0.39
Mettl3-S	Sap30l	ENSMUST00000020826	51	23.72	0.39
Mettl3-S	Ubtd2	ENSMUST00000051053	51	22.9	0.39
Mettl3-S	Drap1	ENSMUST00000025853	51	22.88	0.39
Mettl3-S	Guk1	ENSMUST00000170202	51	22.85	0.39
Mettl3-S	Rps6ka3	ENSMUST00000126686	51	21.26	0.39
Mettl3-S	Pet117	ENSMUST00000183618	51	21.18	0.39
Mettl3-S	Fndc3b	ENSMUST00000193779	51	19.89	0.39
Mettl3-S	AC166710.1	ENSMUST00000214927	51	19.86	0.39
Mettl3-S	Gm47955	ENSMUST00000223536	51	19.84	0.39
Mettl3-S	Nacc2	ENSMUST00000140993	51	18.62	0.39
Mettl3-S	Edc3	ENSMUST00000142807	51	18.61	0.39
Mettl3-S	Hist1h2ao	ENSMUST00000091745	51	18.6	0.39
Mettl3-S	1810049J17Rik	ENSMUST00000180521	51	18.58	0.39
Mettl3-S	Mdc1	ENSMUST00000174124	51	18.56	0.39
Mettl3-S	Gm42517	ENSMUST00000197216	75	27.38	0.38
Mettl3-S	Ctdnep1	ENSMUST00000108593	65	26.23	0.38
Mettl3-S	Vstm2l	ENSMUST00000109523	55	23.88	0.38
Mettl3-S	Smagp	ENSMUST00000066068	51	23.49	0.38
Mettl3-S	Gpr25	ENSMUST00000086395	51	22.73	0.38
Mettl3-S	Rab5if	ENSMUST00000029165	51	22.65	0.38
Mettl3-S	Ankrd37	ENSMUST00000053558	51	21.98	0.38
Mettl3-S	B830017H08Rik	ENSMUST00000235474	51	21.11	0.38
Mettl3-S	Cox4i1	ENSMUST00000181586	51	21.03	0.38
Mettl3-S	Svbp	ENSMUST00000030395	51	21	0.38
Mettl3-S	B830017H08Rik	ENSMUST00000235474	51	20.95	0.38
Mettl3-S	Cox6a1	ENSMUST00000040154	51	19.73	0.38
Mettl3-S	Edc3	ENSMUST00000142807	51	18.44	0.38
Mettl3-S	Edc3	ENSMUST00000142807	51	18.42	0.38
Mettl3-S	Gm26602	ENSMUST00000181321	51	15.68	0.38
Mettl3-S	Vps13b	ENSMUST00000227455	51	15.58	0.38
Mettl3-S	Tmem235	ENSMUST00000093905	73	27.15	0.37
Mettl3-S	Syce2	ENSMUST00000136026	67	26.12	0.37
Mettl3-S	Emx1	ENSMUST00000045942	63	26.07	0.37
Mettl3-S	Aard	ENSMUST00000090025	53	23.71	0.37
Mettl3-S	Amigo1	ENSMUST00000106659	55	23.62	0.37
Mettl3-S	Ppp1r14b	ENSMUST00000070850	51	22.56	0.37
Mettl3-S	Ppp1r35	ENSMUST00000031739	51	22.52	0.37
Mettl3-S	Ciao2b	ENSMUST00000164884	51	21.79	0.37
Mettl3-S	Tab3	ENSMUST00000137438	51	20.81	0.37
Mettl3-S	Tcf20	ENSMUST00000230403	51	20.79	0.37
Mettl3-S	Psmg4	ENSMUST00000147632	51	19.63	0.37
Mettl3-S	Man2a2	ENSMUST00000205436	51	18.33	0.37
Mettl3-S	Kpna6	ENSMUST00000126010	51	18.31	0.37
Mettl3-S	H4c12	ENSMUST00000102983	51	15.5	0.37
Mettl3-S	Lyrm9	ENSMUST00000141321	51	15.5	0.37
Mettl3-S	Rnf126	ENSMUST00000047203	65	25.89	0.36
Mettl3-S	Syce2	ENSMUST00000136026	67	25.88	0.36
Mettl3-S	Timm8a1	ENSMUST00000054213	57	25.09	0.36
Mettl3-S	Gm12184	ENSMUST00000104959	53	23.54	0.36
Mettl3-S	Guk1	ENSMUST00000170202	51	22.3	0.36
Mettl3-S	Fabp3	ENSMUST00000070532	51	21.52	0.36
Mettl3-S	Cox4i1	ENSMUST00000181586	51	20.74	0.36
Mettl3-S	Prrc1	ENSMUST00000238069	51	20.64	0.36
Mettl3-S	Zdbf2	ENSMUST00000126932	51	19.5	0.36
Mettl3-S	Gm47791	ENSMUST00000223838	51	18.22	0.36
Mettl3-S	Myo15	ENSMUST00000238401	51	18.16	0.36
Mettl3-S	1810049J17Rik	ENSMUST00000180521	51	18.11	0.36
Mettl3-S	Gm21586	ENSMUST00000238328	51	18.1	0.36
Mettl3-S	Gm10961	ENSMUST00000106703	51	13.02	0.36
Mettl3-S	Hexdc	ENSMUST00000106117	85	28.84	0.35
Mettl3-S	Fcho2	ENSMUST00000179563	63	25.65	0.35
Mettl3-S	Crip2	ENSMUST00000084882	57	25.02	0.35
Mettl3-S	Eif5a	ENSMUST00000043419	57	24.9	0.35
Mettl3-S	Trp53i13	ENSMUST00000060417	59	24.87	0.35
Mettl3-S	Nkx1-1	ENSMUST00000173348	51	23.06	0.35
Mettl3-S	Gas1	ENSMUST00000223933	51	23.05	0.35
Mettl3-S	Nkx1-1	ENSMUST00000173348	51	22.99	0.35
Mettl3-S	Ndufaf6	ENSMUST00000058183	51	22.07	0.35
Mettl3-S	Tmem242	ENSMUST00000005053	51	21.37	0.35
Mettl3-S	Rps10	ENSMUST00000114882	51	21.36	0.35
Mettl3-S	1700020L24Rik	ENSMUST00000037378	51	21.35	0.35
Mettl3-S	Zfp629	ENSMUST00000134446	51	20.59	0.35
Mettl3-S	Lin7b	ENSMUST00000003971	51	20.51	0.35
Mettl3-S	Tnrc18	ENSMUST00000198181	51	20.47	0.35
Mettl3-S	Smarcad1	ENSMUST00000204696	51	20.45	0.35
Mettl3-S	Fasn	ENSMUST00000205905	51	19.31	0.35
Mettl3-S	Nacc2	ENSMUST00000140993	51	18.03	0.35
Mettl3-S	E130116L18Rik	ENSMUST00000066954	51	15.21	0.35
Mettl3-S	Prlh	ENSMUST00000166281	51	15.18	0.35
Mettl3-S	Vps13b	ENSMUST00000227455	51	15.16	0.35
Mettl3-S	Arhgef4	ENSMUST00000211073	51	13.13	0.35
Mettl3-S	Gdf7	ENSMUST00000037313	57	24.75	0.34
Mettl3-S	Cdk2ap1	ENSMUST00000031341	53	23.21	0.34
Mettl3-S	Kcnmb4	ENSMUST00000068233	55	23.16	0.34
Mettl3-S	Kcnmb4	ENSMUST00000068233	55	23.07	0.34
Mettl3-S	Tmem217	ENSMUST00000234718	53	23.05	0.34
Mettl3-S	Pmvk	ENSMUST00000029564	51	22.84	0.34
Mettl3-S	Hmgn3	ENSMUST00000162246	51	22.04	0.34
Mettl3-S	Rras	ENSMUST00000044111	51	21.96	0.34
Mettl3-S	Purg	ENSMUST00000070340	51	21.93	0.34
Mettl3-S	Card19	ENSMUST00000048946	51	21.31	0.34
Mettl3-S	Ankrd37	ENSMUST00000053558	51	21.17	0.34
Mettl3-S	Gjd3	ENSMUST00000062931	51	21.15	0.34
Mettl3-S	Setd1a	ENSMUST00000126761	51	20.44	0.34
Mettl3-S	Tcf20	ENSMUST00000230403	51	20.34	0.34
Mettl3-S	Rps6ka3	ENSMUST00000126686	51	20.32	0.34
Mettl3-S	Fam210a	ENSMUST00000152193	51	19.14	0.34
Mettl3-S	Rpl34	ENSMUST00000062601	51	19.11	0.34
Mettl3-S	Als2	ENSMUST00000160945	51	19.07	0.34
Mettl3-S	Zfp397	ENSMUST00000225682	51	19.02	0.34
Mettl3-S	Prdm2	ENSMUST00000134791	51	19.01	0.34
Mettl3-S	Gm47791	ENSMUST00000223838	51	17.88	0.34
Mettl3-S	Gm20403	ENSMUST00000173803	51	17.79	0.34
Mettl3-S	Haus6	ENSMUST00000125481	51	17.73	0.34
Mettl3-S	Ralgapb	ENSMUST00000156281	51	17.73	0.34
Mettl3-S	Gm21863	ENSMUST00000179133	51	14.99	0.34
Mettl3-S	Pgk1	ENSMUST00000081593	73	26.56	0.33
Mettl3-S	Ubr3	ENSMUST00000131553	73	26.42	0.33
Mettl3-S	G6pc3	ENSMUST00000078975	63	25.37	0.33
Mettl3-S	Vps37d	ENSMUST00000067935	61	24.6	0.33
Mettl3-S	Dkk4	ENSMUST00000033936	53	22.94	0.33
Mettl3-S	Bcl7c	ENSMUST00000061468	51	22.72	0.33
Mettl3-S	Arap2	ENSMUST00000159470	51	22.69	0.33
Mettl3-S	Pabpn1	ENSMUST00000022808	51	21.81	0.33
Mettl3-S	Tceal5	ENSMUST00000066819	51	21.78	0.33
Mettl3-S	A030005K14Rik	ENSMUST00000193762	51	21.78	0.33
Mettl3-S	Slc25a32	ENSMUST00000227323	51	21.77	0.33
Mettl3-S	Scx	ENSMUST00000043089	51	21.75	0.33
Mettl3-S	Fam122a	ENSMUST00000099556	51	21.07	0.33
Mettl3-S	Bloc1s2	ENSMUST00000079033	51	20.98	0.33
Mettl3-S	2310057M21Rik	ENSMUST00000207354	51	20.23	0.33
Mettl3-S	Gm27027	ENSMUST00000183110	51	18.94	0.33
Mettl3-S	AC166710.1	ENSMUST00000214927	51	18.91	0.33
Mettl3-S	Tmem170b	ENSMUST00000221694	51	18.9	0.33
Mettl3-S	Gm21953	ENSMUST00000238203	51	14.93	0.33
Mettl3-S	Fam193b	ENSMUST00000021957	173	48.28	0.32
Mettl3-S	Zic2	ENSMUST00000075888	97	30.49	0.32
Mettl3-S	Kcne1l	ENSMUST00000134825	61	24.43	0.32
Mettl3-S	Rnf130	ENSMUST00000102776	61	24.39	0.32
Mettl3-S	Stard10	ENSMUST00000032927	57	22.8	0.32
Mettl3-S	Tmem217	ENSMUST00000234718	53	22.7	0.32
Mettl3-S	Ddrgk1	ENSMUST00000089559	51	22.5	0.32
Mettl3-S	Bcl7c	ENSMUST00000061468	51	22.47	0.32
Mettl3-S	Asmt	ENSMUST00000178693	51	22.46	0.32
Mettl3-S	Vegfb	ENSMUST00000130048	51	22.4	0.32
Mettl3-S	Nkx1-1	ENSMUST00000173348	51	22.39	0.32
Mettl3-S	Tfpt	ENSMUST00000155592	51	21.66	0.32
Mettl3-S	Card19	ENSMUST00000048946	51	20.97	0.32
Mettl3-S	Gfra4	ENSMUST00000028787	51	20.91	0.32
Mettl3-S	Lsm4	ENSMUST00000034311	51	20.89	0.32
Mettl3-S	Rps6ka3	ENSMUST00000126686	51	20.09	0.32
Mettl3-S	Ddhd1	ENSMUST00000226301	51	20.09	0.32
Mettl3-S	B830017H08Rik	ENSMUST00000235474	51	20.09	0.32
Mettl3-S	Gm29735	ENSMUST00000209599	51	20.06	0.32
Mettl3-S	Arnt2	ENSMUST00000207769	51	20.05	0.32
Mettl3-S	Itgav	ENSMUST00000141725	51	20.02	0.32
Mettl3-S	Zfp512b	ENSMUST00000153998	51	18.81	0.32
Mettl3-S	Cox6a1	ENSMUST00000040154	51	18.69	0.32
Mettl3-S	H2ac21	ENSMUST00000073115	51	17.58	0.32
Mettl3-S	Gm47791	ENSMUST00000223838	51	17.54	0.32
Mettl3-S	Myo15	ENSMUST00000238401	51	17.45	0.32
Mettl3-S	H2ab1	ENSMUST00000122446	51	14.73	0.32
Mettl3-S	Gm17349	ENSMUST00000163472	51	14.72	0.32
Mettl3-S	2200002J24Rik	ENSMUST00000013227	51	14.69	0.32
Mettl3-S	Twist1	ENSMUST00000049089	65	25.03	0.31
Mettl3-S	Twist1	ENSMUST00000049089	65	25.02	0.31
Mettl3-S	Ybx2	ENSMUST00000018698	67	24.95	0.31
Mettl3-S	Ppp1ca	ENSMUST00000046094	59	24.27	0.31
Mettl3-S	Ppp2cb	ENSMUST00000009774	59	24.23	0.31
Mettl3-S	Exosc6	ENSMUST00000210390	53	22.53	0.31
Mettl3-S	Prr7	ENSMUST00000046533	55	22.52	0.31
Mettl3-S	Cited4	ENSMUST00000094814	51	22.35	0.31
Mettl3-S	Asmt	ENSMUST00000178693	51	22.34	0.31
Mettl3-S	Cib1	ENSMUST00000065163	51	21.47	0.31
Mettl3-S	Foxe3	ENSMUST00000050940	51	20.68	0.31
Mettl3-S	Gnptab	ENSMUST00000127615	51	19.85	0.31
Mettl3-S	Gm29735	ENSMUST00000209599	51	19.78	0.31
Mettl3-S	Mpig6b	ENSMUST00000174190	51	19.76	0.31
Mettl3-S	Fndc3b	ENSMUST00000193779	51	18.63	0.31
Mettl3-S	Tead4	ENSMUST00000133118	51	18.55	0.31
Mettl3-S	Traf3	ENSMUST00000139162	51	18.55	0.31
Mettl3-S	Bcl9l	ENSMUST00000218913	51	18.54	0.31
Mettl3-S	Srcin1	ENSMUST00000207653	51	17.38	0.31
Mettl3-S	1810049J17Rik	ENSMUST00000180521	51	17.36	0.31
Mettl3-S	Atxn1l	ENSMUST00000212726	51	17.26	0.31
Mettl3-S	Gm45713	ENSMUST00000209467	59	24.13	0.3
Mettl3-S	Slc25a28	ENSMUST00000046038	61	24.1	0.3
Mettl3-S	Agpat2	ENSMUST00000028286	59	24.09	0.3
Mettl3-S	Ppp2cb	ENSMUST00000009774	59	24.07	0.3
Mettl3-S	Bckdhb	ENSMUST00000034801	59	24.03	0.3
Mettl3-S	Ppp1ca	ENSMUST00000046094	59	24.02	0.3
Mettl3-S	Cgref1	ENSMUST00000031051	57	24.01	0.3
Mettl3-S	Nrgn	ENSMUST00000065668	59	24.01	0.3
Mettl3-S	Rnf130	ENSMUST00000102776	61	23.98	0.3
Mettl3-S	Gm12184	ENSMUST00000104959	53	22.43	0.3
Mettl3-S	Gm20503	ENSMUST00000174664	51	22.38	0.3
Mettl3-S	Gm266	ENSMUST00000010673	51	22.21	0.3
Mettl3-S	Polr1d	ENSMUST00000050970	51	22.15	0.3
Mettl3-S	Ost4	ENSMUST00000132253	51	22.13	0.3
Mettl3-S	Kcnk15	ENSMUST00000044798	51	22.03	0.3
Mettl3-S	Arap2	ENSMUST00000159470	51	22.02	0.3
Mettl3-S	1110065P20Rik	ENSMUST00000106190	51	21.3	0.3
Mettl3-S	Fitm1	ENSMUST00000022826	51	21.23	0.3
Mettl3-S	Rab5if	ENSMUST00000029165	51	21.22	0.3
Mettl3-S	Atp9b	ENSMUST00000226064	51	20.6	0.3
Mettl3-S	Atp5j	ENSMUST00000023608	51	20.54	0.3
Mettl3-S	A030003K21Rik	ENSMUST00000222600	51	20.46	0.3
Mettl3-S	Gm28040	ENSMUST00000184603	51	20.45	0.3
Mettl3-S	Pet117	ENSMUST00000183618	51	19.73	0.3
Mettl3-S	Dennd5b	ENSMUST00000127727	51	19.69	0.3
Mettl3-S	Lrp6	ENSMUST00000126836	51	19.66	0.3
Mettl3-S	Dynlt1b	ENSMUST00000179569	51	19.65	0.3
Mettl3-S	Itgav	ENSMUST00000141725	51	19.61	0.3
Mettl3-S	Pth2	ENSMUST00000042754	51	18.48	0.3
Mettl3-S	Als2	ENSMUST00000160945	51	18.48	0.3
Mettl3-S	Tead4	ENSMUST00000133118	51	18.47	0.3
Mettl3-S	Rpl34	ENSMUST00000062601	51	18.44	0.3
Mettl3-S	Tomm20l	ENSMUST00000021482	51	18.42	0.3
Mettl3-S	Tmem170b	ENSMUST00000221694	51	18.36	0.3
Mettl3-S	Cox8a	ENSMUST00000039758	51	18.35	0.3
Mettl3-S	1810049J17Rik	ENSMUST00000180521	51	17.21	0.3
Mettl3-S	Gm28036	ENSMUST00000183518	51	17.21	0.3
Mettl3-S	Spata33	ENSMUST00000060133	51	17.12	0.3
Mettl3-S	1810049J17Rik	ENSMUST00000180521	51	17.11	0.3
Mettl3-S	Alas2	ENSMUST00000066337	81	27.85	0.29
Mettl3-S	Nt5dc2	ENSMUST00000227096	73	25.85	0.29
Mettl3-S	Slc25a28	ENSMUST00000046038	61	23.85	0.29
Mettl3-S	Enho	ENSMUST00000127306	51	22.23	0.29
Mettl3-S	Rab20	ENSMUST00000033900	55	22.21	0.29
Mettl3-S	Tmem200b	ENSMUST00000094666	55	22.19	0.29
Mettl3-S	Ptpmt1	ENSMUST00000077874	53	22.15	0.29
Mettl3-S	Grin2d	ENSMUST00000211250	51	21.14	0.29
Mettl3-S	Drap1	ENSMUST00000025853	51	21.08	0.29
Mettl3-S	1110065P20Rik	ENSMUST00000106190	51	21.03	0.29
Mettl3-S	Copz2	ENSMUST00000018816	51	20.35	0.29
Mettl3-S	Zcrb1	ENSMUST00000076070	51	20.32	0.29
Mettl3-S	Aldoa	ENSMUST00000207534	51	19.53	0.29
Mettl3-S	A030014E15Rik	ENSMUST00000223400	51	19.52	0.29
Mettl3-S	Tcf20	ENSMUST00000230403	51	19.5	0.29
Mettl3-S	Gnptab	ENSMUST00000127615	51	19.49	0.29
Mettl3-S	Gm27021	ENSMUST00000181333	51	19.49	0.29
Mettl3-S	A030014E15Rik	ENSMUST00000223400	51	19.48	0.29
Mettl3-S	B830017H08Rik	ENSMUST00000235474	51	19.47	0.29
Mettl3-S	Plekhm3	ENSMUST00000123225	51	19.46	0.29
Mettl3-S	Tcf20	ENSMUST00000230403	51	19.45	0.29
Mettl3-S	Nenf	ENSMUST00000046770	51	19.44	0.29
Mettl3-S	AC166710.1	ENSMUST00000214927	51	18.25	0.29
Mettl3-S	Ss18l2	ENSMUST00000035113	51	18.23	0.29
Mettl3-S	H3c13	ENSMUST00000098843	51	16.98	0.29
Mettl3-S	Myo15	ENSMUST00000238401	51	16.95	0.29
Mettl3-S	Fkbp8	ENSMUST00000119698	71	25.68	0.28
Mettl3-S	Dnttip1	ENSMUST00000017443	67	24.41	0.28
Mettl3-S	Cebpb	ENSMUST00000070642	61	23.77	0.28
Mettl3-S	Tusc1	ENSMUST00000066774	55	22.14	0.28
Mettl3-S	Bod1	ENSMUST00000058060	55	22.13	0.28
Mettl3-S	Unc119	ENSMUST00000002127	53	21.99	0.28
Mettl3-S	Il17d	ENSMUST00000089494	51	21.96	0.28
Mettl3-S	Gas1	ENSMUST00000223933	51	21.82	0.28
Mettl3-S	1110065P20Rik	ENSMUST00000106190	51	21.01	0.28
Mettl3-S	Cdc42ep5	ENSMUST00000076831	51	20.99	0.28
Mettl3-S	Gpr25	ENSMUST00000086395	51	20.99	0.28
Mettl3-S	Dnajb3	ENSMUST00000119972	51	20.97	0.28
Mettl3-S	Tmem243	ENSMUST00000115365	51	20.96	0.28
Mettl3-S	Ankrd60	ENSMUST00000119453	51	20.96	0.28
Mettl3-S	Ppp1r14b	ENSMUST00000070850	51	20.88	0.28
Mettl3-S	Npm3	ENSMUST00000070215	51	20.2	0.28
Mettl3-S	Ntn1	ENSMUST00000135141	51	20.2	0.28
Mettl3-S	Pgls	ENSMUST00000034264	51	20.11	0.28
Mettl3-S	Zcrb1	ENSMUST00000076070	51	20.11	0.28
Mettl3-S	Oxld1	ENSMUST00000044007	51	20.1	0.28
Mettl3-S	Crct1	ENSMUST00000029521	51	19.4	0.28
Mettl3-S	Pcmtd1	ENSMUST00000182114	51	19.4	0.28
Mettl3-S	A030014E15Rik	ENSMUST00000223400	51	19.4	0.28
Mettl3-S	Coprs	ENSMUST00000033839	51	19.38	0.28
Mettl3-S	B830017H08Rik	ENSMUST00000235474	51	19.38	0.28
Mettl3-S	Serp2	ENSMUST00000064517	51	19.34	0.28
Mettl3-S	Katnal1	ENSMUST00000149169	51	19.25	0.28
Mettl3-S	Usf3	ENSMUST00000088356	51	19.24	0.28
Mettl3-S	B830017H08Rik	ENSMUST00000235474	51	19.23	0.28
Mettl3-S	Pth2	ENSMUST00000042754	51	18.11	0.28
Mettl3-S	Gm27027	ENSMUST00000183110	51	18.09	0.28
Mettl3-S	Zfp106	ENSMUST00000135625	51	18.06	0.28
Mettl3-S	Umad1	ENSMUST00000160705	51	18.02	0.28
Mettl3-S	Tmem170b	ENSMUST00000221694	51	18.02	0.28
Mettl3-S	H2ac11	ENSMUST00000091741	51	16.87	0.28
Mettl3-S	Gm47791	ENSMUST00000223838	51	16.86	0.28
Mettl3-S	Cox5b-ps	ENSMUST00000044043	51	16.85	0.28
Mettl3-S	Vps13b	ENSMUST00000227455	51	14.11	0.28
Mettl3-S	Pim1	ENSMUST00000024811	107	32.04	0.27
Mettl3-S	Necab2	ENSMUST00000098363	79	26.52	0.27
Mettl3-S	Nkx3-2	ENSMUST00000060820	69	25.4	0.27
Mettl3-S	Ctdnep1	ENSMUST00000108593	65	24.21	0.27
Mettl3-S	Rbmxl2	ENSMUST00000098135	59	23.54	0.27
Mettl3-S	Nrgn	ENSMUST00000065668	59	23.49	0.27
Mettl3-S	Rnf130	ENSMUST00000102776	61	23.45	0.27
Mettl3-S	Polr3gl	ENSMUST00000091924	57	23.44	0.27
Mettl3-S	Ube2f	ENSMUST00000171112	61	23.43	0.27
Mettl3-S	Cdk2ap1	ENSMUST00000031341	53	21.93	0.27
Mettl3-S	Eid2	ENSMUST00000059596	55	21.93	0.27
Mettl3-S	Macrod1	ENSMUST00000040261	51	21.59	0.27
Mettl3-S	Tceal3	ENSMUST00000113100	51	21.59	0.27
Mettl3-S	Hoxd11	ENSMUST00000142312	51	21.51	0.27
Mettl3-S	Clec3b	ENSMUST00000026890	51	20.78	0.27
Mettl3-S	Tcf15	ENSMUST00000089112	51	20.72	0.27
Mettl3-S	Siva1	ENSMUST00000021728	51	20.04	0.27
Mettl3-S	Ttc36	ENSMUST00000044694	51	19.96	0.27
Mettl3-S	B830017H08Rik	ENSMUST00000235474	51	19.21	0.27
Mettl3-S	Kiss1	ENSMUST00000007433	51	19.19	0.27
Mettl3-S	Krtap17-1	ENSMUST00000105049	51	19.12	0.27
Mettl3-S	Npw	ENSMUST00000095544	51	17.88	0.27
Mettl3-S	Hist1h2bp	ENSMUST00000102982	51	16.7	0.27
Mettl3-S	Stard13	ENSMUST00000126770	51	16.67	0.27
Mettl3-S	Rpl38	ENSMUST00000106599	51	16.63	0.27
Mettl3-S	E130116L18Rik	ENSMUST00000066954	51	14.02	0.27
Mettl3-S	Gm17349	ENSMUST00000163472	51	14.02	0.27
Mettl3-S	AC124742.1	ENSMUST00000238938	51	13.96	0.27
Mettl3-S	Fcho2	ENSMUST00000179563	63	24.11	0.26
Mettl3-S	Phlda3	ENSMUST00000038945	57	23.3	0.26
Mettl3-S	Gdf7	ENSMUST00000037313	57	23.29	0.26
Mettl3-S	Zmynd12	ENSMUST00000094819	59	23.26	0.26
Mettl3-S	Hmx1	ENSMUST00000087674	61	23.23	0.26
Mettl3-S	Enho	ENSMUST00000127306	51	21.76	0.26
Mettl3-S	Ppp4c	ENSMUST00000206570	57	21.68	0.26
Mettl3-S	Tmem185a	ENSMUST00000114630	53	21.66	0.26
Mettl3-S	Cited4	ENSMUST00000094814	51	21.45	0.26
Mettl3-S	Asmt	ENSMUST00000178693	51	21.45	0.26
Mettl3-S	Mrps33	ENSMUST00000031978	51	21.43	0.26
Mettl3-S	Pusl1	ENSMUST00000097737	51	21.43	0.26
Mettl3-S	Pde6d	ENSMUST00000027444	51	21.37	0.26
Mettl3-S	Snrpb	ENSMUST00000103199	51	21.32	0.26
Mettl3-S	Faap20	ENSMUST00000178473	51	20.59	0.26
Mettl3-S	Gpr25	ENSMUST00000086395	51	20.55	0.26
Mettl3-S	Cited1	ENSMUST00000101336	51	20.48	0.26
Mettl3-S	Sec11c	ENSMUST00000025394	51	19.88	0.26
Mettl3-S	AL845275.1	ENSMUST00000238876	51	19.87	0.26
Mettl3-S	Rab22a	ENSMUST00000109110	51	19.86	0.26
Mettl3-S	Card19	ENSMUST00000048946	51	19.79	0.26
Mettl3-S	Tcap	ENSMUST00000008021	51	19.78	0.26
Mettl3-S	Smarcad1	ENSMUST00000204696	51	19.05	0.26
Mettl3-S	Lin7b	ENSMUST00000003971	51	19.01	0.26
Mettl3-S	Mrpl23	ENSMUST00000038675	51	18.99	0.26
Mettl3-S	Ncl	ENSMUST00000185785	51	18.96	0.26
Mettl3-S	Kiss1	ENSMUST00000007433	51	18.93	0.26
Mettl3-S	Bri3bp	ENSMUST00000198811	51	18.92	0.26
Mettl3-S	Pth2	ENSMUST00000042754	51	17.77	0.26
Mettl3-S	Npw	ENSMUST00000095544	51	17.74	0.26
Mettl3-S	Hk2	ENSMUST00000169270	51	17.73	0.26
Mettl3-S	Gm28036	ENSMUST00000183518	51	16.5	0.26
Mettl3-S	1810049J17Rik	ENSMUST00000180521	51	16.49	0.26
Mettl3-S	Vps13b	ENSMUST00000227455	51	13.92	0.26
Mettl3-S	Krtap19-4	ENSMUST00000051103	51	13.9	0.26
Mettl3-S	Plin1	ENSMUST00000205915	113	32.78	0.25
Mettl3-S	Chd7	ENSMUST00000127476	95	29.24	0.25
Mettl3-S	Isoc2a	ENSMUST00000125249	89	28.59	0.25
Mettl3-S	Prr5	ENSMUST00000065499	73	25.15	0.25
Mettl3-S	Twist1	ENSMUST00000049089	65	23.91	0.25
Mettl3-S	Nell1	ENSMUST00000151721	67	23.87	0.25
Mettl3-S	Arpc5l	ENSMUST00000112862	53	21.47	0.25
Mettl3-S	Gclm	ENSMUST00000178826	51	20.45	0.25
Mettl3-S	Smco4	ENSMUST00000215907	51	20.44	0.25
Mettl3-S	Psmg1	ENSMUST00000023630	51	20.39	0.25
Mettl3-S	AC159819.1	ENSMUST00000239472	51	20.39	0.25
Mettl3-S	Ppp1r14b	ENSMUST00000070850	51	20.37	0.25
Mettl3-S	Mpv17l2	ENSMUST00000038626	51	20.31	0.25
Mettl3-S	Krtap28-10	ENSMUST00000188323	51	20.31	0.25
Mettl3-S	Rps10	ENSMUST00000114882	51	19.75	0.25
Mettl3-S	Gm7544	ENSMUST00000222426	51	19.74	0.25
Mettl3-S	A930018P22Rik	ENSMUST00000040374	51	19.67	0.25
Mettl3-S	a	ENSMUST00000029123	51	18.87	0.25
Mettl3-S	Tbc1d30	ENSMUST00000219179	51	18.87	0.25
Mettl3-S	Hspg2	ENSMUST00000238544	51	18.86	0.25
Mettl3-S	Gm27021	ENSMUST00000181333	51	18.85	0.25
Mettl3-S	Katnal1	ENSMUST00000149169	51	18.82	0.25
Mettl3-S	S100a6	ENSMUST00000001051	51	18.81	0.25
Mettl3-S	Krtap17-1	ENSMUST00000105049	51	18.79	0.25
Mettl3-S	Krtap17-1	ENSMUST00000105049	51	18.74	0.25
Mettl3-S	Gm29735	ENSMUST00000209599	51	18.74	0.25
Mettl3-S	Foxn2	ENSMUST00000155640	51	17.56	0.25
Mettl3-S	Zbtb12	ENSMUST00000052778	75	26.03	0.24
Mettl3-S	Sowahd	ENSMUST00000060057	63	23.65	0.24
Mettl3-S	Rnf130	ENSMUST00000102776	61	22.94	0.24
Mettl3-S	Bod1	ENSMUST00000058060	55	21.42	0.24
Mettl3-S	Exosc6	ENSMUST00000210390	53	21.35	0.24
Mettl3-S	Peli2	ENSMUST00000226513	53	21.34	0.24
Mettl3-S	Gm13889	ENSMUST00000148314	51	21.11	0.24
Mettl3-S	Gas1	ENSMUST00000223933	51	21.11	0.24
Mettl3-S	Cds2	ENSMUST00000110158	51	21.08	0.24
Mettl3-S	Ube2s	ENSMUST00000079496	51	20.98	0.24
Mettl3-S	Asmt	ENSMUST00000178693	51	20.94	0.24
Mettl3-S	Btf3	ENSMUST00000022163	51	20.26	0.24
Mettl3-S	Nudt6	ENSMUST00000099130	51	20.24	0.24
Mettl3-S	Tmem42	ENSMUST00000084733	51	20.22	0.24
Mettl3-S	Psme2	ENSMUST00000161807	51	20.15	0.24
Mettl3-S	1110065P20Rik	ENSMUST00000106190	51	20.13	0.24
Mettl3-S	Nrtn	ENSMUST00000044752	51	20.12	0.24
Mettl3-S	Srarp	ENSMUST00000094544	51	19.57	0.24
Mettl3-S	Gm6217	ENSMUST00000222182	51	19.57	0.24
Mettl3-S	A030003K21Rik	ENSMUST00000222600	51	19.57	0.24
Mettl3-S	A930018P22Rik	ENSMUST00000040374	51	19.55	0.24
Mettl3-S	Mea1	ENSMUST00000233430	51	19.52	0.24
Mettl3-S	Gm28040	ENSMUST00000184603	51	19.46	0.24
Mettl3-S	Nenf	ENSMUST00000046770	51	18.62	0.24
Mettl3-S	Slx4	ENSMUST00000171658	51	18.59	0.24
Mettl3-S	Fndc1	ENSMUST00000167580	51	17.53	0.24
Mettl3-S	Slc4a3	ENSMUST00000150142	51	17.49	0.24
Mettl3-S	Gm47955	ENSMUST00000223536	51	17.44	0.24
Mettl3-S	Rpl34	ENSMUST00000062601	51	17.4	0.24
Mettl3-S	Tead4	ENSMUST00000133118	51	17.38	0.24
Mettl3-S	Romo1	ENSMUST00000088610	51	17.36	0.24
Mettl3-S	Gm45928	ENSMUST00000237171	51	16.25	0.24
Mettl3-S	Edc3	ENSMUST00000142807	51	16.23	0.24
Mettl3-S	AI593442	ENSMUST00000213843	51	16.22	0.24
Mettl3-S	E130116L18Rik	ENSMUST00000066954	51	13.48	0.24
Mettl3-S	Rxra	ENSMUST00000077257	197	55.84	0.23
Mettl3-S	Ooep	ENSMUST00000034900	85	26.72	0.23
Mettl3-S	Tmem165	ENSMUST00000031144	75	25.88	0.23
Mettl3-S	Rnf39	ENSMUST00000040498	63	23.62	0.23
Mettl3-S	Crlf1	ENSMUST00000008032	65	23.55	0.23
Mettl3-S	Sowahd	ENSMUST00000060057	63	23.51	0.23
Mettl3-S	Nrgn	ENSMUST00000065668	59	22.79	0.23
Mettl3-S	Evx2	ENSMUST00000173623	57	22.7	0.23
Mettl3-S	Arpc2	ENSMUST00000113820	57	22.68	0.23
Mettl3-S	Unc119	ENSMUST00000002127	53	21.19	0.23
Mettl3-S	Aard	ENSMUST00000090025	53	21.19	0.23
Mettl3-S	Tmem200b	ENSMUST00000094666	55	21.18	0.23
Mettl3-S	Crlf2	ENSMUST00000044579	53	21.09	0.23
Mettl3-S	Ctxn1	ENSMUST00000053252	51	20.91	0.23
Mettl3-S	Sap30l	ENSMUST00000020826	51	20.87	0.23
Mettl3-S	Nkain1	ENSMUST00000105993	51	20.87	0.23
Mettl3-S	Pstk	ENSMUST00000075610	51	20.81	0.23
Mettl3-S	Btf3	ENSMUST00000022163	51	20.09	0.23
Mettl3-S	Gm26566	ENSMUST00000181601	51	20.01	0.23
Mettl3-S	Clpp	ENSMUST00000002735	51	20	0.23
Mettl3-S	Tcf15	ENSMUST00000089112	51	19.98	0.23
Mettl3-S	Lsm4	ENSMUST00000034311	51	19.27	0.23
Mettl3-S	Rnf8	ENSMUST00000162588	51	19.27	0.23
Mettl3-S	Gnptab	ENSMUST00000127615	51	18.53	0.23
Mettl3-S	1700012B09Rik	ENSMUST00000060330	51	18.42	0.23
Mettl3-S	Gm19426	ENSMUST00000181711	51	18.42	0.23
Mettl3-S	Atp10a	ENSMUST00000207668	51	18.41	0.23
Mettl3-S	Zfp512b	ENSMUST00000153998	51	17.26	0.23
Mettl3-S	Trank1	ENSMUST00000197049	51	17.23	0.23
Mettl3-S	Ints1	ENSMUST00000196864	51	17.21	0.23
Mettl3-S	Gm28036	ENSMUST00000183518	51	16.1	0.23
Mettl3-S	Gm47791	ENSMUST00000223838	51	16.1	0.23
Mettl3-S	H2bc15	ENSMUST00000091709	51	16.07	0.23
Mettl3-S	Hist1h2bp	ENSMUST00000102982	51	16.01	0.23
Mettl3-S	H4c2	ENSMUST00000102965	51	15.99	0.23
Mettl3-S	Prr14l	ENSMUST00000130134	51	13.35	0.23
Mettl3-S	Nt5dc2	ENSMUST00000227096	73	24.6	0.22
Mettl3-S	Nkx3-2	ENSMUST00000060820	69	24.54	0.22
Mettl3-S	Ccz1	ENSMUST00000031621	71	24.49	0.22
Mettl3-S	Twist1	ENSMUST00000049089	65	23.37	0.22
Mettl3-S	Nudt9	ENSMUST00000031250	59	22.67	0.22
Mettl3-S	Polr3gl	ENSMUST00000091924	57	22.67	0.22
Mettl3-S	Celf5	ENSMUST00000238823	59	22.63	0.22
Mettl3-S	C1ql4	ENSMUST00000064462	59	22.62	0.22
Mettl3-S	Cdkn2d	ENSMUST00000215619	57	22.53	0.22
Mettl3-S	Mrgbp	ENSMUST00000029085	61	22.52	0.22
Mettl3-S	Zfyve21	ENSMUST00000021714	53	21.01	0.22
Mettl3-S	Crym	ENSMUST00000033198	55	20.95	0.22
Mettl3-S	Tmem238	ENSMUST00000168578	55	20.94	0.22
Mettl3-S	Tceal6	ENSMUST00000033783	51	20.7	0.22
Mettl3-S	Cbr3	ENSMUST00000039620	51	20.69	0.22
Mettl3-S	Kcnk15	ENSMUST00000044798	51	20.69	0.22
Mettl3-S	Sap30	ENSMUST00000034022	51	20.67	0.22
Mettl3-S	Asmt	ENSMUST00000178693	51	20.67	0.22
Mettl3-S	Hs3st6	ENSMUST00000044922	51	20.66	0.22
Mettl3-S	Ppa2	ENSMUST00000029644	51	20.61	0.22
Mettl3-S	Arl10	ENSMUST00000026988	51	19.95	0.22
Mettl3-S	Mpv17l2	ENSMUST00000038626	51	19.95	0.22
Mettl3-S	Nrtn	ENSMUST00000044752	51	19.92	0.22
Mettl3-S	Rps2	ENSMUST00000054289	51	19.92	0.22
Mettl3-S	Tm2d1	ENSMUST00000102793	51	19.92	0.22
Mettl3-S	A030005K14Rik	ENSMUST00000193762	51	19.92	0.22
Mettl3-S	Fkbp1b	ENSMUST00000020964	51	19.9	0.22
Mettl3-S	Mvb12a	ENSMUST00000034272	51	19.9	0.22
Mettl3-S	Arl10	ENSMUST00000026988	51	19.8	0.22
Mettl3-S	Ndufaf6	ENSMUST00000058183	51	19.8	0.22
Mettl3-S	Mfap2	ENSMUST00000071977	51	19.79	0.22
Mettl3-S	Krtap28-10	ENSMUST00000188323	51	19.79	0.22
Mettl3-S	Pgls	ENSMUST00000034264	51	19.15	0.22
Mettl3-S	Mrps15	ENSMUST00000030675	51	19.11	0.22
Mettl3-S	Foxe3	ENSMUST00000050940	51	19.11	0.22
Mettl3-S	Ntn1	ENSMUST00000135141	51	19.11	0.22
Mettl3-S	Foxe3	ENSMUST00000050940	51	19.08	0.22
Mettl3-S	Srarp	ENSMUST00000094544	51	19.08	0.22
Mettl3-S	Foxe3	ENSMUST00000050940	51	19.07	0.22
Mettl3-S	Gm27021	ENSMUST00000181333	51	18.34	0.22
Mettl3-S	Atp6v1f	ENSMUST00000004396	51	18.33	0.22
Mettl3-S	Atp5g2	ENSMUST00000185641	51	18.32	0.22
Mettl3-S	Yjefn3	ENSMUST00000152938	51	18.25	0.22
Mettl3-S	Sap18b	ENSMUST00000074053	51	18.22	0.22
Mettl3-S	Trank1	ENSMUST00000197049	51	17.19	0.22
Mettl3-S	Gm16253	ENSMUST00000148290	51	17.05	0.22
Mettl3-S	AC166710.1	ENSMUST00000214927	51	17.05	0.22
Mettl3-S	Exd1	ENSMUST00000133668	51	17.04	0.22
Mettl3-S	Gm47791	ENSMUST00000223838	51	15.97	0.22
Mettl3-S	Uqcc2	ENSMUST00000025045	51	15.91	0.22
Mettl3-S	H2ac12	ENSMUST00000091742	51	15.91	0.22
Mettl3-S	AC087559.2	ENSMUST00000115907	51	15.87	0.22
Mettl3-S	Srcin1	ENSMUST00000207653	51	15.85	0.22
Mettl3-S	1810049J17Rik	ENSMUST00000180521	51	15.84	0.22
Mettl3-S	Baz1a	ENSMUST00000173177	51	15.8	0.22
Mettl3-S	AC124742.1	ENSMUST00000238938	51	13.21	0.22
Mettl3-S	Arhgef4	ENSMUST00000211073	51	11.2	0.22
Mettl3-S	Gm7735	ENSMUST00000089098	51	11.03	0.22
Mettl3-S	Hnrnpd	ENSMUST00000019128	81	25.43	0.21
Mettl3-S	Plekho1	ENSMUST00000015889	77	25.39	0.21
Mettl3-S	Phox2a	ENSMUST00000008090	65	23.18	0.21
Mettl3-S	Shf	ENSMUST00000110531	63	23.16	0.21
Mettl3-S	Rnf39	ENSMUST00000040498	63	23.14	0.21
Mettl3-S	Tle5	ENSMUST00000002518	57	22.4	0.21
Mettl3-S	Rnf130	ENSMUST00000102776	61	22.38	0.21
Mettl3-S	Tmem114	ENSMUST00000023400	57	22.36	0.21
Mettl3-S	Ppp4c	ENSMUST00000206570	57	20.85	0.21
Mettl3-S	Pard6a	ENSMUST00000093195	51	20.83	0.21
Mettl3-S	Kcnmb4	ENSMUST00000068233	55	20.8	0.21
Mettl3-S	Camk2n2	ENSMUST00000052939	51	20.76	0.21
Mettl3-S	Trappc6b	ENSMUST00000021380	51	20.75	0.21
Mettl3-S	Rnaseh2c	ENSMUST00000025864	51	20.58	0.21
Mettl3-S	Nsd1	ENSMUST00000224156	51	20.51	0.21
Mettl3-S	Arl6ip4	ENSMUST00000031351	51	20.49	0.21
Mettl3-S	Asmt	ENSMUST00000178693	51	20.49	0.21
Mettl3-S	Tlx2	ENSMUST00000089641	51	20.45	0.21
Mettl3-S	Crb3	ENSMUST00000097299	51	20.45	0.21
Mettl3-S	Ost4	ENSMUST00000132253	51	20.45	0.21
Mettl3-S	Ltb	ENSMUST00000025262	51	20.44	0.21
Mettl3-S	Pabpn1	ENSMUST00000022808	51	19.72	0.21
Mettl3-S	Gclm	ENSMUST00000178826	51	19.72	0.21
Mettl3-S	Rps2	ENSMUST00000054289	51	19.71	0.21
Mettl3-S	Stag1	ENSMUST00000146312	51	19.69	0.21
Mettl3-S	Psmg1	ENSMUST00000023630	51	19.67	0.21
Mettl3-S	Ostc	ENSMUST00000043937	51	19.66	0.21
Mettl3-S	Tmem42	ENSMUST00000084733	51	19.64	0.21
Mettl3-S	Ubtd2	ENSMUST00000051053	51	19.61	0.21
Mettl3-S	Cox5b	ENSMUST00000193210	51	19.06	0.21
Mettl3-S	Rpl35	ENSMUST00000080861	51	19.01	0.21
Mettl3-S	Gm28040	ENSMUST00000184603	51	19	0.21
Mettl3-S	Siva1	ENSMUST00000021728	51	18.95	0.21
Mettl3-S	Atp5j	ENSMUST00000023608	51	18.93	0.21
Mettl3-S	Tomm6	ENSMUST00000113302	51	18.2	0.21
Mettl3-S	Mrpl23	ENSMUST00000038675	51	18.18	0.21
Mettl3-S	Gm42791	ENSMUST00000147473	51	18.16	0.21
Mettl3-S	Chd4	ENSMUST00000155261	51	18.14	0.21
Mettl3-S	Gm27021	ENSMUST00000181333	51	18.14	0.21
Mettl3-S	Rps6ka3	ENSMUST00000126686	51	18.13	0.21
Mettl3-S	Kiss1	ENSMUST00000007433	51	18.12	0.21
Mettl3-S	Foxk1	ENSMUST00000198422	51	18.07	0.21
Mettl3-S	Arnt2	ENSMUST00000207769	51	18.06	0.21
Mettl3-S	Grifin	ENSMUST00000042993	51	17.02	0.21
Mettl3-S	H2ac19	ENSMUST00000074976	51	16.98	0.21
Mettl3-S	H2ac18	ENSMUST00000078756	51	16.98	0.21
Mettl3-S	Trak2	ENSMUST00000173590	51	16.98	0.21
Mettl3-S	Avp	ENSMUST00000046001	51	16.96	0.21
Mettl3-S	Fam229a	ENSMUST00000106043	51	16.94	0.21
Mettl3-S	Atp5l	ENSMUST00000043675	51	16.91	0.21
Mettl3-S	AC166710.1	ENSMUST00000214927	51	16.9	0.21
Mettl3-S	Insl3	ENSMUST00000034261	51	16.89	0.21
Mettl3-S	Gm9925	ENSMUST00000066583	51	15.69	0.21
Mettl3-S	Grasp	ENSMUST00000000543	81	26.26	0.2
Mettl3-S	Plekho1	ENSMUST00000015889	77	25.23	0.2
Mettl3-S	Tmem165	ENSMUST00000031144	75	25.23	0.2
Mettl3-S	Rpia	ENSMUST00000066134	73	24.2	0.2
Mettl3-S	Chmp4b	ENSMUST00000044277	65	23.04	0.2
Mettl3-S	Glrx3	ENSMUST00000064404	67	23.04	0.2
Mettl3-S	Rnf126	ENSMUST00000047203	65	22.98	0.2
Mettl3-S	Nelfe	ENSMUST00000097343	65	22.95	0.2
Mettl3-S	Abhd11	ENSMUST00000046999	59	22.3	0.2
Mettl3-S	Fra10ac1	ENSMUST00000067167	57	22.29	0.2
Mettl3-S	Ppcs	ENSMUST00000030385	57	22.23	0.2
Mettl3-S	Selenof	ENSMUST00000082437	61	22.16	0.2
Mettl3-S	Ube2m	ENSMUST00000005714	59	22.14	0.2
Mettl3-S	C2cd4b	ENSMUST00000171652	53	20.7	0.2
Mettl3-S	Ptpmt1	ENSMUST00000077874	53	20.67	0.2
Mettl3-S	Rarres1	ENSMUST00000054825	53	20.65	0.2
Mettl3-S	Eid2	ENSMUST00000059596	55	20.65	0.2
Mettl3-S	Tsen34	ENSMUST00000038521	55	20.64	0.2
Mettl3-S	Pdf	ENSMUST00000055316	53	20.57	0.2
Mettl3-S	Ppp4c	ENSMUST00000206570	57	20.57	0.2
Mettl3-S	Gas1	ENSMUST00000223933	51	20.33	0.2
Mettl3-S	Nsd1	ENSMUST00000224156	51	20.32	0.2
Mettl3-S	Fbl	ENSMUST00000042405	51	20.31	0.2
Mettl3-S	Gadd45a	ENSMUST00000043098	51	20.29	0.2
Mettl3-S	Pkd1	ENSMUST00000228550	51	19.6	0.2
Mettl3-S	Vax1	ENSMUST00000172821	51	19.54	0.2
Mettl3-S	Pradc1	ENSMUST00000032080	51	19.53	0.2
Mettl3-S	Tmem42	ENSMUST00000084733	51	19.53	0.2
Mettl3-S	AC159819.1	ENSMUST00000239472	51	19.53	0.2
Mettl3-S	Tceal5	ENSMUST00000066819	51	19.5	0.2
Mettl3-S	Sft2d1	ENSMUST00000154553	51	19.45	0.2
Mettl3-S	Acaca	ENSMUST00000133811	51	18.89	0.2
Mettl3-S	Hscb	ENSMUST00000056937	51	18.86	0.2
Mettl3-S	Hscb	ENSMUST00000056937	51	18.85	0.2
Mettl3-S	Bex1	ENSMUST00000058125	51	18.85	0.2
Mettl3-S	Lsm4	ENSMUST00000034311	51	18.83	0.2
Mettl3-S	Gm7544	ENSMUST00000222426	51	18.82	0.2
Mettl3-S	Rps6ka3	ENSMUST00000126686	51	18.03	0.2
Mettl3-S	Lrp6	ENSMUST00000126836	51	18	0.2
Mettl3-S	Gm40460	ENSMUST00000211591	51	17.99	0.2
Mettl3-S	Cck	ENSMUST00000215228	51	17.93	0.2
Mettl3-S	Kiss1	ENSMUST00000007433	51	17.92	0.2
Mettl3-S	Gm28374	ENSMUST00000162374	51	17.91	0.2
Mettl3-S	Gm29735	ENSMUST00000209599	51	17.89	0.2
Mettl3-S	Lce3c	ENSMUST00000055375	51	16.86	0.2
Mettl3-S	Gm47955	ENSMUST00000223536	51	16.8	0.2
Mettl3-S	Krtap1-4	ENSMUST00000100479	51	16.76	0.2
Mettl3-S	Gm30191	ENSMUST00000205501	51	16.73	0.2
Mettl3-S	Fam229a	ENSMUST00000106043	51	16.71	0.2
Mettl3-S	Gm47791	ENSMUST00000223838	51	15.62	0.2
Mettl3-S	H2bc11	ENSMUST00000110452	51	15.57	0.2
Mettl3-S	Gm10190	ENSMUST00000086549	51	13.02	0.2
Mettl3-S	Vps13b	ENSMUST00000227455	51	12.91	0.2
Mettl3-S	Aqp5	ENSMUST00000169082	71	24.07	0.19
Mettl3-S	Hsd17b11	ENSMUST00000031251	73	23.97	0.19
Mettl3-S	Glrx3	ENSMUST00000064404	67	22.89	0.19
Mettl3-S	Marcksl1	ENSMUST00000062356	65	22.87	0.19
Mettl3-S	Khk	ENSMUST00000201621	63	22.86	0.19
Mettl3-S	Pcgf5	ENSMUST00000062389	63	22.76	0.19
Mettl3-S	Wbp2nl	ENSMUST00000023089	57	22.08	0.19
Mettl3-S	Tmem114	ENSMUST00000023400	57	22.08	0.19
Mettl3-S	Fra10ac1	ENSMUST00000067167	57	22.07	0.19
Mettl3-S	Nek6	ENSMUST00000112895	61	22.07	0.19
Mettl3-S	Arf6	ENSMUST00000050063	61	22.05	0.19
Mettl3-S	Gm527	ENSMUST00000058135	59	22.03	0.19
Mettl3-S	Ltb4r1	ENSMUST00000057569	55	20.52	0.19
Mettl3-S	Pitx3	ENSMUST00000026259	55	20.51	0.19
Mettl3-S	Eid2	ENSMUST00000059596	55	20.5	0.19
Mettl3-S	Stard10	ENSMUST00000032927	57	20.46	0.19
Mettl3-S	Srp9	ENSMUST00000027792	55	20.43	0.19
Mettl3-S	Eid2	ENSMUST00000059596	55	20.43	0.19
Mettl3-S	Barx1	ENSMUST00000021813	55	20.41	0.19
Mettl3-S	Camk2n2	ENSMUST00000052939	51	20.41	0.19
Mettl3-S	Eid2	ENSMUST00000059596	55	20.41	0.19
Mettl3-S	C2cd4b	ENSMUST00000171652	53	20.38	0.19
Mettl3-S	Fgf2	ENSMUST00000138563	51	20.16	0.19
Mettl3-S	Fbl	ENSMUST00000042405	51	20.15	0.19
Mettl3-S	Rab24	ENSMUST00000035242	51	20.08	0.19
Mettl3-S	Cpne5	ENSMUST00000137727	51	20.07	0.19
Mettl3-S	Drap1	ENSMUST00000025853	51	19.37	0.19
Mettl3-S	H3c15	ENSMUST00000167403	51	19.34	0.19
Mettl3-S	Gpr25	ENSMUST00000086395	51	19.33	0.19
Mettl3-S	Fitm1	ENSMUST00000022826	51	19.3	0.19
Mettl3-S	Vax1	ENSMUST00000172821	51	19.27	0.19
Mettl3-S	Card19	ENSMUST00000048946	51	18.71	0.19
Mettl3-S	A030005L19Rik	ENSMUST00000220768	51	18.7	0.19
Mettl3-S	Gjd3	ENSMUST00000062931	51	18.68	0.19
Mettl3-S	Rnf8	ENSMUST00000162588	51	18.67	0.19
Mettl3-S	Atp8a1	ENSMUST00000113652	51	18.62	0.19
Mettl3-S	Bex1	ENSMUST00000058125	51	18.61	0.19
Mettl3-S	Grcc10	ENSMUST00000004389	51	18.6	0.19
Mettl3-S	Gm7544	ENSMUST00000222426	51	18.6	0.19
Mettl3-S	Arnt2	ENSMUST00000207769	51	17.81	0.19
Mettl3-S	Il17b	ENSMUST00000025471	51	17.79	0.19
Mettl3-S	Idnk	ENSMUST00000051490	51	17.78	0.19
Mettl3-S	Tnrc18	ENSMUST00000198181	51	17.76	0.19
Mettl3-S	Tjp1	ENSMUST00000206228	51	16.68	0.19
Mettl3-S	H2ac19	ENSMUST00000074976	51	16.64	0.19
Mettl3-S	Acot4	ENSMUST00000128162	51	16.64	0.19
Mettl3-S	Zfp397	ENSMUST00000225682	51	16.61	0.19
Mettl3-S	Pth2	ENSMUST00000042754	51	16.58	0.19
Mettl3-S	Gm10142	ENSMUST00000179767	51	15.44	0.19
Mettl3-S	Myo15	ENSMUST00000238401	51	15.42	0.19
Mettl3-S	H2bc1	ENSMUST00000052776	51	15.38	0.19
Mettl3-S	S1pr2	ENSMUST00000214218	51	15.36	0.19
Mettl3-S	H2bc1	ENSMUST00000052776	51	15.35	0.19
Mettl3-S	Prr14l	ENSMUST00000130134	51	12.85	0.19
Mettl3-S	Ppp4r2	ENSMUST00000063854	195	54.48	0.18
Mettl3-S	Phactr3	ENSMUST00000103066	107	30.28	0.18
Mettl3-S	Rundc3a	ENSMUST00000006750	81	25.89	0.18
Mettl3-S	Tuba1b	ENSMUST00000077577	69	23.93	0.18
Mettl3-S	Prelid3b	ENSMUST00000016401	63	22.7	0.18
Mettl3-S	Otulin	ENSMUST00000059662	59	21.92	0.18
Mettl3-S	Alkal2	ENSMUST00000067087	61	21.75	0.18
Mettl3-S	Gm20503	ENSMUST00000174664	51	20.33	0.18
Mettl3-S	AEKR01077154.1	ENSMUST00000214778	51	20.31	0.18
Mettl3-S	Gar1	ENSMUST00000029643	51	20.29	0.18
Mettl3-S	Ltb4r1	ENSMUST00000057569	55	20.29	0.18
Mettl3-S	C1qtnf4	ENSMUST00000111466	51	20.28	0.18
Mettl3-S	Naxd	ENSMUST00000177955	53	20.25	0.18
Mettl3-S	Srp9	ENSMUST00000027792	55	20.24	0.18
Mettl3-S	Nt5m	ENSMUST00000102695	53	20.22	0.18
Mettl3-S	Cox11	ENSMUST00000020851	51	19.98	0.18
Mettl3-S	Zfp518b	ENSMUST00000180214	51	19.91	0.18
Mettl3-S	Endog	ENSMUST00000015481	51	19.25	0.18
Mettl3-S	Ptrh1	ENSMUST00000066352	51	19.25	0.18
Mettl3-S	Rps2	ENSMUST00000054289	51	19.24	0.18
Mettl3-S	Stag1	ENSMUST00000146312	51	19.17	0.18
Mettl3-S	Hmgn3	ENSMUST00000162246	51	19.14	0.18
Mettl3-S	Ostc	ENSMUST00000043937	51	19.11	0.18
Mettl3-S	2310050C09Rik	ENSMUST00000163439	51	19.11	0.18
Mettl3-S	Rwdd1	ENSMUST00000019917	51	19.1	0.18
Mettl3-S	A030005K14Rik	ENSMUST00000193762	51	19.1	0.18
Mettl3-S	Pradc1	ENSMUST00000032080	51	19.08	0.18
Mettl3-S	Mtor	ENSMUST00000057580	51	19.07	0.18
Mettl3-S	Gm47959	ENSMUST00000223439	51	18.55	0.18
Mettl3-S	Chrac1	ENSMUST00000089765	51	18.53	0.18
Mettl3-S	Gm6217	ENSMUST00000222182	51	18.52	0.18
Mettl3-S	A030003K21Rik	ENSMUST00000222600	51	18.52	0.18
Mettl3-S	A030005L19Rik	ENSMUST00000220768	51	18.46	0.18
Mettl3-S	Gm7544	ENSMUST00000222426	51	18.45	0.18
Mettl3-S	Rpl35	ENSMUST00000080861	51	18.42	0.18
Mettl3-S	1700003F12Rik	ENSMUST00000045116	51	17.7	0.18
Mettl3-S	Cox4i1	ENSMUST00000181586	51	17.7	0.18
Mettl3-S	A030014E15Rik	ENSMUST00000223400	51	17.67	0.18
Mettl3-S	Pcmtd1	ENSMUST00000182114	51	17.63	0.18
Mettl3-S	Cuta	ENSMUST00000025027	51	17.61	0.18
Mettl3-S	Yjefn3	ENSMUST00000152938	51	17.59	0.18
Mettl3-S	Tcf20	ENSMUST00000230403	51	17.55	0.18
Mettl3-S	Dennd5b	ENSMUST00000127727	51	17.54	0.18
Mettl3-S	AC166710.1	ENSMUST00000214927	51	16.55	0.18
Mettl3-S	Pth2	ENSMUST00000042754	51	16.54	0.18
Mettl3-S	Gm16253	ENSMUST00000148290	51	16.54	0.18
Mettl3-S	Tmem170b	ENSMUST00000221694	51	16.53	0.18
Mettl3-S	Grk5	ENSMUST00000236876	51	16.53	0.18
Mettl3-S	Fam229a	ENSMUST00000106043	51	16.51	0.18
Mettl3-S	Lce3b	ENSMUST00000046234	51	16.49	0.18
Mettl3-S	Tead4	ENSMUST00000133118	51	16.49	0.18
Mettl3-S	Col20a1	ENSMUST00000155425	51	16.49	0.18
Mettl3-S	Tmem170b	ENSMUST00000221694	51	16.46	0.18
Mettl3-S	Anapc15	ENSMUST00000106973	51	16.42	0.18
Mettl3-S	Nhsl2	ENSMUST00000124279	51	16.41	0.18
Mettl3-S	Ss18l2	ENSMUST00000035113	51	16.4	0.18
Mettl3-S	1810049J17Rik	ENSMUST00000180521	51	15.3	0.18
Mettl3-S	Kpna6	ENSMUST00000126010	51	15.24	0.18
Mettl3-S	Tmem94	ENSMUST00000136720	51	15.24	0.18
Mettl3-S	Cyfip2	ENSMUST00000129474	51	15.22	0.18
Mettl3-S	Tmem94	ENSMUST00000136720	51	15.19	0.18
Mettl3-S	AI593442	ENSMUST00000213843	51	15.17	0.18
Mettl3-S	Gm17349	ENSMUST00000163472	51	12.71	0.18
Mettl3-S	Gm17349	ENSMUST00000163472	51	12.7	0.18
Mettl3-S	Gm10190	ENSMUST00000086549	51	12.66	0.18
Mettl3-S	Zfp513	ENSMUST00000114590	89	27.12	0.17
Mettl3-S	Pcbp4	ENSMUST00000024260	81	25.7	0.17
Mettl3-S	Nkx2-4	ENSMUST00000067020	69	23.65	0.17
Mettl3-S	Ubr3	ENSMUST00000131553	73	23.61	0.17
Mettl3-S	Atoh7	ENSMUST00000044059	65	22.56	0.17
Mettl3-S	Tmem120a	ENSMUST00000043378	63	22.49	0.17
Mettl3-S	Dusp2	ENSMUST00000028846	65	22.45	0.17
Mettl3-S	Chmp4b	ENSMUST00000044277	65	22.45	0.17
Mettl3-S	Inafm1	ENSMUST00000169612	65	22.41	0.17
Mettl3-S	Rbmxl2	ENSMUST00000098135	59	21.74	0.17
Mettl3-S	Agpat2	ENSMUST00000028286	59	21.73	0.17
Mettl3-S	Rhd	ENSMUST00000030627	61	21.67	0.17
Mettl3-S	Nek6	ENSMUST00000112895	61	21.66	0.17
Mettl3-S	Nsmce4a	ENSMUST00000160289	57	21.63	0.17
Mettl3-S	Ube2f	ENSMUST00000171112	61	21.59	0.17
Mettl3-S	Bod1	ENSMUST00000058060	55	20.17	0.17
Mettl3-S	Cd47	ENSMUST00000229206	53	20.17	0.17
Mettl3-S	Rnd2	ENSMUST00000001347	55	20.15	0.17
Mettl3-S	Fbxo2	ENSMUST00000047951	51	20.13	0.17
Mettl3-S	Rarres1	ENSMUST00000054825	53	20.11	0.17
Mettl3-S	AEKR01077154.1	ENSMUST00000214778	51	20.1	0.17
Mettl3-S	Gsg1	ENSMUST00000087729	53	20.08	0.17
Mettl3-S	Vstm2l	ENSMUST00000109523	55	20.08	0.17
Mettl3-S	Prdx5	ENSMUST00000025904	51	20.07	0.17
Mettl3-S	Trappc6b	ENSMUST00000021380	51	20.05	0.17
Mettl3-S	Yif1b	ENSMUST00000032809	51	19.86	0.17
Mettl3-S	Igfbp7	ENSMUST00000163898	51	19.86	0.17
Mettl3-S	Nkain1	ENSMUST00000105993	51	19.85	0.17
Mettl3-S	4930412O13Rik	ENSMUST00000026889	51	19.8	0.17
Mettl3-S	Zfp518b	ENSMUST00000180214	51	19.79	0.17
Mettl3-S	Ltb	ENSMUST00000025262	51	19.78	0.17
Mettl3-S	Hs3st6	ENSMUST00000044922	51	19.77	0.17
Mettl3-S	Cmc1	ENSMUST00000044220	51	19.75	0.17
Mettl3-S	Neurl1b	ENSMUST00000182897	51	19.7	0.17
Mettl3-S	Dnajb3	ENSMUST00000119972	51	19.05	0.17
Mettl3-S	Cdk2ap2	ENSMUST00000025779	51	19.02	0.17
Mettl3-S	Gpr25	ENSMUST00000086395	51	19.02	0.17
Mettl3-S	Mrpl2	ENSMUST00000002844	51	19.01	0.17
Mettl3-S	Cenpv	ENSMUST00000018653	51	19.01	0.17
Mettl3-S	Guk1	ENSMUST00000170202	51	18.98	0.17
Mettl3-S	Gemin7	ENSMUST00000117222	51	18.97	0.17
Mettl3-S	Psmg1	ENSMUST00000023630	51	18.94	0.17
Mettl3-S	Ak2	ENSMUST00000030583	51	18.91	0.17
Mettl3-S	Tnfaip8	ENSMUST00000148989	51	18.91	0.17
Mettl3-S	Mthfs	ENSMUST00000085256	51	18.35	0.17
Mettl3-S	Mthfsl	ENSMUST00000113110	51	18.35	0.17
Mettl3-S	A030005L19Rik	ENSMUST00000220768	51	18.35	0.17
Mettl3-S	A030003K21Rik	ENSMUST00000222600	51	18.3	0.17
Mettl3-S	Marchf3	ENSMUST00000035278	51	18.27	0.17
Mettl3-S	Mrps15	ENSMUST00000030675	51	18.26	0.17
Mettl3-S	Gm6217	ENSMUST00000222182	51	18.24	0.17
Mettl3-S	Pet117	ENSMUST00000183618	51	17.51	0.17
Mettl3-S	Svbp	ENSMUST00000030395	51	17.49	0.17
Mettl3-S	Katnal1	ENSMUST00000149169	51	17.48	0.17
Mettl3-S	Nudt8	ENSMUST00000025802	51	17.45	0.17
Mettl3-S	Rps6ka3	ENSMUST00000126686	51	17.45	0.17
Mettl3-S	B830017H08Rik	ENSMUST00000235474	51	17.45	0.17
Mettl3-S	Gm28374	ENSMUST00000162374	51	17.42	0.17
Mettl3-S	Gsc2	ENSMUST00000232493	51	17.42	0.17
Mettl3-S	Tmem33	ENSMUST00000162543	51	17.38	0.17
Mettl3-S	Lgals7	ENSMUST00000081457	51	17.37	0.17
Mettl3-S	Gm28051	ENSMUST00000179306	51	15.15	0.17
Mettl3-S	H2ac21	ENSMUST00000073115	51	15.13	0.17
Mettl3-S	H2ac10	ENSMUST00000073261	51	15.09	0.17
Mettl3-S	Hist1h2ap	ENSMUST00000081342	51	15.09	0.17
Mettl3-S	S1pr2	ENSMUST00000214218	51	15.07	0.17
Mettl3-S	Stard13	ENSMUST00000126770	51	15.02	0.17
Mettl3-S	H2bc7	ENSMUST00000105106	51	15.01	0.17
Mettl3-S	E130116L18Rik	ENSMUST00000066954	51	12.55	0.17
Mettl3-S	Gm17349	ENSMUST00000163472	51	12.49	0.17
Mettl3-S	AC132407.1	ENSMUST00000239000	51	10.6	0.17
Mettl3-S	Map11	ENSMUST00000048421	99	29.3	0.16
Mettl3-S	Isoc2a	ENSMUST00000125249	89	27.02	0.16
Mettl3-S	Tlx1	ENSMUST00000026236	83	25.58	0.16
Mettl3-S	Rtn2	ENSMUST00000032559	79	24.68	0.16
Mettl3-S	Kif1c	ENSMUST00000152618	77	24.63	0.16
Mettl3-S	Ccm2	ENSMUST00000000388	75	24.52	0.16
Mettl3-S	E2f5	ENSMUST00000029069	71	23.42	0.16
Mettl3-S	Atoh7	ENSMUST00000044059	65	22.37	0.16
Mettl3-S	Phf10	ENSMUST00000024657	67	22.27	0.16
Mettl3-S	Evi5	ENSMUST00000124034	63	22.25	0.16
Mettl3-S	Chmp4b	ENSMUST00000044277	65	22.23	0.16
Mettl3-S	Tmem98	ENSMUST00000040865	65	22.21	0.16
Mettl3-S	Marcksl1	ENSMUST00000062356	65	22.21	0.16
Mettl3-S	Nudt9	ENSMUST00000031250	59	21.54	0.16
Mettl3-S	Tmem134	ENSMUST00000150627	59	21.53	0.16
Mettl3-S	Nsmce4a	ENSMUST00000160289	57	21.52	0.16
Mettl3-S	Nkx2-5	ENSMUST00000015723	61	21.51	0.16
Mettl3-S	Ccdc106	ENSMUST00000045543	61	21.49	0.16
Mettl3-S	Tax1bp3	ENSMUST00000040687	61	21.48	0.16
Mettl3-S	Rassf7	ENSMUST00000046890	61	21.47	0.16
Mettl3-S	Sdsl	ENSMUST00000031594	59	21.39	0.16
Mettl3-S	Timm50	ENSMUST00000081946	61	21.38	0.16
Mettl3-S	Tmem200b	ENSMUST00000094666	55	19.98	0.16
Mettl3-S	Fam98c	ENSMUST00000164589	51	19.96	0.16
Mettl3-S	Amigo1	ENSMUST00000106659	55	19.95	0.16
Mettl3-S	Gar1	ENSMUST00000029643	51	19.9	0.16
Mettl3-S	Tmem97	ENSMUST00000103242	55	19.88	0.16
Mettl3-S	Exosc6	ENSMUST00000210390	53	19.87	0.16
Mettl3-S	Ninj1	ENSMUST00000049022	51	19.68	0.16
Mettl3-S	Sap30	ENSMUST00000034022	51	19.6	0.16
Mettl3-S	Ppia	ENSMUST00000132846	51	19.56	0.16
Mettl3-S	Thap8	ENSMUST00000108187	51	19.54	0.16
Mettl3-S	Smco4	ENSMUST00000215907	51	18.82	0.16
Mettl3-S	Tm2d1	ENSMUST00000102793	51	18.81	0.16
Mettl3-S	Krtap28-10	ENSMUST00000188323	51	18.8	0.16
Mettl3-S	Psmg1	ENSMUST00000023630	51	18.79	0.16
Mettl3-S	Ptrh1	ENSMUST00000066352	51	18.79	0.16
Mettl3-S	Gtf2a2	ENSMUST00000119413	51	18.76	0.16
Mettl3-S	Nrtn	ENSMUST00000044752	51	18.75	0.16
Mettl3-S	Smim12	ENSMUST00000142029	51	18.74	0.16
Mettl3-S	Lhx4	ENSMUST00000195275	51	18.22	0.16
Mettl3-S	Cdkn2a	ENSMUST00000107131	51	18.2	0.16
Mettl3-S	A030003K21Rik	ENSMUST00000222600	51	18.19	0.16
Mettl3-S	Timm8a2	ENSMUST00000045976	51	18.17	0.16
Mettl3-S	Siva1	ENSMUST00000021728	51	18.15	0.16
Mettl3-S	A030005L19Rik	ENSMUST00000220768	51	18.14	0.16
Mettl3-S	Fam168b	ENSMUST00000191307	51	18.1	0.16
Mettl3-S	Foxk1	ENSMUST00000198422	51	17.34	0.16
Mettl3-S	Gm29735	ENSMUST00000209599	51	17.31	0.16
Mettl3-S	Cck	ENSMUST00000215228	51	17.29	0.16
Mettl3-S	Coa6	ENSMUST00000059093	51	17.25	0.16
Mettl3-S	Gm48551	ENSMUST00000131968	51	17.25	0.16
Mettl3-S	Chd4	ENSMUST00000155261	51	17.25	0.16
Mettl3-S	Kdm5c	ENSMUST00000155793	51	17.23	0.16
Mettl3-S	Lrp6	ENSMUST00000126836	51	17.22	0.16
Mettl3-S	Gm40460	ENSMUST00000211591	51	17.22	0.16
Mettl3-S	Gnptab	ENSMUST00000127615	51	17.2	0.16
Mettl3-S	Gm42791	ENSMUST00000147473	51	17.19	0.16
Mettl3-S	Ints1	ENSMUST00000196864	51	16.22	0.16
Mettl3-S	AC166710.1	ENSMUST00000214927	51	16.18	0.16
Mettl3-S	Fndc1	ENSMUST00000167580	51	16.11	0.16
Mettl3-S	Pth2	ENSMUST00000042754	51	16.1	0.16
Mettl3-S	Cic	ENSMUST00000169392	51	16.1	0.16
Mettl3-S	D8Ertd738e	ENSMUST00000019506	51	16.07	0.16
Mettl3-S	H2bc8	ENSMUST00000079251	51	16.07	0.16
Mettl3-S	AC166710.1	ENSMUST00000214927	51	16.06	0.16
Mettl3-S	Fabp6	ENSMUST00000020672	51	14.98	0.16
Mettl3-S	Gm7075	ENSMUST00000054760	51	14.96	0.16
Mettl3-S	H2ac21	ENSMUST00000073115	51	14.95	0.16
Mettl3-S	Mrpl52	ENSMUST00000010550	51	14.94	0.16
Mettl3-S	Ralgapb	ENSMUST00000156281	51	14.92	0.16
Mettl3-S	Gm9925	ENSMUST00000066583	51	14.91	0.16
Mettl3-S	Gm11937	ENSMUST00000076478	51	14.89	0.16
Mettl3-S	Prm1	ENSMUST00000023144	51	14.88	0.16
Mettl3-S	Gm10190	ENSMUST00000086549	51	12.4	0.16
Mettl3-S	Gm7735	ENSMUST00000089098	51	10.18	0.16
Mettl3-S	Hnrnpl	ENSMUST00000174548	107	29.8	0.15
Mettl3-S	Hdac3	ENSMUST00000043498	81	25.39	0.15
Mettl3-S	Egln2	ENSMUST00000080058	85	25.38	0.15
Mettl3-S	Rab12	ENSMUST00000167962	81	25.32	0.15
Mettl3-S	Smpdl3a	ENSMUST00000020022	79	24.49	0.15
Mettl3-S	Kcnk12	ENSMUST00000055221	79	24.41	0.15
Mettl3-S	Prr5	ENSMUST00000065499	73	23.4	0.15
Mettl3-S	Cldn4	ENSMUST00000051401	73	23.37	0.15
Mettl3-S	Csrp1	ENSMUST00000097561	73	23.3	0.15
Mettl3-S	Phox2a	ENSMUST00000008090	65	22.17	0.15
Mettl3-S	Bckdhb	ENSMUST00000034801	59	21.36	0.15
Mettl3-S	Gipc1	ENSMUST00000019577	61	21.33	0.15
Mettl3-S	Tmem150a	ENSMUST00000069695	61	21.31	0.15
Mettl3-S	Fgf20	ENSMUST00000034014	59	21.28	0.15
Mettl3-S	Hook1	ENSMUST00000107083	61	21.28	0.15
Mettl3-S	Tex30	ENSMUST00000147571	55	19.81	0.15
Mettl3-S	Nudc	ENSMUST00000030665	53	19.79	0.15
Mettl3-S	Stard10	ENSMUST00000032927	57	19.76	0.15
Mettl3-S	Bag1	ENSMUST00000191273	53	19.76	0.15
Mettl3-S	C1qtnf5	ENSMUST00000114821	55	19.74	0.15
Mettl3-S	Dhrs11	ENSMUST00000047560	51	19.71	0.15
Mettl3-S	Tm2d2	ENSMUST00000033961	51	19.69	0.15
Mettl3-S	Stard10	ENSMUST00000032927	57	19.68	0.15
Mettl3-S	Acot8	ENSMUST00000103094	51	19.48	0.15
Mettl3-S	Cds2	ENSMUST00000110158	51	19.45	0.15
Mettl3-S	Izumo4	ENSMUST00000218184	51	19.41	0.15
Mettl3-S	Gm266	ENSMUST00000010673	51	19.35	0.15
Mettl3-S	Ptms	ENSMUST00000032216	51	19.35	0.15
Mettl3-S	Psmg1	ENSMUST00000023630	51	18.68	0.15
Mettl3-S	Nrtn	ENSMUST00000044752	51	18.67	0.15
Mettl3-S	Pkd1	ENSMUST00000228550	51	18.65	0.15
Mettl3-S	Tcf15	ENSMUST00000089112	51	18.64	0.15
Mettl3-S	Vax1	ENSMUST00000172821	51	18.64	0.15
Mettl3-S	Pkd1	ENSMUST00000228550	51	18.64	0.15
Mettl3-S	Mdga1	ENSMUST00000168044	51	18.62	0.15
Mettl3-S	Vax1	ENSMUST00000172821	51	18.61	0.15
Mettl3-S	Mgst3	ENSMUST00000028005	51	18.6	0.15
Mettl3-S	Cenpv	ENSMUST00000018653	51	18.57	0.15
Mettl3-S	Bloc1s2	ENSMUST00000079033	51	18.01	0.15
Mettl3-S	1700007K13Rik	ENSMUST00000086370	51	17.97	0.15
Mettl3-S	Bex4	ENSMUST00000116527	51	17.97	0.15
Mettl3-S	Cks1b	ENSMUST00000029679	51	17.96	0.15
Mettl3-S	Tmem203	ENSMUST00000104998	51	17.96	0.15
Mettl3-S	Arid2	ENSMUST00000134985	51	17.95	0.15
Mettl3-S	Gm6217	ENSMUST00000222182	51	17.95	0.15
Mettl3-S	Coq10b	ENSMUST00000087617	51	17.94	0.15
Mettl3-S	A030005L19Rik	ENSMUST00000220768	51	17.94	0.15
Mettl3-S	0610009B22Rik	ENSMUST00000109098	51	17.93	0.15
Mettl3-S	Alcam	ENSMUST00000168071	51	17.93	0.15
Mettl3-S	Tmem147	ENSMUST00000006478	51	17.91	0.15
Mettl3-S	Atp8a1	ENSMUST00000113652	51	17.91	0.15
Mettl3-S	Gm7544	ENSMUST00000222426	51	17.91	0.15
Mettl3-S	Pgls	ENSMUST00000034264	51	17.89	0.15
Mettl3-S	Shisal1	ENSMUST00000189994	51	17.11	0.15
Mettl3-S	Chd4	ENSMUST00000155261	51	17.07	0.15
Mettl3-S	Gm39115	ENSMUST00000211350	51	17.06	0.15
Mettl3-S	Gm40460	ENSMUST00000211591	51	17.06	0.15
Mettl3-S	Gm40460	ENSMUST00000211591	51	17.04	0.15
Mettl3-S	Ndufa6	ENSMUST00000023085	51	16.02	0.15
Mettl3-S	2310009B15Rik	ENSMUST00000112025	51	15.99	0.15
Mettl3-S	Tomm20l	ENSMUST00000021482	51	15.95	0.15
Mettl3-S	H2bu2	ENSMUST00000078267	51	15.95	0.15
Mettl3-S	Atox1	ENSMUST00000108857	51	15.95	0.15
Mettl3-S	Fam229a	ENSMUST00000106043	51	15.94	0.15
Mettl3-S	Zscan20	ENSMUST00000147876	51	14.77	0.15
Mettl3-S	Rpl38	ENSMUST00000106599	51	14.76	0.15
Mettl3-S	Tmem94	ENSMUST00000136720	51	14.76	0.15
Mettl3-S	Hist1h2ao	ENSMUST00000091745	51	14.73	0.15
Mettl3-S	Man2a2	ENSMUST00000205436	51	14.73	0.15
Mettl3-S	Cyfip2	ENSMUST00000129474	51	14.72	0.15
Mettl3-S	Ralgapb	ENSMUST00000156281	51	14.7	0.15
Mettl3-S	Bcl2l13	ENSMUST00000203584	51	12.3	0.15
Mettl3-S	H2ab3	ENSMUST00000122050	51	12.2	0.15
Mettl3-S	CAAA01147332.1	ENSMUST00000179436	51	12.2	0.15
Mettl3-S	Rftn1	ENSMUST00000044503	161	40.91	0.14
Mettl3-S	Nucks1	ENSMUST00000189946	95	27.36	0.14
Mettl3-S	Fam204a	ENSMUST00000065286	81	25.28	0.14
Mettl3-S	Sox3	ENSMUST00000135107	83	25.22	0.14
Mettl3-S	Khdrbs3	ENSMUST00000022954	75	24.34	0.14
Mettl3-S	Mbd2	ENSMUST00000074058	79	24.31	0.14
Mettl3-S	Khdrbs3	ENSMUST00000022954	75	24.23	0.14
Mettl3-S	Mapk15	ENSMUST00000089669	77	24.2	0.14
Mettl3-S	Snx24	ENSMUST00000165032	79	24.2	0.14
Mettl3-S	Gfra3	ENSMUST00000025224	79	24.18	0.14
Mettl3-S	Sowahd	ENSMUST00000060057	63	22.01	0.14
Mettl3-S	Psmb8	ENSMUST00000025196	65	21.94	0.14
Mettl3-S	Polr2c	ENSMUST00000109521	63	21.85	0.14
Mettl3-S	Mlf2	ENSMUST00000180095	59	21.19	0.14
Mettl3-S	Ppp2cb	ENSMUST00000009774	59	21.12	0.14
Mettl3-S	Gm527	ENSMUST00000058135	59	21.04	0.14
Mettl3-S	2310034G01Rik	ENSMUST00000189008	55	19.64	0.14
Mettl3-S	Barx1	ENSMUST00000021813	55	19.62	0.14
Mettl3-S	C2cd4d	ENSMUST00000169433	53	19.62	0.14
Mettl3-S	Gm36210	ENSMUST00000210663	51	19.61	0.14
Mettl3-S	C1qtnf5	ENSMUST00000114821	55	19.59	0.14
Mettl3-S	Nkx6-2	ENSMUST00000106095	51	19.58	0.14
Mettl3-S	Ptprs	ENSMUST00000225456	53	19.57	0.14
Mettl3-S	Sohlh1	ENSMUST00000076989	51	19.54	0.14
Mettl3-S	Fam89a	ENSMUST00000055257	53	19.51	0.14
Mettl3-S	Barx1	ENSMUST00000021813	55	19.5	0.14
Mettl3-S	Bag1	ENSMUST00000191273	53	19.49	0.14
Mettl3-S	Rab24	ENSMUST00000035242	51	19.34	0.14
Mettl3-S	Tceal6	ENSMUST00000033783	51	19.3	0.14
Mettl3-S	Gadd45a	ENSMUST00000043098	51	19.3	0.14
Mettl3-S	Fgf2	ENSMUST00000138563	51	19.3	0.14
Mettl3-S	Slc7a6os	ENSMUST00000035925	51	19.23	0.14
Mettl3-S	Igfbp7	ENSMUST00000163898	51	19.22	0.14
Mettl3-S	Macrod1	ENSMUST00000040261	51	19.21	0.14
Mettl3-S	Ube2s	ENSMUST00000079496	51	19.18	0.14
Mettl3-S	Arv1	ENSMUST00000034463	51	19.16	0.14
Mettl3-S	Stk19	ENSMUST00000077477	51	19.16	0.14
Mettl3-S	Rps2	ENSMUST00000054289	51	18.48	0.14
Mettl3-S	Cib1	ENSMUST00000065163	51	18.46	0.14
Mettl3-S	Gpr25	ENSMUST00000086395	51	18.45	0.14
Mettl3-S	Gm4553	ENSMUST00000210925	51	18.45	0.14
Mettl3-S	Clpp	ENSMUST00000002735	51	18.43	0.14
Mettl3-S	Dnajb3	ENSMUST00000119972	51	18.42	0.14
Mettl3-S	Cib1	ENSMUST00000065163	51	18.4	0.14
Mettl3-S	A030005L19Rik	ENSMUST00000220768	51	17.86	0.14
Mettl3-S	Hscb	ENSMUST00000056937	51	17.85	0.14
Mettl3-S	AL731706.1	ENSMUST00000227806	51	17.84	0.14
Mettl3-S	Rab22a	ENSMUST00000109110	51	17.82	0.14
Mettl3-S	Arid2	ENSMUST00000134985	51	17.82	0.14
Mettl3-S	Hscb	ENSMUST00000056937	51	17.77	0.14
Mettl3-S	Cdkn2a	ENSMUST00000107131	51	17.77	0.14
Mettl3-S	Fdx2	ENSMUST00000010348	51	17.75	0.14
Mettl3-S	Npm3	ENSMUST00000070215	51	17.73	0.14
Mettl3-S	A030003K21Rik	ENSMUST00000222600	51	17.73	0.14
Mettl3-S	Hspb1	ENSMUST00000005077	51	17.72	0.14
Mettl3-S	Gna13	ENSMUST00000106702	51	17.72	0.14
Mettl3-S	A030005L19Rik	ENSMUST00000220768	51	17.71	0.14
Mettl3-S	Mea1	ENSMUST00000233430	51	17.7	0.14
Mettl3-S	Rpl13	ENSMUST00000000756	51	16.99	0.14
Mettl3-S	Tmem107	ENSMUST00000075980	51	16.95	0.14
Mettl3-S	Lgals7	ENSMUST00000081457	51	16.94	0.14
Mettl3-S	Chd4	ENSMUST00000155261	51	16.91	0.14
Mettl3-S	2310057M21Rik	ENSMUST00000207354	51	16.89	0.14
Mettl3-S	Kdm5c	ENSMUST00000155793	51	16.88	0.14
Mettl3-S	Shisal1	ENSMUST00000189994	51	16.88	0.14
Mettl3-S	Cck	ENSMUST00000215228	51	16.86	0.14
Mettl3-S	Rai1	ENSMUST00000132012	51	16.85	0.14
Mettl3-S	Zkscan8	ENSMUST00000110481	51	16.84	0.14
Mettl3-S	Gm27027	ENSMUST00000183110	51	15.88	0.14
Mettl3-S	Hint2	ENSMUST00000030192	51	15.84	0.14
Mettl3-S	Cic	ENSMUST00000169392	51	15.84	0.14
Mettl3-S	Mturn	ENSMUST00000187701	51	15.84	0.14
Mettl3-S	Npw	ENSMUST00000095544	51	15.81	0.14
Mettl3-S	Xiap	ENSMUST00000126375	51	14.63	0.14
Mettl3-S	Gm28036	ENSMUST00000183518	51	14.61	0.14
Mettl3-S	AI593442	ENSMUST00000213843	51	14.55	0.14
Mettl3-S	Prlh	ENSMUST00000166281	51	12.12	0.14
Mettl3-S	Gm10190	ENSMUST00000086549	51	12.02	0.14
Mettl3-S	Osbpl2	ENSMUST00000040668	113	30.61	0.13
Mettl3-S	Mta3	ENSMUST00000067826	83	24.98	0.13
Mettl3-S	Fndc10	ENSMUST00000099265	85	24.96	0.13
Mettl3-S	Ccm2	ENSMUST00000000388	75	24.1	0.13
Mettl3-S	Ddit4	ENSMUST00000020308	71	23.01	0.13
Mettl3-S	Cyp4f13	ENSMUST00000075253	71	22.97	0.13
Mettl3-S	Mapk3	ENSMUST00000057669	73	22.91	0.13
Mettl3-S	Trnp1	ENSMUST00000125541	67	21.69	0.13
Mettl3-S	Gdf7	ENSMUST00000037313	57	21.01	0.13
Mettl3-S	Arhgap8	ENSMUST00000172307	61	21.01	0.13
Mettl3-S	Abhd17a	ENSMUST00000003436	59	20.98	0.13
Mettl3-S	Slc25a28	ENSMUST00000046038	61	20.94	0.13
Mettl3-S	Rab4a	ENSMUST00000118535	57	20.93	0.13
Mettl3-S	Mrpl38	ENSMUST00000106439	57	20.89	0.13
Mettl3-S	C1ql1	ENSMUST00000057849	59	20.86	0.13
Mettl3-S	Nt5m	ENSMUST00000102695	53	19.45	0.13
Mettl3-S	Gpn2	ENSMUST00000030661	55	19.43	0.13
Mettl3-S	Dscc1	ENSMUST00000023059	53	19.38	0.13
Mettl3-S	Tmem200b	ENSMUST00000094666	55	19.38	0.13
Mettl3-S	Nkx6-2	ENSMUST00000106095	51	19.37	0.13
Mettl3-S	Crlf2	ENSMUST00000044579	53	19.36	0.13
Mettl3-S	Eid2	ENSMUST00000059596	55	19.35	0.13
Mettl3-S	Fn1	ENSMUST00000186940	55	19.35	0.13
Mettl3-S	Cdc34	ENSMUST00000020550	51	19.32	0.13
Mettl3-S	Dtnbp1	ENSMUST00000072329	55	19.3	0.13
Mettl3-S	Tlx2	ENSMUST00000089641	51	19.14	0.13
Mettl3-S	Bcl7c	ENSMUST00000061468	51	19.13	0.13
Mettl3-S	Cds2	ENSMUST00000110158	51	19.03	0.13
Mettl3-S	Med31	ENSMUST00000021157	51	19.01	0.13
Mettl3-S	Ltb	ENSMUST00000025262	51	19.01	0.13
Mettl3-S	Arap2	ENSMUST00000159470	51	19.01	0.13
Mettl3-S	Pde6d	ENSMUST00000027444	51	18.99	0.13
Mettl3-S	Ankrd60	ENSMUST00000119453	51	18.35	0.13
Mettl3-S	Gm47969	ENSMUST00000222567	51	18.34	0.13
Mettl3-S	Tmdd1	ENSMUST00000222611	51	18.34	0.13
Mettl3-S	Faim	ENSMUST00000035038	51	18.33	0.13
Mettl3-S	Akip1	ENSMUST00000033335	51	18.3	0.13
Mettl3-S	Iqsec1	ENSMUST00000156834	51	18.29	0.13
Mettl3-S	Gm26566	ENSMUST00000181601	51	18.25	0.13
Mettl3-S	Vax1	ENSMUST00000172821	51	18.24	0.13
Mettl3-S	Gm47969	ENSMUST00000222567	51	18.24	0.13
Mettl3-S	Tmdd1	ENSMUST00000222611	51	18.24	0.13
Mettl3-S	Krtap28-10	ENSMUST00000188323	51	18.23	0.13
Mettl3-S	Cemip2	ENSMUST00000237802	51	18.23	0.13
Mettl3-S	Pradc1	ENSMUST00000032080	51	18.22	0.13
Mettl3-S	Krtap28-10	ENSMUST00000188323	51	18.22	0.13
Mettl3-S	Krtap28-10	ENSMUST00000188323	51	18.22	0.13
Mettl3-S	Gtsf1	ENSMUST00000023129	51	17.67	0.13
Mettl3-S	Gm38655	ENSMUST00000224277	51	17.67	0.13
Mettl3-S	H4c3	ENSMUST00000102967	51	17.65	0.13
Mettl3-S	Klhl24	ENSMUST00000232088	51	17.65	0.13
Mettl3-S	Pfdn6	ENSMUST00000025163	51	17.63	0.13
Mettl3-S	Foxe3	ENSMUST00000050940	51	17.58	0.13
Mettl3-S	Mthfs	ENSMUST00000085256	51	17.55	0.13
Mettl3-S	a	ENSMUST00000029123	51	16.82	0.13
Mettl3-S	Dennd5b	ENSMUST00000127727	51	16.82	0.13
Mettl3-S	Sike1	ENSMUST00000119450	51	16.77	0.13
Mettl3-S	Rps5	ENSMUST00000108539	51	16.76	0.13
Mettl3-S	Atp5g2	ENSMUST00000185641	51	16.76	0.13
Mettl3-S	Foxk1	ENSMUST00000198422	51	16.74	0.13
Mettl3-S	Usf3	ENSMUST00000088356	51	16.73	0.13
Mettl3-S	Insl6	ENSMUST00000052380	51	16.72	0.13
Mettl3-S	Cit	ENSMUST00000148245	51	16.69	0.13
Mettl3-S	Gm20481	ENSMUST00000173680	51	15.71	0.13
Mettl3-S	Foxn2	ENSMUST00000155640	51	15.7	0.13
Mettl3-S	Ltc4s	ENSMUST00000102772	51	15.65	0.13
Mettl3-S	Pth2	ENSMUST00000042754	51	15.64	0.13
Mettl3-S	Gm38999	ENSMUST00000239023	51	15.63	0.13
Mettl3-S	Hint1	ENSMUST00000020504	51	15.62	0.13
Mettl3-S	Mrpl54	ENSMUST00000046114	51	15.62	0.13
Mettl3-S	Mrpl54	ENSMUST00000046114	51	15.57	0.13
Mettl3-S	Nup188	ENSMUST00000138666	51	15.57	0.13
Mettl3-S	Tmem274	ENSMUST00000210722	51	15.57	0.13
Mettl3-S	H2bc14	ENSMUST00000224651	51	15.57	0.13
Mettl3-S	Nacc2	ENSMUST00000140993	51	14.43	0.13
Mettl3-S	Mrpl52	ENSMUST00000010550	51	14.42	0.13
Mettl3-S	Xiap	ENSMUST00000126375	51	14.38	0.13
Mettl3-S	Tenm4	ENSMUST00000140140	51	14.37	0.13
Mettl3-S	Gm10135	ENSMUST00000043711	51	11.96	0.13
Mettl3-S	Krtap19-4	ENSMUST00000051103	51	11.95	0.13
Mettl3-S	Ccdc9	ENSMUST00000041010	95	26.97	0.12
Mettl3-S	Dpf1	ENSMUST00000049977	93	26.92	0.12
Mettl3-S	Tpm4	ENSMUST00000003575	87	26.17	0.12
Mettl3-S	Polr3d	ENSMUST00000180358	81	24.94	0.12
Mettl3-S	Tlx1	ENSMUST00000026236	83	24.86	0.12
Mettl3-S	Lrfn1	ENSMUST00000189877	75	23.81	0.12
Mettl3-S	Lor	ENSMUST00000058150	71	22.86	0.12
Mettl3-S	Cmtm3	ENSMUST00000034343	65	21.53	0.12
Mettl3-S	Cgref1	ENSMUST00000031051	57	20.84	0.12
Mettl3-S	Polr3gl	ENSMUST00000091924	57	20.83	0.12
Mettl3-S	Ptf1a	ENSMUST00000028068	61	20.81	0.12
Mettl3-S	Mbip	ENSMUST00000021416	61	20.76	0.12
Mettl3-S	Otulin	ENSMUST00000059662	59	20.75	0.12
Mettl3-S	Hmx1	ENSMUST00000087674	61	20.73	0.12
Mettl3-S	C1ql4	ENSMUST00000064462	59	20.72	0.12
Mettl3-S	Bod1	ENSMUST00000058060	55	19.25	0.12
Mettl3-S	Snrpa	ENSMUST00000080356	55	19.25	0.12
Mettl3-S	Vstm2l	ENSMUST00000109523	55	19.25	0.12
Mettl3-S	Crlf2	ENSMUST00000044579	53	19.23	0.12
Mettl3-S	Nkx6-2	ENSMUST00000106095	51	19.23	0.12
Mettl3-S	Fam50b	ENSMUST00000221037	53	19.22	0.12
Mettl3-S	Naxd	ENSMUST00000177955	53	19.19	0.12
Mettl3-S	Hoxb7	ENSMUST00000049352	51	19.16	0.12
Mettl3-S	Fcrlb	ENSMUST00000094337	51	19.16	0.12
Mettl3-S	Ppa1	ENSMUST00000020286	55	19.15	0.12
Mettl3-S	Stmn4	ENSMUST00000074523	53	19.15	0.12
Mettl3-S	Dipk1c	ENSMUST00000161429	55	19.11	0.12
Mettl3-S	Nsd1	ENSMUST00000224156	51	18.98	0.12
Mettl3-S	Rtl8a	ENSMUST00000088779	51	18.96	0.12
Mettl3-S	Asmt	ENSMUST00000178693	51	18.94	0.12
Mettl3-S	Cox11	ENSMUST00000020851	51	18.93	0.12
Mettl3-S	Fbl	ENSMUST00000042405	51	18.88	0.12
Mettl3-S	Asmt	ENSMUST00000178693	51	18.84	0.12
Mettl3-S	Macrod1	ENSMUST00000040261	51	18.83	0.12
Mettl3-S	Map1lc3a	ENSMUST00000029128	51	18.82	0.12
Mettl3-S	Map1lc3a	ENSMUST00000029128	51	18.79	0.12
Mettl3-S	Tceal3	ENSMUST00000113100	51	18.79	0.12
Mettl3-S	Ndufaf6	ENSMUST00000058183	51	18.2	0.12
Mettl3-S	Pkd1	ENSMUST00000228550	51	18.18	0.12
Mettl3-S	1110065P20Rik	ENSMUST00000106190	51	18.17	0.12
Mettl3-S	Vax1	ENSMUST00000172821	51	18.14	0.12
Mettl3-S	Krtap28-10	ENSMUST00000188323	51	18.13	0.12
Mettl3-S	Sft2d1	ENSMUST00000154553	51	18.11	0.12
Mettl3-S	Tcf15	ENSMUST00000089112	51	18.08	0.12
Mettl3-S	Ndufs3	ENSMUST00000005647	51	18.05	0.12
Mettl3-S	Nme4	ENSMUST00000025007	51	18.05	0.12
Mettl3-S	Tcf15	ENSMUST00000089112	51	18.03	0.12
Mettl3-S	Rbm12	ENSMUST00000131377	51	18.03	0.12
Mettl3-S	Rwdd1	ENSMUST00000019917	51	18.01	0.12
Mettl3-S	Tmem91	ENSMUST00000079439	51	17.52	0.12
Mettl3-S	Emc9	ENSMUST00000022828	51	17.49	0.12
Mettl3-S	A030005L19Rik	ENSMUST00000220768	51	17.49	0.12
Mettl3-S	Gm47959	ENSMUST00000223439	51	17.49	0.12
Mettl3-S	Scand1	ENSMUST00000079125	51	17.48	0.12
Mettl3-S	Gm6217	ENSMUST00000222182	51	17.48	0.12
Mettl3-S	Josd2	ENSMUST00000035844	51	17.47	0.12
Mettl3-S	Rps19bp1	ENSMUST00000052499	51	17.46	0.12
Mettl3-S	Cyb5a	ENSMUST00000160180	51	17.46	0.12
Mettl3-S	Rabac1	ENSMUST00000076961	51	17.42	0.12
Mettl3-S	Prr23a1	ENSMUST00000170349	51	17.38	0.12
Mettl3-S	Smim38	ENSMUST00000208788	51	17.38	0.12
Mettl3-S	Gfra4	ENSMUST00000028787	51	17.36	0.12
Mettl3-S	Arid2	ENSMUST00000134985	51	17.36	0.12
Mettl3-S	Rnf8	ENSMUST00000162588	51	17.36	0.12
Mettl3-S	Tab3	ENSMUST00000137438	51	16.67	0.12
Mettl3-S	Gm29735	ENSMUST00000209599	51	16.64	0.12
Mettl3-S	Gm29735	ENSMUST00000209599	51	16.64	0.12
Mettl3-S	Chd4	ENSMUST00000155261	51	16.63	0.12
Mettl3-S	Tnrc18	ENSMUST00000198181	51	16.63	0.12
Mettl3-S	Foxk1	ENSMUST00000198422	51	16.63	0.12
Mettl3-S	Mpig6b	ENSMUST00000174190	51	16.59	0.12
Mettl3-S	Rps6ka3	ENSMUST00000126686	51	16.58	0.12
Mettl3-S	Fau	ENSMUST00000179142	51	16.56	0.12
Mettl3-S	Nenf	ENSMUST00000046770	51	16.55	0.12
Mettl3-S	Nme3	ENSMUST00000024978	51	16.54	0.12
Mettl3-S	Insl6	ENSMUST00000052380	51	16.53	0.12
Mettl3-S	Espl1	ENSMUST00000231104	51	16.52	0.12
Mettl3-S	Mrps28	ENSMUST00000042148	51	16.51	0.12
Mettl3-S	Vpreb1	ENSMUST00000075017	51	16.5	0.12
Mettl3-S	Vpreb2	ENSMUST00000075371	51	16.5	0.12
Mettl3-S	1700021F07Rik	ENSMUST00000029023	51	15.55	0.12
Mettl3-S	Nr3c2	ENSMUST00000128862	51	15.51	0.12
Mettl3-S	Tmem170b	ENSMUST00000221694	51	15.47	0.12
Mettl3-S	Ndufb7	ENSMUST00000036996	51	15.42	0.12
Mettl3-S	Shisal2a	ENSMUST00000053157	51	15.4	0.12
Mettl3-S	H2ac20	ENSMUST00000090782	51	15.39	0.12
Mettl3-S	Sct	ENSMUST00000167790	51	15.39	0.12
Mettl3-S	H2bc15	ENSMUST00000091709	51	14.36	0.12
Mettl3-S	Zscan20	ENSMUST00000147876	51	14.35	0.12
Mettl3-S	Ralgapb	ENSMUST00000156281	51	14.34	0.12
Mettl3-S	Lst1	ENSMUST00000097336	51	14.31	0.12
Mettl3-S	Isy1	ENSMUST00000204431	51	14.31	0.12
Mettl3-S	Uqcc2	ENSMUST00000025045	51	14.24	0.12
Mettl3-S	Ldlrad2	ENSMUST00000178923	51	14.24	0.12
Mettl3-S	Gprin2	ENSMUST00000096019	51	14.23	0.12
Mettl3-S	Smim22	ENSMUST00000178155	51	14.22	0.12
Mettl3-S	Sod2	ENSMUST00000233451	51	14.22	0.12
Mettl3-S	Ppp2r3d	ENSMUST00000189707	51	14.21	0.12
Mettl3-S	Nmd3	ENSMUST00000143249	51	14.2	0.12
Mettl3-S	Pask	ENSMUST00000128253	51	11.84	0.12
Mettl3-S	AC124742.1	ENSMUST00000238938	51	11.79	0.12
Mettl3-S	Gm49354	ENSMUST00000225581	51	11.74	0.12
Mettl3-S	Gm14190	ENSMUST00000105073	51	9.57	0.12
Mettl3-S	Rxra	ENSMUST00000077257	197	52.61	0.11
Mettl3-S	Akt2	ENSMUST00000108344	181	46.48	0.11
Mettl3-S	St6galnac6	ENSMUST00000095044	95	26.88	0.11
Mettl3-S	Frs3	ENSMUST00000113296	85	24.74	0.11
Mettl3-S	Spata1	ENSMUST00000029839	77	23.7	0.11
Mettl3-S	Mpst	ENSMUST00000043865	71	22.67	0.11
Mettl3-S	Ccdc122	ENSMUST00000048208	69	22.63	0.11
Mettl3-S	Pfdn2	ENSMUST00000135941	69	22.63	0.11
Mettl3-S	Fkbp8	ENSMUST00000119698	71	22.62	0.11
Mettl3-S	3110021N24Rik	ENSMUST00000178992	73	22.57	0.11
Mettl3-S	H2-Q4	ENSMUST00000081435	71	22.56	0.11
Mettl3-S	Jdp2	ENSMUST00000177587	65	21.44	0.11
Mettl3-S	Phf10	ENSMUST00000024657	67	21.43	0.11
Mettl3-S	Polr2c	ENSMUST00000109521	63	21.37	0.11
Mettl3-S	Fbll1	ENSMUST00000160726	61	20.58	0.11
Mettl3-S	Gdf7	ENSMUST00000037313	57	20.55	0.11
Mettl3-S	Bcas2	ENSMUST00000005830	59	20.54	0.11
Mettl3-S	Hmx1	ENSMUST00000087674	61	20.54	0.11
Mettl3-S	Scrn2	ENSMUST00000021249	61	20.53	0.11
Mettl3-S	Ripply3	ENSMUST00000023660	61	20.51	0.11
Mettl3-S	Otulin	ENSMUST00000059662	59	20.51	0.11
Mettl3-S	Pm20d2	ENSMUST00000098181	57	20.49	0.11
Mettl3-S	Ipmk	ENSMUST00000118381	53	19.09	0.11
Mettl3-S	Acbd6	ENSMUST00000097529	51	19.06	0.11
Mettl3-S	Tmem200b	ENSMUST00000094666	55	19.04	0.11
Mettl3-S	Dusp12	ENSMUST00000027970	55	19.01	0.11
Mettl3-S	Mcub	ENSMUST00000029624	53	19	0.11
Mettl3-S	Gpn2	ENSMUST00000030661	55	18.99	0.11
Mettl3-S	Bcl7c	ENSMUST00000061468	51	18.78	0.11
Mettl3-S	Izumo4	ENSMUST00000218184	51	18.76	0.11
Mettl3-S	Nkain1	ENSMUST00000105993	51	18.75	0.11
Mettl3-S	Zfx	ENSMUST00000137853	51	18.75	0.11
Mettl3-S	Eci1	ENSMUST00000234304	51	18.7	0.11
Mettl3-S	Rp9	ENSMUST00000034763	51	18.69	0.11
Mettl3-S	Asmt	ENSMUST00000178693	51	18.67	0.11
Mettl3-S	Psmb4	ENSMUST00000005923	51	18.66	0.11
Mettl3-S	Tfpt	ENSMUST00000155592	51	18	0.11
Mettl3-S	Slc50a1	ENSMUST00000029565	51	17.99	0.11
Mettl3-S	Gpx4	ENSMUST00000105372	51	17.94	0.11
Mettl3-S	Gtf2a2	ENSMUST00000119413	51	17.93	0.11
Mettl3-S	1810010H24Rik	ENSMUST00000106767	51	17.92	0.11
Mettl3-S	Pabpn1	ENSMUST00000022808	51	17.91	0.11
Mettl3-S	Slc25a32	ENSMUST00000227323	51	17.89	0.11
Mettl3-S	Endog	ENSMUST00000015481	51	17.88	0.11
Mettl3-S	Tmem160	ENSMUST00000019302	51	17.32	0.11
Mettl3-S	Rtl10	ENSMUST00000146673	51	17.32	0.11
Mettl3-S	Cks1b	ENSMUST00000029679	51	17.28	0.11
Mettl3-S	Sec11c	ENSMUST00000025394	51	17.24	0.11
Mettl3-S	Phf3	ENSMUST00000188780	51	17.24	0.11
Mettl3-S	Gfra4	ENSMUST00000028787	51	17.2	0.11
Mettl3-S	Kiss1	ENSMUST00000007433	51	16.49	0.11
Mettl3-S	Gm39115	ENSMUST00000211350	51	16.49	0.11
Mettl3-S	Katnal1	ENSMUST00000149169	51	16.47	0.11
Mettl3-S	1700003F12Rik	ENSMUST00000045116	51	16.46	0.11
Mettl3-S	Gm7579	ENSMUST00000097943	51	16.45	0.11
Mettl3-S	Gal	ENSMUST00000237521	51	16.43	0.11
Mettl3-S	B830017H08Rik	ENSMUST00000235474	51	16.42	0.11
Mettl3-S	Serp2	ENSMUST00000064517	51	16.41	0.11
Mettl3-S	Yjefn3	ENSMUST00000152938	51	16.39	0.11
Mettl3-S	Gm39115	ENSMUST00000211350	51	16.39	0.11
Mettl3-S	Gm3417	ENSMUST00000097399	51	16.38	0.11
Mettl3-S	Gsc2	ENSMUST00000232493	51	16.37	0.11
Mettl3-S	B830017H08Rik	ENSMUST00000235474	51	16.37	0.11
Mettl3-S	Gm39115	ENSMUST00000211350	51	16.36	0.11
Mettl3-S	Zfp397	ENSMUST00000225682	51	15.38	0.11
Mettl3-S	Cox8a	ENSMUST00000039758	51	15.37	0.11
Mettl3-S	Acot4	ENSMUST00000128162	51	15.32	0.11
Mettl3-S	Zfp106	ENSMUST00000135625	51	15.32	0.11
Mettl3-S	Grifin	ENSMUST00000042993	51	15.31	0.11
Mettl3-S	Gm27027	ENSMUST00000183110	51	15.28	0.11
Mettl3-S	Abl1	ENSMUST00000124089	51	15.27	0.11
Mettl3-S	Gm9803	ENSMUST00000057649	51	15.25	0.11
Mettl3-S	1700042G07Rik	ENSMUST00000106492	51	14.18	0.11
Mettl3-S	Gm20403	ENSMUST00000173803	51	14.18	0.11
Mettl3-S	Snorc	ENSMUST00000027476	51	14.17	0.11
Mettl3-S	Ndufa1	ENSMUST00000016571	51	14.07	0.11
Mettl3-S	CAAA01147332.1	ENSMUST00000179436	51	11.63	0.11
Mettl3-S	Gm10190	ENSMUST00000086549	51	11.6	0.11
Mettl3-S	Sos2	ENSMUST00000183277	181	46.36	0.1
Mettl3-S	Hoxb8	ENSMUST00000052650	105	28.92	0.1
Mettl3-S	Epcam	ENSMUST00000053577	81	24.51	0.1
Mettl3-S	Cntfr	ENSMUST00000102961	79	23.56	0.1
Mettl3-S	Fgf23	ENSMUST00000000186	73	22.52	0.1
Mettl3-S	Mapk3	ENSMUST00000057669	73	22.44	0.1
Mettl3-S	Mdfi	ENSMUST00000066368	69	22.43	0.1
Mettl3-S	H2-Q4	ENSMUST00000081435	71	22.4	0.1
Mettl3-S	Mbd3	ENSMUST00000092295	67	21.32	0.1
Mettl3-S	Tagln	ENSMUST00000034590	63	21.3	0.1
Mettl3-S	Dpy19l4	ENSMUST00000128024	67	21.3	0.1
Mettl3-S	Tug1	ENSMUST00000193809	65	21.25	0.1
Mettl3-S	Cotl1	ENSMUST00000034285	63	21.23	0.1
Mettl3-S	Evi5	ENSMUST00000124034	63	21.22	0.1
Mettl3-S	Fcho2	ENSMUST00000179563	63	21.22	0.1
Mettl3-S	Ybx2	ENSMUST00000018698	67	21.19	0.1
Mettl3-S	Zc3h8	ENSMUST00000028866	65	21.19	0.1
Mettl3-S	Hoxa4	ENSMUST00000101395	63	21.14	0.1
Mettl3-S	Mrgbp	ENSMUST00000029085	61	20.45	0.1
Mettl3-S	Rnaseh1	ENSMUST00000020959	59	20.44	0.1
Mettl3-S	Arf6	ENSMUST00000050063	61	20.44	0.1
Mettl3-S	Prrx2	ENSMUST00000041659	57	20.42	0.1
Mettl3-S	Eif5a	ENSMUST00000043419	57	20.4	0.1
Mettl3-S	Ubald2	ENSMUST00000057676	59	20.34	0.1
Mettl3-S	Scamp3	ENSMUST00000029684	59	20.31	0.1
Mettl3-S	AL645849.2	ENSMUST00000229179	61	20.3	0.1
Mettl3-S	AL645849.1	ENSMUST00000230581	61	20.3	0.1
Mettl3-S	Derl3	ENSMUST00000009236	53	18.9	0.1
Mettl3-S	Prr7	ENSMUST00000046533	55	18.85	0.1
Mettl3-S	Psmd6	ENSMUST00000022256	55	18.84	0.1
Mettl3-S	Atg101	ENSMUST00000048393	51	18.83	0.1
Mettl3-S	C2cd4a	ENSMUST00000054500	55	18.82	0.1
Mettl3-S	Ly6h	ENSMUST00000127095	53	18.81	0.1
Mettl3-S	Pex16	ENSMUST00000028650	55	18.8	0.1
Mettl3-S	Fn1	ENSMUST00000186940	55	18.8	0.1
Mettl3-S	Polr1c	ENSMUST00000087026	53	18.78	0.1
Mettl3-S	Nabp2	ENSMUST00000164199	55	18.78	0.1
Mettl3-S	Rbfa	ENSMUST00000025462	55	18.76	0.1
Mettl3-S	Bloc1s4	ENSMUST00000071949	51	18.76	0.1
Mettl3-S	Snrpa	ENSMUST00000080356	55	18.75	0.1
Mettl3-S	Nkx6-2	ENSMUST00000106095	51	18.75	0.1
Mettl3-S	Sap30	ENSMUST00000034022	51	18.62	0.1
Mettl3-S	Macrod1	ENSMUST00000040261	51	18.62	0.1
Mettl3-S	Cox11	ENSMUST00000020851	51	18.59	0.1
Mettl3-S	Zfx	ENSMUST00000137853	51	18.59	0.1
Mettl3-S	Acot8	ENSMUST00000103094	51	18.57	0.1
Mettl3-S	Gadd45a	ENSMUST00000043098	51	18.53	0.1
Mettl3-S	AB124611	ENSMUST00000173769	51	18.53	0.1
Mettl3-S	Pdlim4	ENSMUST00000018755	51	18.52	0.1
Mettl3-S	Rab24	ENSMUST00000035242	51	18.51	0.1
Mettl3-S	Dnph1	ENSMUST00000046497	51	18.5	0.1
Mettl3-S	Hs3st6	ENSMUST00000044922	51	18.48	0.1
Mettl3-S	Nkx1-1	ENSMUST00000173348	51	18.48	0.1
Mettl3-S	Rp9	ENSMUST00000034763	51	18.47	0.1
Mettl3-S	Tlx2	ENSMUST00000089641	51	18.47	0.1
Mettl3-S	Sco2	ENSMUST00000228977	51	18.47	0.1
Mettl3-S	H1f10	ENSMUST00000056403	51	18.46	0.1
Mettl3-S	Ctxn1	ENSMUST00000053252	51	18.43	0.1
Mettl3-S	Slc25a32	ENSMUST00000227323	51	17.83	0.1
Mettl3-S	1700056E22Rik	ENSMUST00000050306	51	17.81	0.1
Mettl3-S	Nrtn	ENSMUST00000044752	51	17.8	0.1
Mettl3-S	Tcf15	ENSMUST00000089112	51	17.8	0.1
Mettl3-S	Ppp1r14b	ENSMUST00000070850	51	17.79	0.1
Mettl3-S	Ccdc58	ENSMUST00000164916	51	17.78	0.1
Mettl3-S	Gm26566	ENSMUST00000181601	51	17.78	0.1
Mettl3-S	Tcf15	ENSMUST00000089112	51	17.77	0.1
Mettl3-S	Xpa	ENSMUST00000030013	51	17.76	0.1
Mettl3-S	Tceal5	ENSMUST00000066819	51	17.76	0.1
Mettl3-S	Snf8	ENSMUST00000006217	51	17.75	0.1
Mettl3-S	Pex7	ENSMUST00000166511	51	17.71	0.1
Mettl3-S	A030005K14Rik	ENSMUST00000193762	51	17.7	0.1
Mettl3-S	Stag1	ENSMUST00000146312	51	17.68	0.1
Mettl3-S	Scx	ENSMUST00000043089	51	17.67	0.1
Mettl3-S	A030005K14Rik	ENSMUST00000193762	51	17.67	0.1
Mettl3-S	Slc25a32	ENSMUST00000227323	51	17.66	0.1
Mettl3-S	Atp5j	ENSMUST00000023608	51	17.18	0.1
Mettl3-S	Rabac1	ENSMUST00000076961	51	17.18	0.1
Mettl3-S	Zcrb1	ENSMUST00000076070	51	17.16	0.1
Mettl3-S	Gm6217	ENSMUST00000222182	51	17.16	0.1
Mettl3-S	Bax	ENSMUST00000033093	51	17.15	0.1
Mettl3-S	Tceanc2	ENSMUST00000030362	51	17.14	0.1
Mettl3-S	Thoc7	ENSMUST00000065865	51	17.13	0.1
Mettl3-S	Lsm4	ENSMUST00000034311	51	17.11	0.1
Mettl3-S	Birc5	ENSMUST00000081387	51	17.11	0.1
Mettl3-S	Tmem14c	ENSMUST00000021790	51	17.1	0.1
Mettl3-S	Ttc36	ENSMUST00000044694	51	17.1	0.1
Mettl3-S	Cdkn2a	ENSMUST00000107131	51	17.1	0.1
Mettl3-S	Krt88	ENSMUST00000023781	51	17.06	0.1
Mettl3-S	Dcxr	ENSMUST00000026144	51	17.05	0.1
Mettl3-S	A030014E15Rik	ENSMUST00000223400	51	16.33	0.1
Mettl3-S	Ncl	ENSMUST00000185785	51	16.32	0.1
Mettl3-S	Btg1	ENSMUST00000218953	51	16.31	0.1
Mettl3-S	A030014E15Rik	ENSMUST00000223400	51	16.3	0.1
Mettl3-S	Chd4	ENSMUST00000155261	51	16.29	0.1
Mettl3-S	Rbm15b	ENSMUST00000185707	51	16.28	0.1
Mettl3-S	3110082J24Rik	ENSMUST00000199573	51	16.28	0.1
Mettl3-S	1700012B09Rik	ENSMUST00000060330	51	16.26	0.1
Mettl3-S	Gm29735	ENSMUST00000209599	51	16.26	0.1
Mettl3-S	Rpl27	ENSMUST00000107249	51	16.25	0.1
Mettl3-S	2310039H08Rik	ENSMUST00000071430	51	16.24	0.1
Mettl3-S	Shisal1	ENSMUST00000189994	51	16.23	0.1
Mettl3-S	B830017H08Rik	ENSMUST00000235474	51	16.23	0.1
Mettl3-S	Plekhm3	ENSMUST00000123225	51	16.22	0.1
Mettl3-S	Rai1	ENSMUST00000132012	51	16.2	0.1
Mettl3-S	Pcmtd1	ENSMUST00000182114	51	16.18	0.1
Mettl3-S	Gm27021	ENSMUST00000181333	51	16.17	0.1
Mettl3-S	Spata25	ENSMUST00000017911	51	16.16	0.1
Mettl3-S	Cramp1l	ENSMUST00000233169	51	16.16	0.1
Mettl3-S	Trank1	ENSMUST00000197049	51	15.23	0.1
Mettl3-S	H2ac20	ENSMUST00000090782	51	15.17	0.1
Mettl3-S	Insl3	ENSMUST00000034261	51	15.1	0.1
Mettl3-S	Mturn	ENSMUST00000187701	51	15.1	0.1
Mettl3-S	AC166710.1	ENSMUST00000214927	51	15.1	0.1
Mettl3-S	Zfp397	ENSMUST00000225682	51	15.09	0.1
Mettl3-S	H3c13	ENSMUST00000098843	51	14.04	0.1
Mettl3-S	Ppp2r3d	ENSMUST00000189707	51	14.04	0.1
Mettl3-S	3110009E18Rik	ENSMUST00000112644	51	13.96	0.1
Mettl3-S	Lamb1	ENSMUST00000170495	51	13.96	0.1
Mettl3-S	1810049J17Rik	ENSMUST00000180521	51	13.96	0.1
Mettl3-S	AC087559.2	ENSMUST00000115907	51	13.95	0.1
Mettl3-S	H2ac12	ENSMUST00000091742	51	13.91	0.1
Mettl3-S	Xiap	ENSMUST00000126375	51	13.89	0.1
Mettl3-S	Gm10135	ENSMUST00000043711	51	11.57	0.1
Mettl3-S	2200002J24Rik	ENSMUST00000013227	51	11.49	0.1
Mettl3-S	Gm17349	ENSMUST00000163472	51	11.49	0.1
Mettl3-S	Gm37013	ENSMUST00000194544	51	11.49	0.1
Mettl3-S	Zfp503	ENSMUST00000043409	169	41.57	0.09
Mettl3-S	Osbpl2	ENSMUST00000040668	113	29.78	0.09
Mettl3-S	Tcfl5	ENSMUST00000037877	89	25.66	0.09
Mettl3-S	Hexdc	ENSMUST00000106117	85	24.36	0.09
Mettl3-S	Dus3l	ENSMUST00000007747	81	24.29	0.09
Mettl3-S	Kif1c	ENSMUST00000152618	77	23.39	0.09
Mettl3-S	Preb	ENSMUST00000202567	75	23.39	0.09
Mettl3-S	Hnrnpd	ENSMUST00000019128	81	23.36	0.09
Mettl3-S	Cnep1r1	ENSMUST00000095214	69	22.35	0.09
Mettl3-S	Hes7	ENSMUST00000024543	73	22.32	0.09
Mettl3-S	Tcte2	ENSMUST00000148430	73	22.29	0.09
Mettl3-S	Dbp	ENSMUST00000080885	73	22.25	0.09
Mettl3-S	Phb	ENSMUST00000125172	71	22.25	0.09
Mettl3-S	E130311K13Rik	ENSMUST00000061706	65	21.11	0.09
Mettl3-S	Rbmxl1	ENSMUST00000049245	67	21.09	0.09
Mettl3-S	Ptpn18	ENSMUST00000027302	63	21.03	0.09
Mettl3-S	Khk	ENSMUST00000201621	63	21.03	0.09
Mettl3-S	Twist1	ENSMUST00000049089	65	21.02	0.09
Mettl3-S	Dusp2	ENSMUST00000028846	65	21	0.09
Mettl3-S	Dipk1b	ENSMUST00000074240	65	21	0.09
Mettl3-S	6330403K07Rik	ENSMUST00000238695	63	20.99	0.09
Mettl3-S	Rem1	ENSMUST00000000369	67	20.98	0.09
Mettl3-S	Abhd17a	ENSMUST00000003436	59	20.24	0.09
Mettl3-S	Pm20d2	ENSMUST00000098181	57	20.22	0.09
Mettl3-S	Vps37d	ENSMUST00000067935	61	20.19	0.09
Mettl3-S	Smim19	ENSMUST00000033935	57	20.18	0.09
Mettl3-S	4933428G20Rik	ENSMUST00000056955	57	20.18	0.09
Mettl3-S	Trp53i13	ENSMUST00000060417	59	20.18	0.09
Mettl3-S	Bckdhb	ENSMUST00000034801	59	20.15	0.09
Mettl3-S	Adat3	ENSMUST00000038411	57	20.15	0.09
Mettl3-S	Gkap1	ENSMUST00000091579	61	20.14	0.09
Mettl3-S	Praf2	ENSMUST00000033489	53	18.73	0.09
Mettl3-S	Fam89a	ENSMUST00000055257	53	18.73	0.09
Mettl3-S	Ltb4r1	ENSMUST00000057569	55	18.72	0.09
Mettl3-S	Mcub	ENSMUST00000029624	53	18.71	0.09
Mettl3-S	Nfrkb	ENSMUST00000215211	53	18.7	0.09
Mettl3-S	Tssk6	ENSMUST00000050373	53	18.69	0.09
Mettl3-S	C1qtnf4	ENSMUST00000111466	51	18.69	0.09
Mettl3-S	Stard10	ENSMUST00000032927	57	18.68	0.09
Mettl3-S	Stard10	ENSMUST00000032927	57	18.66	0.09
Mettl3-S	C1qtnf4	ENSMUST00000111466	51	18.66	0.09
Mettl3-S	Ly6h	ENSMUST00000127095	53	18.63	0.09
Mettl3-S	Cxxc4	ENSMUST00000166288	51	18.62	0.09
Mettl3-S	Camk2n2	ENSMUST00000052939	51	18.6	0.09
Mettl3-S	Sap30	ENSMUST00000034022	51	18.42	0.09
Mettl3-S	Utf1	ENSMUST00000168457	51	18.4	0.09
Mettl3-S	Vegfb	ENSMUST00000130048	51	18.39	0.09
Mettl3-S	Slc7a6os	ENSMUST00000035925	51	18.38	0.09
Mettl3-S	Tpgs1	ENSMUST00000239401	51	18.38	0.09
Mettl3-S	Igfbp7	ENSMUST00000163898	51	18.36	0.09
Mettl3-S	Asmt	ENSMUST00000178693	51	18.36	0.09
Mettl3-S	Asmt	ENSMUST00000178693	51	18.35	0.09
Mettl3-S	Slc25a41	ENSMUST00000058661	51	18.3	0.09
Mettl3-S	Gm5901	ENSMUST00000106805	51	18.28	0.09
Mettl3-S	Jagn1	ENSMUST00000101070	51	18.27	0.09
Mettl3-S	Prss21	ENSMUST00000024928	51	17.61	0.09
Mettl3-S	Rbm12	ENSMUST00000131377	51	17.59	0.09
Mettl3-S	Gm4553	ENSMUST00000210925	51	17.59	0.09
Mettl3-S	Ccnd2	ENSMUST00000201637	51	17.51	0.09
Mettl3-S	Aprt	ENSMUST00000006764	51	16.98	0.09
Mettl3-S	Copz2	ENSMUST00000018816	51	16.95	0.09
Mettl3-S	Ndufb11	ENSMUST00000116621	51	16.95	0.09
Mettl3-S	Gm7544	ENSMUST00000222426	51	16.94	0.09
Mettl3-S	Mrps18a	ENSMUST00000024763	51	16.93	0.09
Mettl3-S	Tmem203	ENSMUST00000104998	51	16.92	0.09
Mettl3-S	Lhx4	ENSMUST00000195275	51	16.92	0.09
Mettl3-S	A030003K21Rik	ENSMUST00000222600	51	16.92	0.09
Mettl3-S	Arl3	ENSMUST00000026009	51	16.91	0.09
Mettl3-S	Ferd3l	ENSMUST00000061035	51	16.86	0.09
Mettl3-S	Fkbp2	ENSMUST00000177752	51	16.15	0.09
Mettl3-S	Tomm6	ENSMUST00000113302	51	16.12	0.09
Mettl3-S	Lce1i	ENSMUST00000090866	51	16.11	0.09
Mettl3-S	Gm39115	ENSMUST00000211350	51	16.1	0.09
Mettl3-S	Gm40460	ENSMUST00000211591	51	16.1	0.09
Mettl3-S	Vpreb1	ENSMUST00000075017	51	16.09	0.09
Mettl3-S	Gm29735	ENSMUST00000209599	51	16.07	0.09
Mettl3-S	Gm40460	ENSMUST00000211591	51	16.07	0.09
Mettl3-S	Gm7579	ENSMUST00000097943	51	16.05	0.09
Mettl3-S	Nme3	ENSMUST00000024978	51	16.04	0.09
Mettl3-S	Serp2	ENSMUST00000064517	51	16.01	0.09
Mettl3-S	Mt1	ENSMUST00000034215	51	15.05	0.09
Mettl3-S	Socs4	ENSMUST00000227413	51	15.05	0.09
Mettl3-S	Traf3	ENSMUST00000139162	51	15.04	0.09
Mettl3-S	Zfp106	ENSMUST00000135625	51	15.02	0.09
Mettl3-S	Huwe1	ENSMUST00000156616	51	15.01	0.09
Mettl3-S	Bcl9l	ENSMUST00000218913	51	14.99	0.09
Mettl3-S	H2ac19	ENSMUST00000074976	51	14.95	0.09
Mettl3-S	AC166710.1	ENSMUST00000214927	51	14.95	0.09
Mettl3-S	Fam229a	ENSMUST00000106043	51	14.93	0.09
Mettl3-S	Nhsl2	ENSMUST00000124279	51	14.93	0.09
Mettl3-S	A930002H24Rik	ENSMUST00000050753	51	13.85	0.09
Mettl3-S	Snorc	ENSMUST00000027476	51	13.83	0.09
Mettl3-S	Ralgapb	ENSMUST00000156281	51	13.81	0.09
Mettl3-S	Srcin1	ENSMUST00000207653	51	13.79	0.09
Mettl3-S	Cox5b-ps	ENSMUST00000044043	51	13.74	0.09
Mettl3-S	E130116L18Rik	ENSMUST00000066954	51	11.41	0.09
Mettl3-S	Prr14l	ENSMUST00000130134	51	11.39	0.09
Mettl3-S	Gm9955	ENSMUST00000067987	51	11.36	0.09
Mettl3-S	Gm5741	ENSMUST00000177563	51	11.33	0.09
Mettl3-S	Stard3	ENSMUST00000018311	83	24.17	0.08
Mettl3-S	Fam57a	ENSMUST00000094014	85	24.1	0.08
Mettl3-S	Zbtb7a	ENSMUST00000117956	75	23.23	0.08
Mettl3-S	Necab2	ENSMUST00000098363	79	23.2	0.08
Mettl3-S	Smpdl3a	ENSMUST00000020022	79	23.18	0.08
Mettl3-S	Plekho1	ENSMUST00000015889	77	23.14	0.08
Mettl3-S	Slc25a33	ENSMUST00000105686	75	23.13	0.08
Mettl3-S	Ddit4	ENSMUST00000020308	71	22.19	0.08
Mettl3-S	Oaz2	ENSMUST00000153700	73	22.13	0.08
Mettl3-S	Jmy	ENSMUST00000220513	73	22.11	0.08
Mettl3-S	Itpka	ENSMUST00000028758	73	22.09	0.08
Mettl3-S	Raly	ENSMUST00000058089	69	22.08	0.08
Mettl3-S	Akt1s1	ENSMUST00000107880	71	22.07	0.08
Mettl3-S	Gltp	ENSMUST00000012028	71	22.05	0.08
Mettl3-S	Lmcd1	ENSMUST00000032376	69	22.05	0.08
Mettl3-S	Junb	ENSMUST00000064922	73	22.02	0.08
Mettl3-S	Jmjd6	ENSMUST00000047616	67	20.93	0.08
Mettl3-S	Fam136a	ENSMUST00000071492	65	20.93	0.08
Mettl3-S	Atoh7	ENSMUST00000044059	65	20.87	0.08
Mettl3-S	Nog	ENSMUST00000061728	67	20.83	0.08
Mettl3-S	Inafm1	ENSMUST00000169612	65	20.8	0.08
Mettl3-S	Kazald1	ENSMUST00000111948	65	20.79	0.08
Mettl3-S	Ybx2	ENSMUST00000018698	67	20.78	0.08
Mettl3-S	Gipc1	ENSMUST00000019577	61	20.1	0.08
Mettl3-S	Slc25a28	ENSMUST00000046038	61	20.1	0.08
Mettl3-S	Fgf20	ENSMUST00000034014	59	20.09	0.08
Mettl3-S	Acot5	ENSMUST00000046422	61	20.04	0.08
Mettl3-S	Alkal2	ENSMUST00000067087	61	20.04	0.08
Mettl3-S	Nkx2-5	ENSMUST00000015723	61	20.03	0.08
Mettl3-S	Clec2l	ENSMUST00000114874	57	20.03	0.08
Mettl3-S	Gimap1	ENSMUST00000054368	59	20.01	0.08
Mettl3-S	Otulin	ENSMUST00000059662	59	20.01	0.08
Mettl3-S	Ino80b	ENSMUST00000113935	61	20.01	0.08
Mettl3-S	2200002D01Rik	ENSMUST00000032808	59	20	0.08
Mettl3-S	Pm20d2	ENSMUST00000098181	57	19.99	0.08
Mettl3-S	Evx2	ENSMUST00000173623	57	19.97	0.08
Mettl3-S	Arf6	ENSMUST00000050063	61	19.96	0.08
Mettl3-S	Nkx2-5	ENSMUST00000015723	61	19.95	0.08
Mettl3-S	Zmynd12	ENSMUST00000094819	59	19.93	0.08
Mettl3-S	Trp53i13	ENSMUST00000060417	59	19.92	0.08
Mettl3-S	Tpd52l1	ENSMUST00000000305	53	18.58	0.08
Mettl3-S	Aard	ENSMUST00000090025	53	18.58	0.08
Mettl3-S	C2cd4d	ENSMUST00000169433	53	18.58	0.08
Mettl3-S	Ipmk	ENSMUST00000118381	53	18.57	0.08
Mettl3-S	Rtn4rl2	ENSMUST00000054514	51	18.55	0.08
Mettl3-S	4930455H04Rik	ENSMUST00000117592	53	18.55	0.08
Mettl3-S	Amigo1	ENSMUST00000106659	55	18.54	0.08
Mettl3-S	Rtn4rl2	ENSMUST00000054514	51	18.53	0.08
Mettl3-S	Ech1	ENSMUST00000066264	51	18.53	0.08
Mettl3-S	Gsc	ENSMUST00000021513	51	18.48	0.08
Mettl3-S	2310034G01Rik	ENSMUST00000189008	55	18.47	0.08
Mettl3-S	Tmem217	ENSMUST00000234718	53	18.47	0.08
Mettl3-S	Bloc1s4	ENSMUST00000071949	51	18.46	0.08
Mettl3-S	Ptprs	ENSMUST00000225456	53	18.45	0.08
Mettl3-S	Qdpr	ENSMUST00000015950	55	18.44	0.08
Mettl3-S	Alyref2	ENSMUST00000081527	51	18.44	0.08
Mettl3-S	Barx1	ENSMUST00000021813	55	18.42	0.08
Mettl3-S	Dusp28	ENSMUST00000060913	53	18.4	0.08
Mettl3-S	Zfp518b	ENSMUST00000180214	51	18.26	0.08
Mettl3-S	Gas1	ENSMUST00000223933	51	18.26	0.08
Mettl3-S	Nkain1	ENSMUST00000105993	51	18.24	0.08
Mettl3-S	Hoxd11	ENSMUST00000142312	51	18.22	0.08
Mettl3-S	Hoxd11	ENSMUST00000142312	51	18.16	0.08
Mettl3-S	Ctxn1	ENSMUST00000053252	51	18.15	0.08
Mettl3-S	Nkain1	ENSMUST00000105993	51	18.14	0.08
Mettl3-S	Asmt	ENSMUST00000178693	51	18.14	0.08
Mettl3-S	Tlx2	ENSMUST00000089641	51	18.13	0.08
Mettl3-S	Sap30l	ENSMUST00000020826	51	18.12	0.08
Mettl3-S	Tlx2	ENSMUST00000089641	51	18.11	0.08
Mettl3-S	Gadd45a	ENSMUST00000043098	51	18.1	0.08
Mettl3-S	Pdcd2	ENSMUST00000054450	51	18.08	0.08
Mettl3-S	Krtap5-5	ENSMUST00000097942	51	18.08	0.08
Mettl3-S	Eci1	ENSMUST00000234304	51	18.08	0.08
Mettl3-S	Kcnk15	ENSMUST00000044798	51	18.07	0.08
Mettl3-S	Gm49395	ENSMUST00000224997	51	17.5	0.08
Mettl3-S	A030005K14Rik	ENSMUST00000193762	51	17.45	0.08
Mettl3-S	Atp23	ENSMUST00000168520	51	17.43	0.08
Mettl3-S	Faim	ENSMUST00000035038	51	17.42	0.08
Mettl3-S	Tcta	ENSMUST00000192886	51	17.39	0.08
Mettl3-S	Abca17	ENSMUST00000234232	51	17.39	0.08
Mettl3-S	Nrtn	ENSMUST00000044752	51	17.38	0.08
Mettl3-S	Mpc2	ENSMUST00000027853	51	17.36	0.08
Mettl3-S	Psme2	ENSMUST00000161807	51	17.36	0.08
Mettl3-S	Slc25a32	ENSMUST00000227323	51	17.36	0.08
Mettl3-S	Pigx	ENSMUST00000189013	51	17.34	0.08
Mettl3-S	Rps10	ENSMUST00000114882	51	16.84	0.08
Mettl3-S	Lbx2	ENSMUST00000041265	51	16.8	0.08
Mettl3-S	Lsm10	ENSMUST00000055575	51	16.79	0.08
Mettl3-S	Dcxr	ENSMUST00000026144	51	16.78	0.08
Mettl3-S	Rps23	ENSMUST00000051955	51	16.78	0.08
Mettl3-S	Gjd3	ENSMUST00000062931	51	16.77	0.08
Mettl3-S	Tmbim4	ENSMUST00000020446	51	16.76	0.08
Mettl3-S	1700020L24Rik	ENSMUST00000037378	51	16.76	0.08
Mettl3-S	A030003K21Rik	ENSMUST00000222600	51	16.75	0.08
Mettl3-S	Tbl3	ENSMUST00000130633	51	16.72	0.08
Mettl3-S	Tmem205	ENSMUST00000238930	51	16.72	0.08
Mettl3-S	A030005L19Rik	ENSMUST00000220768	51	16.69	0.08
Mettl3-S	Fam168b	ENSMUST00000191307	51	16.66	0.08
Mettl3-S	Tcf20	ENSMUST00000230403	51	15.98	0.08
Mettl3-S	Lbhd2	ENSMUST00000150384	51	15.94	0.08
Mettl3-S	Flg	ENSMUST00000178695	51	15.94	0.08
Mettl3-S	Gm29735	ENSMUST00000209599	51	15.93	0.08
Mettl3-S	Gm39115	ENSMUST00000211350	51	15.92	0.08
Mettl3-S	H2ac8	ENSMUST00000102969	51	15.91	0.08
Mettl3-S	Btg1	ENSMUST00000218953	51	15.89	0.08
Mettl3-S	Krtap17-1	ENSMUST00000105049	51	15.87	0.08
Mettl3-S	Btg1	ENSMUST00000218953	51	15.85	0.08
Mettl3-S	B830017H08Rik	ENSMUST00000235474	51	15.85	0.08
Mettl3-S	B830017H08Rik	ENSMUST00000235474	51	15.82	0.08
Mettl3-S	Gm20481	ENSMUST00000173680	51	14.88	0.08
Mettl3-S	Mymx	ENSMUST00000169137	51	14.87	0.08
Mettl3-S	Gm38999	ENSMUST00000239023	51	14.87	0.08
Mettl3-S	Ndufa6	ENSMUST00000023085	51	14.86	0.08
Mettl3-S	Zfp512b	ENSMUST00000153998	51	14.86	0.08
Mettl3-S	Cox6b2	ENSMUST00000182111	51	14.86	0.08
Mettl3-S	Myh9	ENSMUST00000231192	51	14.86	0.08
Mettl3-S	2300009A05Rik	ENSMUST00000168665	51	14.85	0.08
Mettl3-S	Zfp512b	ENSMUST00000153998	51	14.82	0.08
Mettl3-S	Abl1	ENSMUST00000124089	51	14.81	0.08
Mettl3-S	Zfp512b	ENSMUST00000153998	51	14.81	0.08
Mettl3-S	Mroh1	ENSMUST00000160728	51	14.8	0.08
Mettl3-S	H3c8	ENSMUST00000080859	51	14.79	0.08
Mettl3-S	Tmem132b	ENSMUST00000185104	51	14.78	0.08
Mettl3-S	Pfn3	ENSMUST00000054146	51	14.77	0.08
Mettl3-S	Fndc1	ENSMUST00000167580	51	14.75	0.08
Mettl3-S	Erap1	ENSMUST00000221526	51	13.71	0.08
Mettl3-S	Kank2	ENSMUST00000213691	51	13.68	0.08
Mettl3-S	Cyfip2	ENSMUST00000129474	51	13.67	0.08
Mettl3-S	H2ac13	ENSMUST00000070124	51	13.66	0.08
Mettl3-S	Hist1h2an	ENSMUST00000091751	51	13.66	0.08
Mettl3-S	Gm49366	ENSMUST00000221229	51	13.65	0.08
Mettl3-S	Rpl38	ENSMUST00000106599	51	13.64	0.08
Mettl3-S	Prdm15	ENSMUST00000119200	51	13.64	0.08
Mettl3-S	Cers4	ENSMUST00000176042	51	13.63	0.08
Mettl3-S	1810049J17Rik	ENSMUST00000180521	51	13.63	0.08
Mettl3-S	Uqcr11	ENSMUST00000020372	51	13.61	0.08
Mettl3-S	H2ac15	ENSMUST00000074752	51	13.61	0.08
Mettl3-S	Gm43552	ENSMUST00000196121	51	13.61	0.08
Mettl3-S	Ppp1cb	ENSMUST00000202078	51	13.58	0.08
Mettl3-S	Plekhg3	ENSMUST00000217730	51	13.57	0.08
Mettl3-S	4930451I11Rik	ENSMUST00000061695	51	13.55	0.08
Mettl3-S	Gm10135	ENSMUST00000043711	51	11.22	0.08
Mettl3-S	Gm37013	ENSMUST00000194544	51	11.22	0.08
Mettl3-S	Vps13b	ENSMUST00000227455	51	11.2	0.08
Mettl3-S	Gm14190	ENSMUST00000105073	51	8.98	0.08
Mettl3-S	Polg	ENSMUST00000201907	51	8.96	0.08
Mettl3-S	Gm14180	ENSMUST00000105066	51	8.45	0.08
Mettl3-S	Nckap1	ENSMUST00000028386	179	45.53	0.07
Mettl3-S	Necab2	ENSMUST00000098363	79	23.06	0.07
Mettl3-S	Ebag9	ENSMUST00000227691	77	22.99	0.07
Mettl3-S	Hoxd1	ENSMUST00000047793	75	22.97	0.07
Mettl3-S	Dapk3	ENSMUST00000178422	69	21.92	0.07
Mettl3-S	Cyp4f13	ENSMUST00000075253	71	21.91	0.07
Mettl3-S	Tmem164	ENSMUST00000112889	69	21.91	0.07
Mettl3-S	Prr5	ENSMUST00000065499	73	21.89	0.07
Mettl3-S	Nell1	ENSMUST00000151721	67	20.76	0.07
Mettl3-S	Snrnp40	ENSMUST00000105994	63	20.74	0.07
Mettl3-S	Chmp4b	ENSMUST00000044277	65	20.72	0.07
Mettl3-S	Avl9	ENSMUST00000177249	65	20.72	0.07
Mettl3-S	Jund	ENSMUST00000095267	67	20.66	0.07
Mettl3-S	Phf10	ENSMUST00000024657	67	20.63	0.07
Mettl3-S	Ubald2	ENSMUST00000057676	59	19.91	0.07
Mettl3-S	Prss50	ENSMUST00000051097	59	19.89	0.07
Mettl3-S	Prrx2	ENSMUST00000041659	57	19.88	0.07
Mettl3-S	Slc25a28	ENSMUST00000046038	61	19.81	0.07
Mettl3-S	Rbmxl2	ENSMUST00000098135	59	19.8	0.07
Mettl3-S	Slc25a28	ENSMUST00000046038	61	19.75	0.07
Mettl3-S	Vstm2l	ENSMUST00000109523	55	18.38	0.07
Mettl3-S	Exosc8	ENSMUST00000029316	53	18.34	0.07
Mettl3-S	Il17d	ENSMUST00000089494	51	18.34	0.07
Mettl3-S	Qdpr	ENSMUST00000015950	55	18.33	0.07
Mettl3-S	Gsc	ENSMUST00000021513	51	18.32	0.07
Mettl3-S	Mcub	ENSMUST00000029624	53	18.32	0.07
Mettl3-S	Tmem41a	ENSMUST00000023562	55	18.31	0.07
Mettl3-S	Dhrs11	ENSMUST00000047560	51	18.31	0.07
Mettl3-S	C1qtnf4	ENSMUST00000111466	51	18.31	0.07
Mettl3-S	Ikbip	ENSMUST00000020150	53	18.29	0.07
Mettl3-S	Zfand2b	ENSMUST00000027394	53	18.29	0.07
Mettl3-S	Pard6a	ENSMUST00000093195	51	18.27	0.07
Mettl3-S	C2cd4d	ENSMUST00000169433	53	18.27	0.07
Mettl3-S	Unc119	ENSMUST00000002127	53	18.25	0.07
Mettl3-S	Spint2	ENSMUST00000098604	55	18.25	0.07
Mettl3-S	AEKR01077154.1	ENSMUST00000214778	51	18.25	0.07
Mettl3-S	Mmadhc	ENSMUST00000102769	53	18.24	0.07
Mettl3-S	C2cd4d	ENSMUST00000169433	53	18.23	0.07
Mettl3-S	AEKR01077154.1	ENSMUST00000214778	51	18.23	0.07
Mettl3-S	Ubxn1	ENSMUST00000238036	51	18.23	0.07
Mettl3-S	Thap8	ENSMUST00000108187	51	18.06	0.07
Mettl3-S	Gas1	ENSMUST00000223933	51	18.05	0.07
Mettl3-S	Zfx	ENSMUST00000137853	51	18.01	0.07
Mettl3-S	Ddrgk1	ENSMUST00000089559	51	17.99	0.07
Mettl3-S	Clta	ENSMUST00000107851	51	17.99	0.07
Mettl3-S	Ltb	ENSMUST00000025262	51	17.96	0.07
Mettl3-S	Tlx2	ENSMUST00000089641	51	17.96	0.07
Mettl3-S	Rab24	ENSMUST00000035242	51	17.94	0.07
Mettl3-S	Nkx1-1	ENSMUST00000173348	51	17.93	0.07
Mettl3-S	Igfbp6	ENSMUST00000023807	51	17.91	0.07
Mettl3-S	Vax1	ENSMUST00000172821	51	17.3	0.07
Mettl3-S	Rps2	ENSMUST00000054289	51	17.26	0.07
Mettl3-S	1700019N19Rik	ENSMUST00000028299	51	17.25	0.07
Mettl3-S	A030005K14Rik	ENSMUST00000193762	51	17.25	0.07
Mettl3-S	Nme4	ENSMUST00000025007	51	17.23	0.07
Mettl3-S	Ppp1r14b	ENSMUST00000070850	51	17.22	0.07
Mettl3-S	Zcchc13	ENSMUST00000033692	51	17.19	0.07
Mettl3-S	H2az1	ENSMUST00000041045	51	17.19	0.07
Mettl3-S	Rpl14	ENSMUST00000165532	51	17.19	0.07
Mettl3-S	Gm10153	ENSMUST00000210290	51	17.18	0.07
Mettl3-S	Bloc1s5	ENSMUST00000224115	51	17.17	0.07
Mettl3-S	Bola1	ENSMUST00000107099	51	17.16	0.07
Mettl3-S	Rbks	ENSMUST00000031018	51	17.15	0.07
Mettl3-S	Gpr25	ENSMUST00000086395	51	17.15	0.07
Mettl3-S	1700020L24Rik	ENSMUST00000037378	51	16.64	0.07
Mettl3-S	Ntn1	ENSMUST00000135141	51	16.63	0.07
Mettl3-S	Zeb1	ENSMUST00000159390	51	16.63	0.07
Mettl3-S	1700007K13Rik	ENSMUST00000086370	51	16.59	0.07
Mettl3-S	Lrrc3c	ENSMUST00000142268	51	16.57	0.07
Mettl3-S	Ttc36	ENSMUST00000044694	51	16.56	0.07
Mettl3-S	Ntn1	ENSMUST00000135141	51	16.54	0.07
Mettl3-S	Rpp25l	ENSMUST00000038434	51	16.53	0.07
Mettl3-S	Coq10b	ENSMUST00000087617	51	16.51	0.07
Mettl3-S	Rps6ka3	ENSMUST00000126686	51	15.81	0.07
Mettl3-S	Lce1i	ENSMUST00000090866	51	15.8	0.07
Mettl3-S	Rhox2d	ENSMUST00000115179	51	15.8	0.07
Mettl3-S	Gm40460	ENSMUST00000211591	51	15.78	0.07
Mettl3-S	Crygn	ENSMUST00000047119	51	15.77	0.07
Mettl3-S	Apoo	ENSMUST00000113898	51	15.75	0.07
Mettl3-S	Rhox2c	ENSMUST00000115190	51	15.74	0.07
Mettl3-S	A030014E15Rik	ENSMUST00000223400	51	15.74	0.07
Mettl3-S	Espl1	ENSMUST00000231104	51	15.74	0.07
Mettl3-S	Mrps28	ENSMUST00000042148	51	15.73	0.07
Mettl3-S	Kdm5c	ENSMUST00000155793	51	15.71	0.07
Mettl3-S	1190007I07Rik	ENSMUST00000079648	51	15.7	0.07
Mettl3-S	Prrc1	ENSMUST00000238069	51	15.7	0.07
Mettl3-S	Rap1gap2	ENSMUST00000208896	51	15.69	0.07
Mettl3-S	Rps27a	ENSMUST00000102845	51	15.68	0.07
Mettl3-S	Spata25	ENSMUST00000017911	51	15.67	0.07
Mettl3-S	Omt2b	ENSMUST00000043734	51	15.67	0.07
Mettl3-S	AC166710.1	ENSMUST00000214927	51	14.68	0.07
Mettl3-S	Crocc	ENSMUST00000144196	51	14.67	0.07
Mettl3-S	Arhgef18	ENSMUST00000145394	51	14.66	0.07
Mettl3-S	Rpl39	ENSMUST00000115231	51	14.65	0.07
Mettl3-S	Tead4	ENSMUST00000133118	51	14.61	0.07
Mettl3-S	Krtap16-3	ENSMUST00000179707	51	14.61	0.07
Mettl3-S	Tmem170b	ENSMUST00000221694	51	14.61	0.07
Mettl3-S	Gm13539	ENSMUST00000211245	51	14.58	0.07
Mettl3-S	Nuak1	ENSMUST00000129355	51	13.53	0.07
Mettl3-S	Ppp1r7	ENSMUST00000185498	51	13.52	0.07
Mettl3-S	Rtl8c	ENSMUST00000063384	51	13.49	0.07
Mettl3-S	Hist1h4n	ENSMUST00000102979	51	13.49	0.07
Mettl3-S	1810049J17Rik	ENSMUST00000180521	51	13.49	0.07
Mettl3-S	1700042G07Rik	ENSMUST00000106492	51	13.47	0.07
Mettl3-S	S1pr2	ENSMUST00000214218	51	13.46	0.07
Mettl3-S	Ppp1cb	ENSMUST00000202078	51	13.45	0.07
Mettl3-S	Snorc	ENSMUST00000027476	51	13.44	0.07
Mettl3-S	Rps27l	ENSMUST00000040917	51	13.44	0.07
Mettl3-S	Edc3	ENSMUST00000142807	51	13.42	0.07
Mettl3-S	Fmc1	ENSMUST00000019833	51	13.41	0.07
Mettl3-S	Gm10190	ENSMUST00000086549	51	11.02	0.07
Mettl3-S	Gm14180	ENSMUST00000105066	51	8.19	0.07
Mettl3-S	Usp12	ENSMUST00000085614	173	42.42	0.06
Mettl3-S	Olfr482	ENSMUST00000217304	105	28.24	0.06
Mettl3-S	Stk24	ENSMUST00000079817	107	28.2	0.06
Mettl3-S	Csnk1g3	ENSMUST00000237880	87	25.11	0.06
Mettl3-S	Ooep	ENSMUST00000034900	85	23.9	0.06
Mettl3-S	Frs3	ENSMUST00000113296	85	23.86	0.06
Mettl3-S	Hsf1	ENSMUST00000227478	83	23.79	0.06
Mettl3-S	Gm3558	ENSMUST00000163790	83	23.76	0.06
Mettl3-S	Klhdc2	ENSMUST00000021362	77	22.93	0.06
Mettl3-S	Bag2	ENSMUST00000044691	75	22.86	0.06
Mettl3-S	Gxylt1	ENSMUST00000057896	75	22.86	0.06
Mettl3-S	Lrfn1	ENSMUST00000189877	75	22.78	0.06
Mettl3-S	Hibadh	ENSMUST00000031788	73	21.78	0.06
Mettl3-S	Lor	ENSMUST00000058150	71	21.75	0.06
Mettl3-S	Ccz1	ENSMUST00000031621	71	21.74	0.06
Mettl3-S	Slc16a8	ENSMUST00000039752	73	21.67	0.06
Mettl3-S	Zfp618	ENSMUST00000030043	63	20.54	0.06
Mettl3-S	Evi5	ENSMUST00000124034	63	20.54	0.06
Mettl3-S	1700001C19Rik	ENSMUST00000061885	65	20.52	0.06
Mettl3-S	Pcgf5	ENSMUST00000062389	63	20.51	0.06
Mettl3-S	Nt5c3	ENSMUST00000031793	67	20.48	0.06
Mettl3-S	Trnp1	ENSMUST00000125541	67	20.45	0.06
Mettl3-S	Eid1	ENSMUST00000164756	67	20.45	0.06
Mettl3-S	Fgf16	ENSMUST00000033581	65	20.43	0.06
Mettl3-S	Ube2i	ENSMUST00000172618	63	20.42	0.06
Mettl3-S	Cyc1	ENSMUST00000023210	61	19.74	0.06
Mettl3-S	Tmem11	ENSMUST00000062677	59	19.7	0.06
Mettl3-S	Alkal2	ENSMUST00000067087	61	19.7	0.06
Mettl3-S	Rbmxl2	ENSMUST00000098135	59	19.67	0.06
Mettl3-S	Timm8a1	ENSMUST00000054213	57	19.66	0.06
Mettl3-S	Lmo2	ENSMUST00000170926	61	19.66	0.06
Mettl3-S	Arf6	ENSMUST00000050063	61	19.64	0.06
Mettl3-S	Tlx3	ENSMUST00000037746	61	19.63	0.06
Mettl3-S	Gm527	ENSMUST00000058135	59	19.63	0.06
Mettl3-S	Sac3d1	ENSMUST00000113533	57	19.62	0.06
Mettl3-S	Abhd17a	ENSMUST00000003436	59	19.6	0.06
Mettl3-S	Ube2m	ENSMUST00000005714	59	19.6	0.06
Mettl3-S	Camk1	ENSMUST00000032409	59	19.6	0.06
Mettl3-S	Arf6	ENSMUST00000050063	61	19.6	0.06
Mettl3-S	Arf6	ENSMUST00000050063	61	19.6	0.06
Mettl3-S	Arf6	ENSMUST00000050063	61	19.59	0.06
Mettl3-S	Metrnl	ENSMUST00000036742	57	19.58	0.06
Mettl3-S	Ppp1r36	ENSMUST00000063977	61	19.57	0.06
Mettl3-S	Arf6	ENSMUST00000050063	61	19.55	0.06
Mettl3-S	Barx1	ENSMUST00000021813	55	18.22	0.06
Mettl3-S	Rhod	ENSMUST00000048197	53	18.22	0.06
Mettl3-S	C2cd4a	ENSMUST00000054500	55	18.22	0.06
Mettl3-S	Pdf	ENSMUST00000055316	53	18.22	0.06
[truncated: 899 more rows]

## Sheet: Common genes
predicted genes directly interacting with Mettl3-L	predicted genes directly interacting with Mettl3-S	Hnrnpa1-regulated differently expressed genes	common genes (Column1 and Column2)	common genes (Column1 and Column3)	common genes (Column2 and Column3)	common genes (Column1，2 and 3)
Gm25239		Hmgcs2		Ramp1
Smc2os		Nmrk2		Lgals3
1810037I17Rik		Depp1		Pi16
Gm15042		Tnni1		Nrep
Gm24109		Ankrd37		Lrrc3b
Necab2		Myh7		Frmd5
Gm15045		Ramp1		H1f0
Kcnmb4		Cbr2		Zfp787
Gatad1		Ppp1r3c		E2f1
Kdm2a		Cebpg		Lrrc10b
Gm23366		Snrpn		Cited1
Khdrbs3		Dlk1		Slc22a17
Arhgdig		Ccl6		Msrb1
Cacng8		Lgals3		Srsf6
Cd63		Pi16		Tmem191c
AC153911.1		Lyz2		Lrrfip2
Tusc1		Gm8113		Sorcs2
Gm20732		Efnb3		Igfbp7
Fgf2		Per1		Zfp618
Plekho1		Egln3		Podxl2
Fgf18		Rgs4		Fus
Ankrd40		Art3		Fndc4
B330016D10Rik		Nrep		Hacd1
Rhno1		S100a4		Flot2
Pkig		Cox6b2		C1qc
Rexo2		Klf11		Slc16a11
Psd		Lrrc3b		Tead2
Drap1		Spp1		Irx1
Asmt		Lrif1		Id3
Gm25238		A2m		Pdss1
Ctdnep1		Higd1a		Nt5dc2
Trnp1		Tcf21		Ikbip
Hoxd8		Adm		Cited4
Ybx2		Nts		Tmem98
Hnrnpd		Cirbp		Mt2
4930537H20Rik		Mfap5		Cnep1r1
Syce2		Frmd5		Nsmf
Pabpn1		F13a1		Epb41l4b
Tmem165		Scd4		Hopx
Crk		Bnip3		Siah1a
Rnf149		Acss1		Pcbd2
Tmem240		Pf4		Cd320
Ppp2r5c		Lrrc4b		Ccdc136
Mbd2		H1f0		Igfbp3
Gm27325		Oxct1		Irx4
Tprgl		Col8a1		Ube2f
Six2		Pgam1		Crk
Gm25262		Abca4		Timm8a1
Rnf126		Zfp787		Foxn3
Rrnad1		Mmp12		Reps1
Ppp2cb		Col6a6		Mlx
Rab21		Gm42878		Bex1
B430219N15Rik		Arrdc4		Pou6f1
Glrx5		Cacng6		Pgk1
Sh3glb2		Lrrc27		Dcaf15
Wtip		Dpysl3		Dtnb
Fam220a		Ggta1		Trafd1
Pkdcc		2310002L09Rik		Hnrnpd
BC030336		Ckb		Irf2bp2
Kctd9		Hist1h1c		Ssbp3
Cyhr1		Wfdc17		Pkp2
Nrgn		Nupr1		Jund
Fam122a		Esrrb		Pkdcc
Gm26115		Pcbp2		Pth1r
Gsx2		Nck1		Zfyve21
Gdf7		Igfbp6		Cadm4
Tmed7		Clec4a3		Maf1
Crebl2		Saa3		Get4
Poldip2		Dpep1		Tmpo
Zic2		Thrsp		Cbr3
Bcl7c		Rnf207		Plpp2
Olfm1		Nppb		Dyrk1a
Gpr137c		H3f3b		Hnrnpl
Vps37d		Ccl9		Rab24
Gm8109		Mad2l1bp		Cetn4
Gm10524		Dct		Mpnd
Nfix		E2f1		Nrbp2
Nfic		Slc31a2		Hspb1
B3gat3		Lrtm1		Macrod1
Atoh7		Lrrc10b		Cys1
Svbp		Tubb2b		Micu2
Rab12		Pdk4		Pbx1
Mta3		Amd1		Cenpv
Mapk3		Hpgd		Knstrn
Ino80b		Myh7b		Nek6
Cdk9		Wisp2		Fam89b
Hoxa4		Habp2		Glt8d1
Agap3		Lbh		Ppp1r14c
Trabd		Lclat1		Cdkn2c
Gm12339		Ppp1r1a		P3h4
Tmem259		Cfb		Dnttip1
Enho		Ppp1r10		Tmem41a
Gm17082		Zfp710		Shb
Fcho2		Ptges3l		Ppp2r3d
Stard10		Far2		Cap2
Ubtd2		Tfrc		Gm9780
Gm12100		P4ha1		Ankrd49
CT025624.2		S100a6		Scx
Agpat2		Cited1		Wtip
Nkx3		Ccng1		Acbd6
Uhrf2		Mavs		Btg3
Gm42596		Fam162a		Kcnip2
Clec2l		Clic5		Thra
Gm27322		Asb10		Abhd17a
Bzw1		Endou		Clec3b
Aes		Klhdc8b		Gng13
Nkx1		Trmt1l		Marcksl1
Maz		Fkbp14		Golgb1
Foxd3		Ero1l		Gnas
Gm24804		Ears2		Foxj3
Tcf15		Tent5a		Nrtn
G6pc3		Calcoco1		Mbp
Il17d		Slc16a3		Tmem42
Snf8		Gck		Kdm2a
Abhd17a		Igip		Gli3
Grk2		Rbp7		Rgs7
Bod1		Slc22a17		Tmem74b
Sap30l		Cd1d1		Ctbp1
Mafa		Mgp		Dmwd
Glt8d1		Gpx3		Hrasls
Chmp4b		Ccl7		Ube2h
Nt5dc2		Grhpr		Ip6k1
Fbxo6		Pim1
Gm12184		Cfap43
Vsig8		Msrb1
Ilk		Srsf6
Fkbp8		Zfp52
AC166822.3		Pnp
Gm8066		Hspb8
Jdp2		Smim4
AL845457.1		Gnpda1
Mapk13		Nr1h3
Ndufaf6		Sod3
Mapk14		Ly6c1
Gm26699		Tmem191c
Homer3		Rgma
Rnf130		Enkur
AI837181		Rgcc
Mbd3		Rsrp1
Dnttip1		Lrrfip2
Atp1b3		Fam189a2
Epcam		Lat
Samd1		Cd8b1
Ccm2l		Tcf7
Yif1b		Camk2a
Mkrn1		Hp
Srp9		Myom2
Zfp131		Ccl21a
Ldb1		Gm21541
Fxyd1		Ppa1
Trp53i13		Sox4
Gnai2		Tnfrsf11b
Septin3		Ackr4
Pard6a		Surf6
Nemp1		Snap91
Ppp1cc		Ccl2
Rnf215		Csrnp1
Snx24		Pcdh17
Carnmt1		Tm4sf1
Gm42984		Mtfp1
Srsf9		Iqgap3
Vdac3		Sorcs2
Exosc6		Slc27a1
Vstm2l		Ddit4
Ube2ql1		Angptl4
Gltp		Mt1
1700069B07Rik		Ackr3
Cadm4		Gm10053
Gm16148		Igfbp7
Coq10a		Gm10282
Popdc3		Zfp618
2210008F06Rik		Tubb5
Chrna5		Mpc1
1700028N14Rik		Lpar3
Cenpv		Acer2
Rab22a		Zfp931
Peli2		Prg2
Lrrc1		Higd1b
Btf3		Ddc
9230104M06Rik		Usp11
Tcfl5		B3gnt5
Gm26566		Cobl
Rpia		Ezr
Casp9		Ckmt2
Emx1		Fam102a
Cgref1		Ppfia4
Gm26588		Nostrin
Mipep		Mgea5
Shf		Podxl2
Gtf2a2		Mrps34
Rpl19		Ucp1
Fam60a		Tsc22d3
Tdp2		Slfn5
Ube2q2		Ccdc127
Fam241a		Sf1
Mapkapk5		Ccdc58
Eif2ak3		Mcm7
Gm266		Fam214a
Slc25a28		Lactb2
Gm42517		Aldh1a2
Ccdc122		Ampd3
Gm5601		Kcne3
CT030161.2		Vash2
Stk24		Tmem255a
Gm10762		C1qtnf3
Msantd2		Ptn
Pradc1		Mettl3
Syt7		Mtss1
1700016A09Rik		Anxa1
Dapk3		Mgarp
Kcnmb4os2		Rag1
Egln2		Aldoc
Crlf1		Cdca3
Calm3		Hamp
Tmeff1		Abcg1
A530058N18Rik		Zfp60
Lsm4		Bcl2l11
Gm527		Krt19
1190005I06Rik		Usp22
Nrtn		Slirp
Orai1		Cdk6
Wsb2		Fus
Azin2		Selenow
Trp53rkb		Thbd
AC150314.2		Klf9
Gm45855		Fndc4
Mocs3		Bmp7
Hoxa13		Nr0b2
Lactb		Ier3
Tnfsfm13		Rorc
Aard		Gm17428
Dtnbp1		Rbm5
Dhrs13		Larp1b
Cdk2ap1		Sh2d4a
Ctbp1		Ifi209
Gm9397		Ctss
Smarcc2		Nr1d1
Macrod2		Rpp38
Tnfsf12		Defb19
Dedd		Nkx2-5
Fndc10		Lrrc10
E330040D14Rik		Spon2
1110008F13Rik		Alas1
Capns1		Hacd1
Raly		Slc16a13
4932443I19Rik		Kctd11
Ubl4a		Tubgcp3
Cds2		Acot1
Ube2f		Bola3
BC037032		Scmh1
Marchf2		Stc2
Dlx4		Hba-a2
Mthfd2l		Klf10
Qrich1		Kdm5d
Dut		Casz1
Frs3		Pdhx
Gm20503		Vwa8
1810026B05Rik		Rasl11a
Crip2		Ddit3
Ranbp1		Neo1
Brsk2		Amd2
E2f4		Art1
Rundc3a		Clec4a1
C2cd4d		Cxcr4
Ssbp3		Ptprcap
Gng13		Plcl2
Ppp1r14b		Dusp18
Gkap1		Ms4a7
Tmco6		Irf2bpl
Dennd1b		Cd3d
Gm26859		Pik3r1
C1qtnf5		Ccne1
Gm24970		Trim55
2810459M11Rik		Itgbl1
Mxra7		Inpp5k
Rbfox2		Prodh
Bok		Cmc2
Ppp2r2d		Car3
Mon2		Nadk2
Sowahd		Nabp1
C330011M18Rik		Epb41l3
Pwwp2a		Rab11fip5
Spg7		Sema4d
Tmem243		H2afx
Hrh3		Pogz
Rnd2		Wfdc1
Tsen34		Cmtm8
Stard3nl		Phospho2
A330023F24Rik		Folr2
Prelid3b		Rxrg
Gm2415		Flot2
Septin11		BC052040
6530409C15Rik		Nme8
Lmo2		Rbm33
Ube2m		2410002F23Rik
Cetn4		Pparg
Junos		Myl9
Tmem59		Zfp775
Cib1		Psat1
Macrod1		Fcgr3
Zxdb		Sat1
Znrf3		Tmem255b
Adgrb2		C3ar1
Evx2		Ctsl
Dlx6os2		C1qc
Spata1		Cpa1
Gm12523		Cxcl12
Gm6658		Slc25a35
Six3		Ryr3
Ccz1		Ubiad1
Gm5814		Ppp1r1b
AY074887		Cmtm7
Ildr2		Sla
Gm7334		Adra1b
Phlda1		Zfp366
Nectin3		Shld1
Gm43863		Tomm5
Twist1		Sox12
Paip1		Hmgn2
Scx		Igf2
Ube2e2		Rexo4
Ccm2		Tspan14
Fam136a		Lrp2bp
2310050C09Rik		Kcp
Hspd1		Ccnb2
Gm15672		Senp8
Gm9939		Fbxl22
Fbll1		Ctla2a
Tlx1		Vsig4
Tcte2		Timp4
Il3ra		Rp1
Gm29254		Ldha
Cdv3		Alkbh7
Tgfbr1		Flnc
Egr3		Tpm2
Rab7		Gbp6
Gm8503		Zfp712
Tpm1		Nbas
AC157572.2		Hk2
Hmx1		Slc16a11
Tcte3		Pwwp2b
Reep6		Dgke
Zfyve21		Ccdc137
Eif5a		Cox7a1
Plpp2		Tead2
Eid2		Errfi1
Crem		Fxyd3
Tspan3		Ttn
Gm2018		Arl5c
Nrg3		Gimap5
Uba52		Gpat3
Akt1s1		Pdlim5
St3gal5		Slpi
Dleu2		Ints7
Kmt5a		Slc6a6
Pitpna		Polr3gl
Gm5987		Zfp521
Pfn2		Tmem204
Rhobtb3		Nr4a1
Dazap1		Cacna1g
A430072P03Rik		Agap1
Nelfe		Irx1
Naa20		Ackr2
Gm6821		Rnf144a
Fcnaos		Plxnb2
4930542C12Rik		Zfp773
Triobp		Tenm4
Cpsf4		Cenpm
Snx3		Cdk2
Tceal5		Calm1
Ywhaq		Abcc5
Gm30346		Cers4
Phf10		Ddt
Tbcel		S100a8
Cyp26a1		Mrpl47
Gm42809		Ace
Fam117a		Fam213b
4930577N17Rik		Cytip
Stradb		Trmt5
Rbm17		Col27a1
5730480H06Rik		Carns1
Amigo1		Tmod2
Gm17110		Aldh1a1
Gm26508		Fig4
Mtch1		G0s2
Gnas		Tcaim
Gm31266		Acr
Bckdhb		Clu
Eif4e2		Mcrs1
Apcdd1		Nme3
Kras		Gfod2
Sugct		Cenph
Gskip		Il20rb
C530008M17Rik		Id3
Ythdf1		Dntt
Cops6		Muc1
Ring1		Srpk3
Rpsa		Chaf1b
Hnrnpa0		Plac9a
Pm20d2		Pdss1
Dnajb2		Stxbp2
Nkain2		Synpo2l
Smad7		Pacs1
Guk1		Dab2
Cebpb		Lyl1
Gm45716		Got1
Ywhah		Zfp821
Gm20402		Tmem126b
Anapc11		Fam131a
AC163623.1		Slc9a3
Fgf20		Nt5dc2
Ppp4c		Coq5
Cnot6l		Zcchc10
Tlx3		Ikbip
Cabp1		Cited4
Zmynd12		Cfh
Gm11529		Grsf1
Rheb		Hba-a1
Glrx2		Stox2
Osbpl1a		Xpo6
Endog		Zfp84
Phlda3		Plxnb1
Mrps7		Tmem98
Noxo1		Chordc1
1700084E18Rik		Lmod1
Suds3		Rnf122
AC153504.1		Pla2g4e
Ywhaz		Abca2
Slc16a6		Mrpl20
Msi2		Farp1
Hspb1		Abhd5
Ccdc50		Mt2
Gfra4		Pdgfd
Smarcad1		Ssu2
P2rx2		Ubald2
Gm6345		Cnep1r1
Ebag9		Ptprs
Gjc1		Nsmf
Iscu		Vps39
Cacfd1		Habp4
Gm7432		Rab11b
Pcgf5		Ms4a4d
1110065P20Rik		Asb11
Galnt10		Gpr160
Tada2b		Gpatch4
Pdia5		Alox5ap
Bcl7b		Epb41l4b
AC158592.1		Kcnj15
Serpinb6a		Trib2
Gm9887		Hopx
Runx3		Amy1
C1ql1		Ilvbl
Susd4		Ppara
Rbms1		Ppbp
Fam69b		Siah1a
1700003F12Rik		Grap
Ankrd60		Clasrp
Mfsd5		Ccna2
Gna13		Gm43302
Guf1		Mrps25
Tpst1		Clec7a
Pcbd2		Pogk
Ap1ar		Cd3g
Gm28052		Rln1
Ppa2		Cnih4
Pfdn2		Rab20
Dmwd		Npy
AC117232.3		Fxyd5
Flt3l		Timm8b
Ric1		Phka2
Traf4		Trim72
Gm11599		Anxa3
A030003K21Rik		Stmn1
Syndig1l		Leng8
Rbmxl2		Magi1
Pdss1		Trp53bp1
Snrpe		Coq8a
Hmgn3		Bmp4
Ell2		Rnf26
Ppp1r3e		Pcbd2
Mxd4		Osgepl1
Gm19582		Ahsg
Smarcc1		Alpl
Tbx1		Grb10
Zxda		2210407C18Rik
Tmbim4		Cd320
Ttc19		Arf5
C2cd4b		Nppa
Smad2		Kbtbd12
Rnf220		Abhd6
Fam3c		Ccdc136
Yars2		Sptb
Mapkap1		Clec4n
Gm13889		Spata33
Mcat		Rpl3l
Efemp2		Slc24a4
Cxxc4		Igfbp3
6330420H09Rik		Kat2b
Otulin		2410131K14Rik
Gm27021		Kidins220
Yrdc		Nop2
Reps1		Rbm24
Iffo2		Timm10b
Hexdc		Fbxo9
Ryk		Ptpn11
1810049J17Rik		Srgn
Gm28592		Irx4
Dda1		Homer1
C130046K22Rik		Krba1
1110008P14Rik		Syk
Rab40c		Gm49320
Gm9905		Sult1a1
Tmem200b		Hmgb2
Gas7		Gm3646
Fam89b		Tppp
Asf1a		Dtl
Mtor		Supt3
Galnt12		Mrpl34
B4galt7		Ccl5
Ccdc9		Stmn2
Dcaf15		Mrpl19
Krtap28		Upb1
Dbp		AL731706.1
Fank1		Coa4
Zxdc		Fbxo10
B230208H11Rik		Pkdrej
Slc16a8		Med16
Aspscr1		C1qa
Gm43445		Apoe
Pth1r		Tanc2
AC131739.1		Bub1b
Eci1		Sprr2a2
Rpl31		Fam243
Chtf8		Flot1
Trappc6b		Nckap5
Upp2		Med20
Fam149b		Ube2f
Hsd17b11		Tspyl2
Sys1		Nhsl1
Gas1		Amer1
Micu3		Fahd1
E130102H24Rik		Fto
Dpf1		Mgll
Map3k10		Gm4737
Cldnd1		Crk
Fam89a		Eif4b
Gm6206		Pla2g5
Gm17494		Racgap1
Uncx		Zkscan17
Tspan33		Ciapin1
Wt1		Timm8a1
E2f5		Aox1
Zfp787		Slco3a1
Kcmf1		Atoh8
Sntb1		Foxn3
Mir6538		9130019O22Rik
A730013G03Rik		1600014C10Rik
Gm15156		Rab3a
Gm30023		Mkks
Mad2l2		Reps1
Map2k7		Gabra3
Tor1a		Fam78b
Itpka		Txnip
Dtnb		Map2k2
Smagp		Mlx
Fam120aos		Chst12
Zfp358		Bambi
Clk2		Hnrnpa1
Cdkn2b		Mrpl45
E130218I03Rik		Eif2b5
4921531C22Rik		Vsig2
Pcf11		Kif26b
Gm11175		Pip4p1
Tceal3		Eif3j1
E130304I02Rik		Bex1
Ptpn18		Rere
Gm28513		Slc9a7
Particl		Socs5
Stau2		Saxo2
Rab43		Krcc1
Cadm1		Trmt12
AC167019.3		Fcgr2b
Zcrb1		Eepd1
Cldn10		Pbld1
Chpt1		Smyd5
Arl2bp		Shisa4
Mospd3		Aldh9a1
E030037K01Rik		Rwdd3
Lmo4		Plekhf2
Arf6		Pcp4
Znrf1		Vmn1r77
Dlg1		Chac2
Efhd1os		Gm34302
Fam196a		Zfp9
Rcor3		Slc38a5
Gemin7		Kif18b
Gm6311		Smtn
Mat2b		Chd6
Mtm1		Pou6f1
Ube2j2		Pgk1
Mpp6		Gpr162
Slc35a3		Mapre2
Paqr6		Srxn1
Eif4ebp1		Npc1
Caap1		Mrps6
Terf2		Acot7
Adap1		Tspyl5
Dnajc19		Ddx3y
Rras2		Rasgrp1
Dyrk1a		Hcst
Rpl38		Sun2
D16Ertd472e		Frem2
Ccnyl1		Gm21188
Kansl2		Dscc1
Phf23		Dennd6b
Fus		Nup210
Rtn4r		Bdnf
Nek6		Zbtb24
Cys1		Acat3
Izumo4		Myl1
Igfbp7		Exoc4
Rab26		Zfp26
Cap2		Tefm
Hmx3		Plac9b
Cnnm3		Fam98a
Rtn2		C5ar1
Odc1		Brd8
Gm16764		Lmnb1
Vegfb		Smim22
Gm26917		Trappc12
Gsk3a		Sema4b
6430548M08Rik		Mpi
Rp9		H2afv
Ssx2ip		Poc1b
Gm960		Ier5
Krtap17		Lrrc2
Hs3st6		Ypel1
Tmem189		Bmx
A030005K14Rik		Eln
Rab2a		Rbpms
Mypop		C1qb
Nudt9		Ms4a6b
AC125444.1		Slc2a1
Card19		Aspn
A830010M20Rik		Gga2
Ltb4r1		Csdc2
Mrps15		Art5
Zdhhc2		Kcnh2
Klhl35		Bckdk
Arpc5l		Ap3s2
Thap8		Slc39a14
Dctpp1		Lrfn4
Fbl		Chid1
Babam2		Dcaf15
Gjd3		Zfp580
Ccnd3		Eme1
Tbr1		Gpnmb
Amer2		Cacna1c
Unc119		Echdc2
Tmem98		Carmil3
Eva1b		Stil
Stbd1		Cpt1a
Tmem192		Nav1
AC154454.1		Rexo1
Grb2		Dtnb
Lrfn1		Cd53
Crct1		Trafd1
Basp1		Dmkn
Nr2f6		Clasp1
Gm37136		Cachd1
Dcun1d5		Stfa2l1
Gm4799		Pgpep1
Acvr2b		Hnrnpd
Gm44957		Cenpb
Srarp		Il10ra
A930035D04Rik		Dio2
St7		Ccl3
Gadd45a		Lims2
Fezf2		Clec12a
Hdgf		Pgap3
Scarna2		Ilkap
Gm28529		Marco
Mir3960		Spint2
Zbtb12		Arid1a
2410017I17Rik		Gata4
2310014F06Rik		Rarres2
Pkd1		Arhgap35
Kcnip2		Serping1
Gm45051		Atf3
Gm9806		Acot13
Acot5		Tapbp
Gm15918		Atn1
Kdf1		Crispld2
Gm11687		Npb
Rnaseh2c		Rinl
Det1		Hdac6
Cdc14b		Hey1
4931440P22Rik		Fibin
Gm45364		Irf2bp2
Irx4		Eppk1
Ppp1r14c		Ide
Rarres1		Fmo1
Rab4b		Rec114
3110021N24Rik		Ssbp3
Gm16049		Gm8797
Gm8098		C1qtnf9
Phox2a		Pkp2
Rps2		Zfyve16
Gm12366		Anapc7
Gm20512		Pot1a
Gm16437		Sat2
Gm5786		Arhgdib
Eed		Alg3
Gm9888		Exoc7
Ndufs3		Eif3f
Plin1		Pafah1b3
Gm12818		Apex2
Crlf2		Zfp59
Slc30a2		Serpinb1a
Arhgap22		Tmem44
Wdr34		Ccr1
Klhl15		Rprd1a
AC153366.1		Iqsec3
Klhl25		Gsg1l
Tsg101		Slc25a4
Ube2i		Nppc
Gli3		Fbxl17
Gm40983		Dnase1l2
1700020L24Rik		Adamts4
Mapk1		Jund
Pate2		Chd7
Mogs		Ms4a4c
Ubp1		Mki67
Tmem55b		Cthrc1
Tlx2		Lig1
Cox4i1		Gm49394
Pde6d		Pkdcc
D730045B01Rik		Ifi205
Nnat		Lpar6
Mrpl23		Pde6a
Ssbp4		Acss3
Irf2bp2		Ppp6r3
Gpr25		Rftn1
Neurog2		Nbeal1
Zfp703		Pth1r
Tceal6		Msantd4
Gm45580		Pdgfc
Psmg1		Cd27
Hmox2		Col26a1
Tmpo		Unc50
Gm45713		Ptk7
Mpped1		Zfyve21
Gm9812		Prrc2a
Hibadh		Plce1
Slc50a1		Cadm4
Ccdc136		Maf1
2510046G10Rik		Gpr39
Nucks1		Gm14327
Erf		Uchl1
Nt5c3		Scn3b
Hook1		Clec4a2
Marveld2		Slc39a8
Cnep1r1		Get4
Nsmce4a		Afap1
Arpc2		Otoa
Fra10ac1		Cpt2
Vegfa		Tmem126a
Ybx3		Khdrbs1
4933429H19Rik		Fmo2
A530095I07Rik		Cnot4
4930426D05Rik		Irs2
Gm43573		Ip6k3
AC122317.2		Bex3
Rnaset2a		Tmcc3
B3gat1		Map2k6
Zfp91		Speg
Gm7332		Cacnb2
Cox11		Zer1
B230322F03Rik		Lpl
Ankrd28		Ankrd9
Rgs7		Nkiras1
Mlf2		Thap2
Fam120a		Tmpo
Siva1		Arhgef17
Prrx2		Ifit1
Ppp2r3d		Eef2
Gm27502		Ptprb
Pdlim4		Tcf19
Cutc		Cbr3
Id3		Rasd2
Txndc9		Nav2
Igfbp3		Prrc2b
Plekha3		Nlrx1
Atp5j		Tob2
Nkx2		Dusp16
Gm9910		Mvb12b
Gm14523		Prn
Vamp4		Prune1
Gm27040		Elmo1
Tm6sf1		Hace1
Gm26536		Extl3
Runx2os1		Plpp2
Hscb		Dyrk1a
Dusp22		Wfdc18
Ube2h		Zfp583
Isoc1		Tbx20
Nog		Hipk3
Wbp1		Abcd2
Gm14121		Zfp688
En1		Cox8b
Kiss1		Hnrnpl
Slc39a13		Rab24
Hnrnpk		Yae1d1
Htra4		Pcgf2
Mnx1		Pepd
Adprhl2		Mitd1
Gm13256		Rnf38
Ddrgk1		Zfp672
Nrep		Lgals4
Ablim1		Rpa1
A830092H15Rik		Ttf1
Hdac3		Cetn4
Gxylt1		Ing1
Sike1		Flvcr2
Hacd1		Tmem203
Thra		Sertad1
Cbr3		Mpnd
Srsf2		Cp
Pex10		Pmm2
Jmy		Nuak1
Ppp1r35		Tmem245
Esrra		Scap
Ints11		Prkcg
Qdpr		Phldb2
A030014E15Rik		Ptprr
Gm37847		Mrps18a
Gm31748		Ptprk
Frat2		Erfe
Gnaq		Fanci
AC151971.4		Llgl2
Rpl35		Acyp2
Terc		BC031181
Mef2a		Mboat7
D030046N08Rik		Nrbp2
4930597O21Rik		Bcl2a1b
Sox3		Gm14403
Bloc1s2		Fcer1g
Preb		Tnrc18
Bag2		Lingo3
Fads2		Hspb1
Msto1		Macrod1
Ipmk		Swt1
Rcan1		Bora
Smurf1		Pnpla7
Vdac1		Mpped2
Arl8a		Fcna
Crls1		Cys1
Clptm1l		Nhej1
Sft2d1		Msx1
Tmem170b		Faf1
Hoxb3os		Micu2
Trnau1ap		Lmo7
Gm5067		Golga4
Lemd2		Pbx1
Psmb8		Gm9949
Paqr3		Ubc
Inafm1		Meox1
Emc8		Cenpv
Srcap		Adat2
Sh3rf1		Ctps2
A230005M16Rik		Abcg4
Sh3gl3		Sppl3
Aldoa		Gm28557
Ankrd49		Ubb
Pcsk1n		Erbb2
Gm26533		Ly6a
Rab4a		1110051M20Rik
Gm10420		Ifitm1
Gm39157		Frat1
Gm26711		Per3
Cbln1		Knstrn
Eid1		Nek6
Gmeb1		Evi2a
Kcna7		Zfand5
Suv39h2		Pipox
Anxa5		Zfp36
A230020J21Rik		Pgf
Cited1		Adamts19
Gm20109		Ifit2
Pgls		Zmym3
Mast2		Afmid
Rundc3b		Katnbl1
Zswim6		Pold1
Sec63		Ppp1r16a
Nudc		Nme4
Kctd6		Cand2
Pmvk		Acan
Shox2		Zfp236
Slc35a2		Ankle1
Emid1		Gm9844
Foxc1		Tmem248
Tirap		Dact3
Rcor2		Pelp1
Gm13594		Ky
Btf3l4		Ndufaf4
Lin7b		Fscn1
Ethe1		Crat
Hpf1		Bag6
Galr3		Tagln
Gm20458		Gga1
Csnk1g2		Ugp2
Nudt6		Mid1
Gm5921		Fam89b
Panx2		Glt8d1
Ccna1		Ppp1r14c
Lor		Chn1
Gm16286		Naa15
Gm44428		Gnb1l
Gm4419		Kcnq1
Fam92a		Pgrmc2
Hnrnpl		Cdkn2c
Ppcs		Tmem131l
Hoxb3		Csf2ra
Pde8b		Hnrnph3
Ube2k		Mcts2
Zfp422		R3hdm4
Etfa		Mterf2
Ppp1ca		Pltp
Adra1d		C1qtnf6
H1fx		Ephb4
Gal3st1		Rtn4
5031425E22Rik		Stk11ip
Gm7276		Hdac5
Neurl1b		Jarid2
Gm5812		Gm44502
Cited4		Cycs
Gipc1		Rab33a
Dleu7		Ung
Cpe		Nt5c2
Htatsf1		Dalrd3
Nudt3		Natd1
Cited2		Arid1b
Rnf115		Abcc9
Hopx		P3h4
H2		Adamts6
Hecw2		Gm20521
AC122428.3		Gsta3
Hnrnpul1		Ror2
Tm2d2		Lmod3
Psip1		Fdft1
Cyp2r1		4930579G24Rik
Tmem127		Dnttip1
Ei24		Cnot2
Faim		Cdc42ep3
Actr3b		Ephb1
Tmem42		Strn
Gm21989		Tmem41a
D17Wsu92e		Cdk5rap2
E2f6		Runx1
Kctd2		Klhl41
Pdcd4		Tuba1a
Becn1		Ctsk
Sec24d		Ctdsp1
Pxmp2		Alas2
Zswim5		Elmod1
H2afy		Pqlc3
Xkr7		Ncam1
Oaz2		Ak4
Usf1		Aoc3
Slc16a11		Xirp1
Fam168b		Tet2
Slc25a33		Gnl3
Usp2		Ap1s2
Nans		Kcng2
Fam50b		Bicra
AC161180.1		Igtp
Csrp1		Cbx8
Bag1		Shb
Kcnk2		Fbln2
Gm29735		Creb5
Tmem260		Hic2
Fzd9		Cblb
Ica1		Ddit4l
Zc3h6		Pfkl
Dexi		Phc1
Pdgfa		Aak1
Gm43592		1700123O20Rik
Epb41l4b		Cd48
Ntn5		Lyve1
Efcc1		44813
Hoxd9		Clcn4
Rragc		P4ha2
Tmem70		Ppp2r3d
Snta1		Ncs1
Gm15546		Zfp82
AC117769.4		Mgat4b
Arhgap9		Sh3pxd2b
Hist2h3c1		Pcca
Snx21		Acbd3
Gm12905		Fitm2
AC166358.2		Rgs5
B230377A18Rik		Cacna2d2
2810002D19Rik		Togaram2
Dhrs11		Rbp1
Foxe3		Slc25a23
Gm7544		A430005L14Rik
Coprs		Pla1a
Hdac2		Ube2w
Pdpk1		Cpsf1
Adgrb1		Pank1
Runx2		Cap2
Otud5		Actr6
Sin3b		Pi4kb
Gpr27		Sipa1l2
Kif1c		Atat1
Spryd7		Rapsn
Tmem11		Kdelr3
Glrx3		Gnb2
Efna2		Fez1
Cln6		Atp13a2
Mpnd		Cldn15
Tmem106c		Plek
Dynll1		Lsm1
Gng12		Angptl7
Gm5522		Gm9780
Gm43566		Cdh20
Hras		Zbed5
St6galnac6		Six4
Marchf5		Ldlrad4
Peg12		Dusp27
Cckbr		Actn2
Kcnj6		Vps26c
Nhlrc1		Ankrd49
Grasp		Scx
Sdccag3		Cep63
Rnf19b		Cep152
Gm10499		Lpcat1
Sox17		Wtip
Gsc2		Dcaf4
Nsd1		Timp1
Tmx4		Chic2
Gm22567		Acacb
Gm20208		Magix
Gm13238		Tubgcp4
Phf2os1		Iqsec1
Gm28417		Pdlim2
Gm45444		Cdca8
AC102554.1		Calcrl
A930002H24Rik		Ap2a2
Fgf16		Slc31a1
E2f1		Erlec1
Dbndd2		Dmap1
Fam98c		Acbd6
Gm6217		Bcl11a
Ak2		Mpc2
Exosc8		Trim25
Rnaset2b		Zfpm2
Arhgdia		Cdh2
Rbm45		Gaa
Prph		Mb
Tmem235		Ncapd2
Epop		Btg3
Dusp2		Trrap
Scn1b		Rnasel
Susd3		Pdzrn4
Mpv17l2		Coa6
AC153890.1		Uhrf1
Vax1		St5
Ndfip1		Snhg11
Fam174a		Prkn
Gpr12		Kcnip2
Fam212b		Slc26a10
Arhgap39		Ddx56
Ttc9		Lck
Jmjd6		Dnajc24
Fam181b		Gstp2
AC164424.2		Ncaph
A430027H14Rik		Wnt5a
H2afj		Usmg5
Gm45095		Thra
Clpp		Ipo9
Tbc1d25		Kif3a
Btg3		Plcd3
Fn1		Dsg2
Ppia		Pcdhga12
Sarnp		Mrpl1
Upf3a		Abhd17a
Siah1a		Vsnl1
Casd1		Anapc1
Gm38287		Josd1
Nrsn1		Nfia
Adat3		Traf2
Vmac		Osr1
Tead1		Asb15
Ffar4		Dnajc11
Gm20684		Emp3
Metrnl		Sbno2
Vcpkmt		Msr1
2310061I04Rik		Ythdc2
Srd5a3		Npr3
Rin3		Trabd2b
Zfp346		Tmem116
Mt2		Tom1l2
Slc44a1		Dok5
Npas1		Slc38a10
Spsb3		Zbtb2
Ier5l		Adi1
1700065D16Rik		Smpd4
AC093043.1		Ppp1r3f
Pigv		Trp53bp2
Dapk2		Tnfrsf9
Gm10125		Osmr
0610009L18Rik		Unk
Gm16599		Cyp4f16
Rpl34		Srsf5
Rnf39		Ftcd
Tfeb		Tsc22d2
Rasgef1c		Ublcp1
Gadd45g		Lfng
Pmpca		Pigu
Egr4		Kif26a
Jag2		Chaf1a
Gm10837		Sh3bp4
Dgcr6		Clec3b
Gm15820		Cd300c2
Sds		Gng13
Dnajc21		Rspry1
Fam126a		Marcksl1
6430628N08Rik		Tedc1
Cmas		Cavin4
Tbc1d10a		Apeh
Gm7199		Camk2n1
Bin1		Hand2
Maf1		Cdt1
Hoxc8		Agrp
Rps24		Man2a2
Tmem238		Slurp1
2510039O18Rik		Slc10a6
Acad9		Nrap
Gm45102		Tank
Ubl7		Golgb1
Tmem150a		Ifi44
Prr5		Fmnl3
Gm11613		Bcl2a1d
Socs2		Astn2
Hrasls		Mical1
AC164433.2		Ppp1r9a
1700034H15Rik		Gnas
Fam96b		Pid1
Gm28040		Acot2
Gm42501		Rps6kb2
Porcn		Sod2
Spag4		Lca5l
Olfm2		Pik3r4
Fkbp1b		Galnt15
Ttc6		Ddb1
A330041J22Rik		Dusp8
Gm42699		Pole
Tsc22d1		Sox11
Gas2l1		Foxj3
Gt(ROSA)26Sor		Kars
Gm18755		Bcl6b
Gm9767		Lman2l
Timm50		Tgfbr3
Artn		Cybc1
Foxb2		Ssh3
Dynlrb1		Cd84
Usf2		Rnase4
Gm10645		Mcm5
Eya2		Xrcc1
P3h4		Cnot1
Zfp513		Slc12a8
Deaf1		Crtam
Rps19		Trf
Fgf8		Zbed3
Bri3		Rbm44
Dennd5a		Nrde2
Barx1		Nrtn
Tfpt		Gm49395
Smox		Ppp6r1
Foxa2		Lsm3
Gm15039		Lox
1700097N02Rik		Dhx35
4930524J08Rik		Tle2
Cdkn2d		Mbp
Coro1b		Gm9803
Pura		Rad54b
Wipi1		Nudt18
Camk2n2		Manba
Ube2g2		Pak3
Tmem164		Tmem42
Pdf		Mocs2
Tmem150b		Tmem29
B4galt2		Gls2
Psmd7		Fam221a
Sac3d1		Atg7
Nckap5los		Kif22
Gm14117		Tox3
Ctxn1		Chchd1
Znrf2		Acad12
Tmem9b		Kdm2a
Plpp5		Gm10401
Ppp1r14a		Irx2
Gm9959		Tgif2
Wnt5b		Gli3
Maf		Prex1
Fance		Chd3
Tmem158		Dgkz
Marcksl1		Tbc1d17
Foxk2		Pigf
Gorasp2		Fzd5
St3gal2		Osbpl3
Papola		Fancd2
Pth2		Hhat
Gng3		Chchd3
Atp8a1		Zfp597
Kcnip3		Il34
Gm10232		Rgs7
Gimap1		Serpinf1
Abhd11		Nemp2
Mtx1		Tmem18
Spata6		Dnah6
Rtl10		Slc22a5
4833418N17Rik		Tmem74b
Mppe1		Ucp3
Tmem221		Lrrn4cl
Ebf4		Cacna1h
Ccdc84		Ctbp1
Gm35161		Cnot11
2610307P16Rik		Lrrc25
Syce3		Dmwd
1700016K19Rik		Chchd7
2410022M11Rik		Icmt
Fastk		Adcy5
Ran		Ttyh2
Arpp19		Rimkla
Ddx43		Gprasp1
Kctd15		Lamtor3
1700016H13Rik		Ifitm6
Ech1		Cmtm5
Gm11542		F2rl3
Sos2		Hrasls
Hrk		Zfp54
Gm11614		AA467197
Slc30a3		Myrf
Stk19		Pnisr
Camsap1		Plekhg5
E130309D02Rik		Ube2h
Shb		Mrpl15
Hgh1		Tmem94
Bex1		Etfrf1
Scand1		Cd300lb
Gm5784		Plppr2
Sh2d4b		Ip6k1
Qk		Pam16
Ctdspl		Arl13b
Stambp		Slc25a12
Mlycd
Txnrd2
Zfand2b
Coq2
Gm20532
Cdc42ep5
Lyar
Rax
E330009J07Rik
Efna3
Serp2
Pantr1
Pgp
Cbln2
Crim1
Sec61a2
Bloc1s4
AC061963.1
Spata5l1
Gm16464
Plvap
Hmg20b
Pon2
Bub3
Cd320
Sh3d21
Etf1
Efhd2
Abhd17c
Hdac1
Nt5m
Lrrc24
D130020L05Rik
Lrrc10b
Snx7
Atp5a1
Gm15688
Pgk1
Gm5131
Jtb
Acbd6
Ccdc142
Fam241b
Gm5602
Zfp629
Btbd6
Tmed2
Msc
Tcea2
Hagh
Vdac2
Gm15334
Rap1a
Gm15893
Micu2
Nisch
Mrgbp
Gm10653
Ltb
Plekhj1
F930015N05Rik
Fancf
Selenof
Rbfa
Pex7
Ppp1cb
AC117245.1
Il17rd
Emc6
Spata2
Slc35b2
Tmem120b
H3f3a
Anp32e
AC153524.1
Neurl4
Vwc2
Rabac1
Slc22a17
Cdc42bpg
Ncoa7
Tusc3
Tmem120a
Rmnd5a
Foxn3
Pdp1
Wnt2
Hoxd11
Hist2h2ab
4930527J03Rik
Irak1
Ccsap
Rfxap
Gm9833
Gm9748
Ptms
Jund
4933408J17Rik
Fam204a
Sorcs2
Cdkn2c
Gm7417
Smco4
Socs1
Foxj3
Cadps
Srsf6
Esyt2
Ip6k1
Prss50
Gm28536
Pfdn4
6330403L08Rik
Gm45371
Ctnnd2
Gm11837
Gm35065
Tmem147
Bloc1s5
H1f0
Henmt1
Opn3
Dok6
Dynlt1f
Pawr
Fam216a
Vps37b
Gm28731
Gm13429
Copz2
Polr1d
Pom121
Kctd5
Hoxd3os1
Asph
Sccpdh
D130058E05Rik
Plpp1
Evl
A730035I17Rik
Ski
Cars2
Pan3
Fbxw4
AC117245.4
AC122379.1
Rnf166
Klhdc2
Cdkn1c
Klf1
1700034P13Rik
BC022687
Rgs10
Otud3
Tmem74b
Mettl24
Manf
Siah1b
Clta
Gm40881
Nenf
Foxd2
Naxd
Syt6
Kcnk12
Snrpb
Tmem160
Rab24
Acot3
Htra1
Cdk18
2210011C24Rik
Zfp335os
1700018A14Rik
Alyref2
Gm6934
Ccdc85c
Bean1
Csnk1a1
Gm27253
Map1lc3a
Ptf1a
Fbxl5
Rab3il1
Emc10
Gm18190
Lsr
Arx
Tmem41a
Gtf2h2
Gm11847
Prrt2
Hnrnpa3
Zgpat
Heca
Capza2
Gm22238
Gm13241
Hoxc13
Chst14
Purg
Slc36a1
Ube2e3
Frmd5
Txnrd1
Dlk2
Arhgef26
Nkx6
Sumf1
Gm10685
Gm10399
1700020G03Rik
Gm46212
A030005L19Rik
Rp2
Hebp2
Gabbr1
Cgrrf1
Lrrc3b
4933440N22Rik
Ppp4r2
Xpa
Tifa
Spc24
Espn
Gpx7
Ostc
Cdr2
AC161180.2
Ssbp1
Clec3b
Gm9847
Ctsz
Bcas2
Hoxb9
Nkain1
Flot2
Ptbp3
Rab3ip
Tspan17
Rtca
Dnpep
Gm43034
Scamp3
Tmem196
Ssr2
Trir
4930500M09Rik
Nxph3
Bend7
Lgals3
Gm8093
Htr6
Hoxb7
Slc25a1
Ubl3
Irx1
Rell2
Fnta
Gpn2
Gm12922
Atp6v1f
Usp12
Med25
Elf2
Dusp5
A730098A19Rik
Rab40b
Rhbdl1
Ttc36
Nfkbib
Borcs6
Krt10
Aktip
Efr3a
Fbxo4
G630030J09Rik
0610010K14Rik
Eml4
Ctage5
Stmn4
Fndc4
Qtrt1
Ccnl2
Gm16253
Hccs
Gm21956
Lrrc75a
Shisa5
Luc7l3
Lrrc14
P4htm
Dusp15
Yjefn3
4930426I24Rik
Smurf2
Ptx3
Timm8a1
Ppp3cc
Ankra2
Kcnc3
Prr7
Irf5
Man1a
Bbc3
Ost4
Ramp1
Kansl1l
Mettl9
Mrpl48
Mrfap1
Mtf2
Tex30
Tmem191c
Mir155hg
Hsd11b2
Traf3ip1
C1qtnf4
Pi16
Gm15202
Gprc5b
Morn4
B430218F22Rik
Prr3
Gm44866
Anp32b
Kcnk1
Cic
Spr
Osbpl10
Ankrd11
Endod1
Armc10
Glp1r
Zfp768
Pou4f1
8430432A02Rik
Nrbp2
Lrrc59
Hpca
Phf2
2900079G21Rik
4933431K14Rik
Rfx5
Cep97
Rem2
Pou2f2
Ntsr2
Letm2
Nsmf
Snrpa1
Tmem185a
Gm9934
Gm3558
Ppp1r12b
Pbx1
Ikbip
Grin2d
Srm
Nsun2
Lgi2
Adora2b
Zfp36l1
Gm10620
Nfkbil1
Wwc1
Msrb1
Bcl2l10
E130311K13Rik
Gm26776
Lipt2
B4galt1
Stard4
Gm17324
Dctn3
Gm26558
Dyrk1b
Cep68
Zc3h8
Mapkapk3
A230087F16Rik
Dyrk2
Appbp2os
5930403N24Rik
Smim19
Gm9780
Podxl2
Wtap
Tgfbrap1
Gm12821
Zfp963
4930439D14Rik
AC140930.3
Golgb1
Sdsl
Mlx
Strn3
Pink1
Htra2
Gm20548
A930032L01Rik
4930526A20Rik
Psmd11
Sox8
Epdr1
Scrt2
Tmem230
Cnot6
Taf11
Alad
Atf5
Lypla2
Ccdc74a
Tk2
Alkal2
Tusc2
1700051O22Rik
Slc37a3
AC116713.1
2810025M15Rik
Mapk12
Pkp2
Dusp1
Arhgef25
Eri3
Wrap73
Lsm14b
Proca1
Auh
Mecp2
Peli3
Cdkn2aipnl
D030056L22Rik
Ccnh
Mtarc1
Cox5b
Trafd1
Sucla2
Tor2a
Hnrnpab
Ooep
Rcc1l
H3f3aos
Rhod
Gm10642
Ttc14
C1ql2
E130307A14Rik
4933406I18Rik
Gm27454
Hyi
Kti12
Fbxw2
Kmt5b
Brwd1
Banp
Susd6
Get4
Arrdc2
Gm10382
Mblac1
Lpcat4
Antxr1
Tead2
Ccdc177
Kif1bp
Timmdc1
D630002J18Rik
Snrnp40
Hoxa9
Bex4
Stub1
Chml
Pdgfb
Apaf1
Pax1
Gm14424
Ttc39b
Specc1
Lemd3
C1galt1
Krt72
Psmg4
Kcnk15
Ppm1g
Pstpip1
Trim33
9530036O11Rik
Gm45417
Mmadhc
Lrrfip2
Btbd2
Tinagl1
Usp48
Gm13001
C1ql4
Ubtf
Xbp1
Hoxa11
2010300C02Rik
Mbp
1810010H24Rik
Rem1
Dgat2
Insm2
Ltk
Cdkl3
Usp21
Prpsap2
Rmdn2
AC115037.1
AC158990.1
Slc30a1
Gm13620
Mrpl16
Gm20522
Ss18l2
C1qc
Gm9870
6330562C20Rik
P4ha3
Tbc1d24
Pnrc1
N4bp2os
Cept1
Jagn1
1700064M15Rik
Ikzf1
Krtap5
Onecut3
Sh3rf3
Btbd19
Eef1a2
Ier3ip1
Tarbp2
Kcna3
Gm9207
AC138214.1
Pou6f1
Dusp28
Knstrn
Ppp1r18os
0610039K10Rik
Gtf2e2
Mapk15
Homer2
Dmrt3
Dhrs13os
Pet117
Rps19bp1
Zfp618
Pithd1
Ispd
Nle1
Slc25a38
Tmed10
Josd2
Pigx
