# Supplementary material for: RNA‐Binding Protein Hnrnpa1 Triggers Daughter Cardiomyocyte Formation by Promoting Cardiomyocyte Dedifferentiation and Cell Cycle Activity in a Post‐Transcriptional Manner
Source: Adv Sci (Weinh). 2024 Nov 19;12(2):2402371. doi: 10.1002/advs.202402371 (PMC11727271; doi:10.1002/advs.202402371)
Supplement: Supplementary file 8 — Supplemental Table 5 [file ADVS-12-2402371-s008.xlsx]

## Sheet: Sheet1
Proteins uniquely identified in the Adv-Flag-GFP group; Proteins uniquely identified in the Adv-Flag-Mettl3-S group； Proteins identified in both the Adv-Flag-GFP and Adv-Flag-Mettl3-S groups
Protein_ID	Protein.Name	GeneName	Peptides_Adv-Flag-GFP	Peptides_Adv-Flag-Mettl3-S	Razor_Unique_Peptides_Adv-Flag-GFP	Razor_Unique_Peptides_Adv-Flag-Mettl3-S	Unique_Peptides_Adv-Flag-GFP	Unique_Peptides_Adv-Flag-Mettl3-S	Sequence_coverage (%)	Mol Weight [kDa]	Q.value	Score	Intensity_Adv-Flag-GFP	Intensity_Adv-Flag-Mettl3-S
P01837	Immunoglobulin kappa constant	Igkc	2	0	2	0	2	0	23.4	11.934	0	12.328	5871000	0
Q9Z0P4	Paralemmin-1	Palm	1	0	1	0	1	0	4.2	41.614	0	9.1413	1831800	0
P63101	14-3-3 protein zeta/delta	Ywhaz	1	0	1	0	1	0	15.9	27.771	0	7.901	42886667	0
Q9CPN8	Insulin-like growth factor 2 mRNA-binding protein 3	Igf2bp3	2	0	2	0	1	0	4	63.574	0	4.8808	5026600	0
O54724	Caveolae-associated protein 1	Cavin1	1	0	1	0	1	0	4.6	43.953	0	4.7647	956550	0
P18760	Cofilin-1	Cfl1	1	0	1	0	1	0	15.7	18.559	0.0019531	4.6285	8256333	0
P15116	Cadherin-2	Cdh2	1	0	1	0	1	0	2	99.795	0	4.5219	6135600	0
Q8VDD8	WASH complex subunit 1	Washc1	2	0	2	0	2	0	5.3	51.658	0	4.2472	3397500	0
Q8R3C0	Mini-chromosome maintenance complex-binding protein	Mcmbp	2	0	2	0	2	0	3.6	72.89	0	3.3356	5514700	0
Q6A028	Switch-associated protein 70	Swap70	2	0	2	0	2	0	3.2	68.995	0	2.6625	2509500	0
P35700	Peroxiredoxin-1	Prdx1	1	0	1	0	1	0	9	22.176	0.0093573	2.0447	13660600	0
Q8BK67	Protein RCC2	Rcc2	1	0	1	0	1	0	3.3	55.983	0.0082648	1.7017	5823967	0
Q8C0E3	E3 ubiquitin-protein ligase TRIM47	Trim47	1	0	1	0	1	0	2	69.912	0.0022624	1.3731	1897900	0
Q61753	D-3-phosphoglycerate dehydrogenase	Phgdh	1	0	1	0	1	0	2.8	56.585	0.0022523	1.3659	1476900	0
P01868	Ig gamma-1 chain C region secreted form	Ighg1	1	0	1	0	1	0	3.7	35.704	0.004415	1.2522	3465200	0
Q99PG4	Regulator of G-protein signaling 18	Rgs18	1	0	1	0	1	0	3.4	27.61	0.0082816	1.19276	1450300	0
Q6P9R1	ATP-dependent RNA helicase DDX51	Ddx51	0	17	0	17	0	17	27.4	70.367	0	119.37	0	144610000
Q8C3P7	N6-adenosine-methyltransferase subunit METTL3	Mettl3	0	15	0	15	0	15	19.7	64.615	0	70.35	0	455810000
E9Q8D0	DnaJ homolog subfamily C member 21	Dnajc21	0	7	0	7	0	7	16.1	61.734	0	67.31	0	31739000
Q9ER69	Pre-mRNA-splicing regulator WTAP	Wtap	0	6	0	6	0	6	17.3	44.176	0	55.293	0	86163333
P16546	Spectrin alpha chain, non-erythrocytic 1	Sptan1	0	7	0	7	0	7	2.7	284.59	0	43.77	0	16357000
Q9QUR6	Prolyl endopeptidase	Prep	0	10	0	10	0	10	16.3	80.751	0	34.38	0	387320000
Q9ESX5	H/ACA ribonucleoprotein complex subunit DKC1	Dkc1	0	4	0	4	0	4	5.6	57.401	0	34.05	0	15307000
P17182	Alpha-enolase	Eno1	0	3	0	3	0	3	6.4	47.14	0	31.57	0	11824000
Q8K4B0	Metastasis-associated protein MTA1	Mta1	0	9	0	8	0	8	14.3	80.797	0	31.3	0	27344000
Q9CY58	SERPINE1 mRNA-binding protein 1	Serbp1	0	5	0	5	0	5	9.3	44.714	0	27.65	0	29655000
P50462	Cysteine and glycine-rich protein 3	Csrp3	0	6	0	6	0	6	43.7	20.895	0	27.63	0	791916667
P26041	Moesin	Msn	0	21	0	21	0	21	18.9	67.766	0	27.14	0	263010000
Q8VH51	RNA-binding protein 39	Rbm39	0	4	0	4	0	4	6.7	59.406	0	26.91	0	26818000
Q9JLV1	BAG family molecular chaperone regulator 3	Bag3	0	7	0	7	0	7	13.2	61.859	0	20.88	0	17333000
O88559	Menin	Men1	0	6	0	6	0	6	9.2	67.5	0	15.16	0	29666000
Q91VM5	RNA binding motif protein, X-linked-like-1	Rbmxl1	0	2	0	2	0	2	4.2	42.161	0	13.526	0	6939700
A2AIV2	Protein virilizer homolog	Virma	0	2	0	2	0	2	1.2	201.44	0	13.16	0	32612000
O88487	Cytoplasmic dynein 1 intermediate chain 2	Dync1i2	0	5	0	5	0	5	9.1	68.393	0	11.89	0	27129000
Q9DBC7	cAMP-dependent protein kinase type I-alpha regulatory subunit	Prkar1a	0	7	0	7	0	7	19.3	43.185	0	11.29	0	191043333
Q8R4U7	Leucine zipper protein 1	Luzp1	0	4	0	4	0	4	3.6	119.31	0	10.31	0	11424000
Q3THK7	GMP synthase [glutamine-hydrolyzing]	Gmps	0	7	0	7	0	7	8.8	76.723	0	9.42	0	28665000
Q91XU0	ATPase WRNIP1	Wrnip1	0	3	0	3	0	3	5.5	71.793	0	9.0756	0	8501400
Q05512	Serine/threonine-protein kinase MARK2	Mark2	0	7	0	7	0	7	11.1	86.305	0	8.19	0	24666000
Q9CWK8	Sorting nexin-2	Snx2	0	2	0	2	0	2	2.5	58.47	0	7.35	0	3561200
P99024	Tubulin beta-5 chain	Tubb5	0	2	0	2	0	1	4.1	49.67	0	6.3	0	11513000
Q6P2L6	Histone-lysine N-methyltransferase NSD3	Nsd3	0	4	0	4	0	4	4.5	161	0	4.28	0	13498000
P10126	Elongation factor 1-alpha 1	Eef1a1	0	2	0	2	0	2	5.6	50.113	0	4.25	0	21632000
Q921U8	Smoothelin	Smtn	0	3	0	3	0	3	2.4	100.29	0	3.52	0	7308100
Q80XB4	Nebulin-related-anchoring protein	Nrap	0	1	0	1	0	1	1.5	195.75	0.0017182	3.2646	0	6548000
Q8BG80	F-box only protein 46	Fbxo46	0	2	0	2	0	2	3.4	65.293	0	3.1	0	5669300
Q8K310	Matrin-3	Matr3	0	2	0	2	0	2	3.2	94.629	0	2.9751	0	2987800
Q3UIK4	N6-adenosine-methyltransferase non-catalytic subunit	Mettl14	0	1	0	1	0	1	2.4	52.122	0	2.88	0	3151100
Q8VE97	Serine/arginine-rich splicing factor 4	Srsf4	0	2	0	2	0	1	2.7	55.979	0	2.73	0	26417000
Q8R080	G2 and S phase-expressed protein 1	Gtse1	0	2	0	2	0	2	3.6	78.751	0	2.5475	0	600700
Q9WV32	Actin-related protein 2/3 complex subunit 1B	Arpc1b	0	1	0	1	0	1	3.3	41.063	0	2.28	0	4631000
Q9JKB3	Y-box-binding protein 3	Ybx3	0	2	0	1	0	1	7.1	38.813	0	2.2	0	2600100
P70459	ETS domain-containing transcription factor ERF	Erf	0	2	0	2	0	2	4.1	59.05	0	2.18	0	5623300
P61161	Actin-related protein 2	Actr2	0	1	0	1	0	1	2.5	44.76	0	1.92	0	1447700
Q9JHJ0	Tropomodulin-3	Tmod3	0	2	0	2	0	2	2.7	39.502	0	1.45	0	8662700
Q8R2V2	Intermediate filament family orphan 2	Iffo2	0	2	0	2	0	2	3.2	56.993	0	1.42	0	4115800
Q8K124	Pleckstrin homology domain-containing family O member 2	Plekho2	0	2	0	2	0	2	2.4	53.872	0	1.341	0	4352600
P31266	Recombining binding protein suppressor of hairless	Rbpj	0	1	0	1	0	1	1.1	58.537	0.00764328	0.98	0	5481800
E9Q401	Ryanodine receptor 2	Ryr2	116	113	116	113	106	103	39.1	564.81	0	323.31	9159761905	7952380952
Q02566	Myosin-6	Myh6	72	78	72	78	24	26	61.2	223.56	0	323.31	4823065700	5528333300
P51667	Myosin regulatory light chain 2, ventricular/cardiac muscle isoform	Myl2	12	13	12	13	6	6	72.2	18.864	0	304.25	2597000000	5863000000
O70468	Myosin-binding protein C, cardiac-type	Mybpc3	18	22	18	22	17	20	39.3	140.63	0	295.58	592425400	735074200
Q9JJW5	Myozenin-2	Myoz2	14	12	14	12	13	11	53.7	29.761	0	275.46	15146133333	9814166667
P49813	Tropomodulin-1	Tmod1	17	17	17	17	15	15	63.2	40.466	0	236.41	4059900000	2553200000
Q9JI91	Alpha-actinin-2	Actn2	52	53	50	53	39	41	72.7	103.83	0	217.95	124000000000	76400000000
Q99JF8	PC4 and SFRS1-interacting protein	Psip1	4	20	4	20	4	20	32.2	59.696	0	206.51	75668000	439510000
Q8BWB1	Synaptopodin 2-like protein	Synpo2l	13	12	13	12	13	12	22.7	102.95	0	202.4	628336667	397183333
Q8VDN2	Sodium/potassium-transporting ATPase subunit alpha-1	Atp1a1	42	43	42	43	28	29	48.1	112.98	0	197.93	22555666667	23787333333
P56480	ATP synthase subunit beta, mitochondrial	Atp5f1b	22	21	22	21	19	19	60.5	56.3	0	180.66	196000000000	158000000000
Q61033	Lamina-associated polypeptide 2, isoforms alpha/zeta	Tmpo	14	22	14	22	8	14	43.4	75.167	0	122.07	108600000	482490000
Q9QXS1	Plectin	Plec	25	19	25	19	25	19	7.4	534.18	0	105.76	139090000	118120000
P45591	Cofilin-2	Cfl2	12	10	12	10	10	8	77.7	18.709	0	89.466	1529026667	917060000
Q80VI1	E3 ubiquitin-protein ligase TRIM56	Trim56	3	2	3	2	3	2	8.4	79.512	0	64.745	5541900	5003500
Q91VN6	Probable ATP-dependent RNA helicase DDX41	Ddx41	7	7	7	7	7	7	21.9	69.819	0	61.905	44473000	62528000
Q99JX7	Nuclear RNA export factor 1	Nxf1	16	9	16	9	16	9	36.6	70.299	0	59.158	189110000	47428000
P62960	Y-box-binding protein 1	Ybx1	2	3	2	3	1	2	23	35.73	0	57.692	11200000	9341500
Q61879	Myosin-10	Myh10	10	10	5	7	5	7	9.5	228.99	0	55.224	14594000	19465000
P52293	Importin subunit alpha-1	Kpna2	4	4	4	4	4	4	13.2	57.927	0	49.9	12567000	15708000
Q7TPR4	Alpha-actinin-1	Actn1	20	15	7	6	6	5	29.7	103.07	0	43.574	27375000	23195000
P58771	Tropomyosin alpha-1 chain	Tpm1	12	8	12	8	6	3	37	32.68	0	42.346	104080000	81152000
Q80SY5	Pre-mRNA-splicing factor 38B	Prpf38b	8	6	8	6	8	6	22.1	63.752	0	39.819	39564000	36800000
Q80X90	Filamin-B	Flnb	11	8	9	6	9	6	7.3	277.82	0	35.978	22518000	15070000
Q9QWT9	Kinesin-like protein KIFC1	Kifc1	10	8	10	8	10	8	22.1	74.152	0	34.894	25670000	34004000
Q3V1H1	Cytoskeleton-associated protein 2	Ckap2	11	10	11	10	11	10	22.7	74.028	0	34.543	33304000	45491000
Q6ZQL4	WD repeat-containing protein 43	Wdr43	3	12	3	12	3	12	17	75.38	0	33.894	12860000	66280000
O08529	Calpain-2 catalytic subunit	Capn2	3	5	3	5	3	5	13	79.871	0	31.503	15898000	13298000
Q5SVQ0	Histone acetyltransferase KAT7	Kat7	6	11	6	11	6	11	31.3	70.641	0	31.386	16748000	69948000
Q9QUJ7	Long-chain-fatty-acid--CoA ligase 4	Acsl4	3	3	3	3	3	3	6.9	79.076	0	29.855	8229200	8148600
P62984	Ubiquitin-ribosomal protein eL40 fusion protein	Uba52	3	1	3	1	3	1	26.6	14.728	0	24.677	39378000	14080000
Q68ED3	Terminal nucleotidyltransferase 4B	Tent4b	5	7	5	7	5	7	14.4	69.703	0	23.638	13392000	28625000
O88291	DBIRD complex subunit ZNF326	Znf326	5	6	5	6	5	6	15.9	65.225	0	22.775	15574000	37453000
Q8BQ30	Phostensin	Ppp1r18	10	7	10	7	10	7	28.5	65.629	0	20.512	53619000	40021000
Q60865	Caprin-1	Caprin1	4	5	4	5	4	5	9.1	78.168	0	19.064	27163000	41038000
Q8BJ05	Zinc finger CCCH domain-containing protein 14	Zc3h14	4	4	4	4	4	4	8	82.408	0	18.879	13112000	10404000
Q9CZD3	Glycine--tRNA ligase	Gars1	8	6	8	6	8	6	14.1	81.877	0	18.764	39954000	46178000
Q9QXK7	Cleavage and polyadenylation specificity factor subunit 3	Cpsf3	1	4	1	4	1	4	6.9	77.504	0	18.711	28257800	26694000
P97379	Ras GTPase-activating protein-binding protein 2	G3bp2	5	3	4	3	4	3	16.4	54.087	0	16.545	17758000	15412000
Q922K7	28S rRNA (cytosine-C(5))-methyltransferase	Nop2	2	2	2	2	2	2	3.7	86.751	0	13.827	5597100	8855100
B2RXS4	Plexin-B2	Plxnb2	2	4	2	4	2	4	2.4	206.23	0	13.55	1824000	7238000
Q91VR5	ATP-dependent RNA helicase DDX1	Ddx1	2	2	2	2	2	2	4.6	82.499	0	12.539	2921200	10019000
Q9ERG0	LIM domain and actin-binding protein 1	Lima1	2	8	2	8	2	8	11.6	84.059	0	12.244	5919500	14899000
P16858	Glyceraldehyde-3-phosphate dehydrogenase	Gapdh	3	2	3	2	3	2	13.8	35.81	0	12.178	10761000	6042500
Q9Z2D1	Myotubularin-related protein 2	Mtmr2	5	3	5	3	5	3	11.5	73.231	0	11.912	17390000	6670900
Q60760	Growth factor receptor-bound protein 10	Grb10	3	3	3	3	3	3	5.3	70.584	0	10.411	3272300	7976000
P12787	Cytochrome c oxidase subunit 5A, mitochondrial	Cox5a	1	5	1	5	1	5	39	16.101	0	10.268	16808667	84970000
Q08943	FACT complex subunit SSRP1	Ssrp1	5	4	5	4	5	4	9.9	80.859	0	9.5955	17672000	15024000
Q8C0T5	Signal-induced proliferation-associated 1-like protein 1	Sipa1l1	4	4	4	4	4	4	2.4	197.03	0	9.287	3286900	4460800
Q9D7I8	Protein FAM83D	Fam83d	2	3	2	3	2	3	5.6	64.324	0	8.9176	4709100	6696500
Q8C5D8	E3 SUMO-protein ligase PIAS2	Pias2	1	1	1	1	1	1	2.4	68.425	0	8.7945	4501800	3401400
Q80Y19	Rho GTPase-activating protein 11A	Arhgap11a	2	2	2	2	2	2	4	108.43	0	7.5905	5744700	3233800
Q5NCR9	Nuclear speckle splicing regulatory protein 1	Nsrp1	1	1	1	1	1	1	7.2	63.798	0	7.0994	2385400	2822300
Q569Z6	Thyroid hormone receptor-associated protein 3	Thrap3	4	4	4	4	4	4	6	108.18	0	6.8134	3370300	8336500
P08003	Protein disulfide-isomerase A4	Pdia4	2	3	2	3	2	3	5.6	71.982	0	6.2055	8562200	7092900
Q8CH72	E3 ubiquitin-protein ligase TRIM32	Trim32	3	1	3	1	3	1	6.6	72.057	0	6.0334	11190000	994020
Q6URW6	Myosin-14	Myh14	4	3	2	1	2	1	2.5	228.58	0	5.4243	24920000	17594000
P20357	Microtubule-associated protein 2	Map2	4	2	4	2	4	2	2.5	199.13	0	5.3884	9783100	6842800
Q9CXF4	TBC1 domain family member 15	Tbc1d15	1	1	1	1	1	1	2.1	76.526	0	5.2983	3892200	2940800
Q61576	Peptidyl-prolyl cis-trans isomerase FKBP10	Fkbp10	1	2	1	2	1	2	8.6	64.697	0	4.6904	3394600	5616700
Q3UDE2	Tubulin--tyrosine ligase-like protein 12	Ttll12	1	1	1	1	1	1	4.2	74.042	0	4.1317	3961500	2440800
O88342	WD repeat-containing protein 1	Wdr1	3	3	3	3	3	3	7.1	66.406	0	3.877	5274300	6385300
Q3TZX8	Polynucleotide 5'-hydroxyl-kinase NOL9	Nol9	1	2	1	2	1	2	3.1	80.839	0	3.6034	1152900	2325600
Q91YT7	YTH domain-containing family protein 2	Ythdf2	2	3	2	3	1	2	5.5	62.279	0	3.4494	6028300	5513400
Q62095	ATP-dependent RNA helicase DDX3Y	Ddx3y	2	1	2	1	2	1	32.4	73.427	0	3.447	10822000	6947600
Q8BFZ3	Beta-actin-like protein 2	Actbl2	5	4	2	1	2	1	17.3	42.004	0	3.3051	4211200	1814700
Q7TPW1	Nexilin	Nexn	1	2	1	2	1	2	3.1	72.107	0	2.8215	1597700	4411100
Q9QZM0	Ubiquilin-2	Ubqln2	2	1	2	1	2	1	5.2	67.35	0	2.7043	3442000	3592700
Q80U35	Rho guanine nucleotide exchange factor 17	Arhgef17	2	2	2	2	2	2	1.4	221.67	0	2.6865	2141600	1823200
Q9Z0E0	Neurochondrin	Ncdn	1	1	1	1	1	1	2.1	78.894	0	1.9865	1399700	1513600
P62242	Small ribosomal subunit protein eS8	Rps8	1	1	1	1	1	1	5.3	24.205	0.0023585	1.638	2629100	2291800
Q505B7	Protein archease	Zbtb8os	1	1	1	1	1	1	10.1	19.727	0.0023364	1.6146	3051700	3910300
Q8VE37	Regulator of chromosome condensation	Rcc1	1	2	1	2	1	2	5	44.93	0.002331	1.5857	2151800	1161900
Q7TQH0	Ataxin-2-like protein	Atxn2l	2	1	2	1	2	1	2.5	110.65	0.0043573	1.1877	4421300	1826100
Q6VN19	Ran-binding protein 10	Ranbp10	1	1	1	1	1	1	1.6	67.188	0.0043011	1.0732	1202000	1719700
Q91ZW3	SWI/SNF-related matrix-associated actin-dependent regulator of chromatin subfamily A member 5	Smarca5	1	1	1	1	1	1	1	121.63	0.0042644	1.026	1879900	1203700
Q3UYV9	Nuclear cap-binding protein subunit 1	Ncbp1	1	1	1	1	1	1	1.1	91.926	0.0063694	0.95815	1287620	1848200
